# Supplementary material for: Spinochrome D Attenuates Doxorubicin-Induced Cardiomyocyte Death via Improving Glutathione Metabolism and Attenuating Oxidative Stress
Source: Mar Drugs. 2018 Dec 20;17(1):2. doi: 10.3390/md17010002 (PMC6356724; doi:10.3390/md17010002)
Supplement: Supplementary file 1 [file marinedrugs-17-00002-s001.zip]

Archive with 3 entries (2 files):
- marinedrugs-406270-SI-resubmit 1/
- marinedrugs-406270-SI-resubmit 1/marinedrugs-406270-SI-resubmit 1.pdf
- marinedrugs-406270-SI-resubmit 1/marinedrugs-406270-SI-resubmit 1.xlsx
