# Supplementary material for: Spinochrome D Attenuates Doxorubicin-Induced Cardiomyocyte Death via Improving Glutathione Metabolism and Attenuating Oxidative Stress
Source: Mar Drugs. 2018 Dec 20;17(1):2. doi: 10.3390/md17010002 (PMC6356724; doi:10.3390/md17010002)
Supplement: Supplementary file 1 [file marinedrugs-17-00002-s001.zip › marinedrugs-406270-SI-resubmit 1/marinedrugs-406270-SI-resubmit 1.xlsx]

## Sheet: AC16
Description	GeneName	Accession Number	Molecular Weight	log (Fold (Dox))	log (Fold (SpD))	log (Fold (Dox_SpD))	Fold (Dox)	Fold (SpD)	Fold (Dox_SpD)	Spectral Counts (1_CON)	Spectral Counts (2_Dox)	Spectral Counts (8_SpD)	Spectral Counts (5_Dox_SpD)
Tubulin beta chain OS=Homo sapiens GN=TUBB PE=1 SV=2	TUBB	sp|P07437|TBB5_HUMAN	50 kDa	1.53605	1.48543	0.584963	2.9	2.8	1.5	153	172	134	158
Actin, cytoplasmic 1 OS=Homo sapiens GN=ACTB PE=1 SV=1	ACTB	sp|P60709|ACTB_HUMAN	42 kDa	1.72247	1.43296	1.26303	3.3	2.7	2.4	125	132	207	186
Pyruvate kinase PKM OS=Homo sapiens GN=PKM PE=1 SV=4	PKM	sp|P14618|KPYM_HUMAN	58 kDa	1.43296	0.847997	0	2.7	1.8	1	108	155	144	139
Phosphoglycerate kinase 1 OS=Homo sapiens GN=PGK1 PE=1 SV=3	PGK1	sp|P00558|PGK1_HUMAN	45 kDa	1.32193	0.847997	0.137504	2.5	1.8	1.1	44	42	50	37
cDNA FLJ78244, highly similar to Homo sapiens eukaryotic translation initiation factor 4A, isoform 1 (EIF4A1), mRNA OS=Homo sapiens PE=2 SV=1		tr|A8K7F6|A8K7F6_HUMAN	46 kDa	1.58496	2	1.07039	3	4	2.1	31	36	53	38
Collagen alpha-3(VI) chain OS=Homo sapiens GN=COL6A3 PE=1 SV=5	COL6A3	sp|P12111|CO6A3_HUMAN	344 kDa	1.53605	1.32193	1.80735	2.9	2.5	3.5	26	40	35	63
Profilin-1 OS=Homo sapiens GN=PFN1 PE=1 SV=2	PFN1	sp|P07737|PROF1_HUMAN	15 kDa	1.1375	1.53605	-1.32193	2.2	2.9	0.4	24	25	26	18
Tubulin beta-6 chain OS=Homo sapiens GN=TUBB6 PE=1 SV=1	TUBB6	sp|Q9BUF5|TBB6_HUMAN	50 kDa	2.03562	0.847997	0.847997	4.1	1.8	1.8	23	23	14	21
Glucose-6-phosphate isomerase OS=Homo sapiens GN=GPI PE=1 SV=4	GPI	sp|P06744|G6PI_HUMAN	63 kDa	2.1375	1.96347	2.26303	4.4	3.9	4.8	22	24	25	34
Isoform 2 of Transketolase OS=Homo sapiens GN=TKT	TKT	sp|P29401-2|TKT_HUMAN (+1)	69 kDa	2.20163	0.847997	1.848	4.6	1.8	3.6	18	36	31	38
40S ribosomal protein S3a OS=Homo sapiens GN=RPS3A PE=1 SV=2	RPS3A	sp|P61247|RS3A_HUMAN (+1)	30 kDa	1.26303	0	1.67807	2.4	1	3.2	14	19	14	18
Peptidyl-prolyl cis-trans isomerase FKBP4 OS=Homo sapiens GN=FKBP4 PE=1 SV=3	FKBP4	sp|Q02790|FKBP4_HUMAN	52 kDa	2.07039	-1.32193	0.584963	4.2	0.4	1.5	13	18	10	11
Isoform 2 of Procollagen-lysine,2-oxoglutarate 5-dioxygenase 2 OS=Homo sapiens GN=PLOD2	PLOD2	sp|O00469-2|PLOD2_HUMAN	87 kDa	1.53605	0.137504	1.26303	2.9	1.1	2.4	13	16	15	18
Eukaryotic initiation factor 4A-III OS=Homo sapiens GN=EIF4A3 PE=1 SV=4	EIF4A3	sp|P38919|IF4A3_HUMAN	47 kDa	1.63227	0.378512	-0.321928	3.1	1.3	0.8	13	6	10	11
Inosine-5'-monophosphate dehydrogenase 2 (Fragment) OS=Homo sapiens GN=IMPDH2 PE=1 SV=1	IMPDH2	tr|H0Y4R1|H0Y4R1_HUMAN	51 kDa	1	1.32193	0.678072	2	2.5	1.6	13	16	11	10
Carbonyl reductase [NADPH] 1 OS=Homo sapiens GN=CBR1 PE=1 SV=3	CBR1	sp|P16152|CBR1_HUMAN	30 kDa	1.1375	1.72247	-0.321928	2.2	3.3	0.8	12	9	11	9
UV excision repair protein RAD23 homolog B OS=Homo sapiens GN=RAD23B PE=1 SV=1	RAD23B	sp|P54727|RD23B_HUMAN (+2)	43 kDa	1.1375	-0.321928	1	2.2	0.8	2	11	8	5	6
Arginine--tRNA ligase, cytoplasmic OS=Homo sapiens GN=RARS PE=1 SV=2	RARS	sp|P54136|SYRC_HUMAN	75 kDa	1.26303	1.26303	0.765535	2.4	2.4	1.7	11	10	14	9
Tubulin beta-4B chain OS=Homo sapiens GN=TUBB4B PE=1 SV=1	TUBB4B	sp|P68371|TBB4B_HUMAN	50 kDa	1.67807	1.20163	0.678072	3.2	2.3	1.6	10	13	10	15
Keratin 1 OS=Homo sapiens GN=KRT1 PE=3 SV=1	KRT1	tr|H6VRG0|H6VRG0_HUMAN	66 kDa	1.848	1.53605	1.26303	3.6	2.9	2.4	10	27	20	15
Tubulin beta-3 chain OS=Homo sapiens GN=TUBB3 PE=1 SV=2	TUBB3	sp|Q13509|TBB3_HUMAN	50 kDa	1.1375	1.76553	0.678072	2.2	3.4	1.6	10	8	8	8
26S proteasome non-ATPase regulatory subunit 3 OS=Homo sapiens GN=PSMD3 PE=1 SV=2	PSMD3	sp|O43242|PSMD3_HUMAN	61 kDa	1.07039	1.32193	0.584963	2.1	2.5	1.5	9	8	11	5
Isoform 2 of V-type proton ATPase catalytic subunit A OS=Homo sapiens GN=ATP6V1A	ATP6V1A	sp|P38606-2|VATA_HUMAN (+1)	65 kDa	1.67807	1.32193	1.20163	3.2	2.5	2.3	9	11	13	14
Histone H2B type F-S OS=Homo sapiens GN=H2BFS PE=1 SV=2	H2BFS	sp|P57053|H2BFS_HUMAN (+1)	14 kDa	2.48543	-3.32193	2.8679	5.6	0.1	7.3	7	2	1	2
Cyclin-dependent kinase 1 OS=Homo sapiens GN=CDK1 PE=1 SV=3	CDK1	sp|P06493|CDK1_HUMAN	34 kDa	1.1375	-0.321928	0.584963	2.2	0.8	1.5	7	10	6	7
UDP-N-acetylhexosamine pyrophosphorylase OS=Homo sapiens GN=UAP1 PE=1 SV=3	UAP1	sp|Q16222|UAP1_HUMAN	59 kDa	1.96347	-0.321928	1.43296	3.9	0.8	2.7	7	11	7	9
Casein kinase II subunit alpha OS=Homo sapiens GN=CSNK2A1 PE=1 SV=1	CSNK2A1	tr|E7EU96|E7EU96_HUMAN	45 kDa	1.07039	0	1.1375	2.1	1	2.2	7	6	5	6
Dopamine receptor interacting protein 4 OS=Homo sapiens GN=DRIP4 PE=2 SV=1	DRIP4	tr|Q4W4Y1|Q4W4Y1_HUMAN	96 kDa	1.72247	1.32193	0.847997	3.3	2.5	1.8	7	8	7	8
Collagen alpha-1(VI) chain OS=Homo sapiens GN=COL6A1 PE=1 SV=3	COL6A1	sp|P12109|CO6A1_HUMAN	109 kDa	1.48543	1.76553	2.65535	2.8	3.4	6.3	7	16	17	12
Alpha-centractin OS=Homo sapiens GN=ACTR1A PE=1 SV=1	ACTR1A	sp|P61163|ACTZ_HUMAN	43 kDa	1.07039	-1.73697	0.847997	2.1	0.3	1.8	6	6	3	10
Heterogeneous nuclear ribonucleoprotein L OS=Homo sapiens GN=HNRNPL PE=1 SV=2	HNRNPL	sp|P14866|HNRPL_HUMAN (+1)	64 kDa	3.03562	-1.73697	2.43296	8.2	0.3	5.4	6	7	1	6
cDNA FLJ53478, highly similar to Galectin-3-binding protein OS=Homo sapiens PE=2 SV=1		tr|B4DVE1|B4DVE1_HUMAN	64 kDa	1	0.137504	0.925999	2	1.1	1.9	6	6	6	9
Heterogeneous nuclear ribonucleoprotein A3 OS=Homo sapiens GN=HNRNPA3 PE=1 SV=2	HNRNPA3	sp|P51991|ROA3_HUMAN	40 kDa	1.20163	0.263034	2.51096	2.3	1.2	5.7	6	4	5	7
Isoform 2 of Eukaryotic translation initiation factor 3 subunit D OS=Homo sapiens GN=EIF3D	EIF3D	sp|O15371-2|EIF3D_HUMAN	58 kDa	1.20163	0.263034	0.263034	2.3	1.2	1.2	6	7	5	5
Nuclear pore complex protein Nup93 OS=Homo sapiens GN=NUP93 PE=1 SV=2	NUP93	sp|Q8N1F7|NUP93_HUMAN	93 kDa	1.26303	0.678072	1.07039	2.4	1.6	2.1	6	7	4	9
cDNA FLJ11140 fis, clone PLACE1006488, highly similar to Signal recognition particle 68 kDa protein OS=Homo sapiens PE=2 SV=1		tr|B3KMI9|B3KMI9_HUMAN	41 kDa	1.53605	1.1375	-1	2.9	2.2	0.5	6	4	9	3
Tubulin beta-2A chain OS=Homo sapiens GN=TUBB2A PE=1 SV=1	TUBB2A	sp|Q13885|TBB2A_HUMAN	50 kDa	1.58496	1.26303	0.378512	3	2.4	1.3	6	5	4	6
Ras GTPase-activating protein-binding protein 1 OS=Homo sapiens GN=G3BP1 PE=1 SV=1	G3BP1	sp|Q13283|G3BP1_HUMAN	52 kDa	2.45943	1.32193	2.07039	5.5	2.5	4.2	6	6	5	8
60S ribosomal protein L18a OS=Homo sapiens GN=RPL18A PE=1 SV=2	RPL18A	sp|Q02543|RL18A_HUMAN	21 kDa	1.26303	1.67807	1.20163	2.4	3.2	2.3	6	10	7	8
Electron transfer flavoprotein subunit alpha, mitochondrial OS=Homo sapiens GN=ETFA PE=1 SV=1	ETFA	sp|P13804|ETFA_HUMAN (+1)	35 kDa	1.43296	-0.514573	0.925999	2.7	0.7	1.9	5	5	4	3
Hsc70-interacting protein OS=Homo sapiens GN=ST13 PE=1 SV=2	ST13	sp|P50502|F10A1_HUMAN (+1)	41 kDa	1.07039	0	1.07039	2.1	1	2.1	5	6	3	8
Isoform 2 of Basigin OS=Homo sapiens GN=BSG	BSG	sp|P35613-2|BASI_HUMAN	29 kDa	1.07039	0.137504	0.678072	2.1	1.1	1.6	5	8	4	6
Cysteine and glycine-rich protein 1 OS=Homo sapiens GN=CSRP1 PE=1 SV=3	CSRP1	sp|P21291|CSRP1_HUMAN (+1)	21 kDa	1.48543	0.485427	0.263034	2.8	1.4	1.2	5	5	3	4
Annexin A8 OS=Homo sapiens GN=ANXA8 PE=1 SV=3	ANXA8	sp|P13928|ANXA8_HUMAN	37 kDa	1	0.584963	-2.32193	2	1.5	0.2	5	3	4	1
Isoform 5 of AP-3 complex subunit delta-1 OS=Homo sapiens GN=AP3D1	AP3D1	sp|O14617-5|AP3D1_HUMAN (+1)	137 kDa	1.20163	0.678072	1.67807	2.3	1.6	3.2	5	5	6	7
Nodal modulator 1 OS=Homo sapiens GN=NOMO1 PE=1 SV=5	NOMO1	sp|Q15155|NOMO1_HUMAN	134 kDa	1.07039	1.20163	1.53605	2.1	2.3	2.9	5	4	2	5
Tubulin beta-4A chain OS=Homo sapiens GN=TUBB4A PE=1 SV=2	TUBB4A	sp|P04350|TBB4A_HUMAN	50 kDa	1.63227	1.26303	0.678072	3.1	2.4	1.6	5	5	7	6
Keratin, type I cytoskeletal 10 OS=Homo sapiens GN=KRT10 PE=1 SV=6	KRT10	sp|P13645|K1C10_HUMAN	59 kDa	1.53605	1.67807	2.76553	2.9	3.2	6.8	5	8	5	13
Threonine--tRNA ligase, cytoplasmic OS=Homo sapiens GN=TARS PE=1 SV=3	TARS	sp|P26639|SYTC_HUMAN	83 kDa	1.926	1.80735	-1.32193	3.8	3.5	0.4	5	10	10	3
Hsp90 co-chaperone Cdc37 OS=Homo sapiens GN=CDC37 PE=1 SV=1	CDC37	sp|Q16543|CDC37_HUMAN	44 kDa	1.48543	-18.9316	2.10434	2.8	2e-06	4.3	4	3	0	4
Fascin OS=Homo sapiens GN=FSCN1 PE=1 SV=3	FSCN1	sp|Q16658|FSCN1_HUMAN	55 kDa	2.03562	-2.32193	1.1375	4.1	0.2	2.2	4	9	4	7
Glycylpeptide N-tetradecanoyltransferase 1 OS=Homo sapiens GN=NMT1 PE=1 SV=2	NMT1	sp|P30419|NMT1_HUMAN	57 kDa	1	-1.32193	-1.32193	2	0.4	0.4	4	4	1	3
Ribonucleoside-diphosphate reductase large subunit OS=Homo sapiens GN=RRM1 PE=1 SV=1	RRM1	sp|P23921|RIR1_HUMAN (+1)	90 kDa	1.07039	-1	0.137504	2.1	0.5	1.1	4	4	3	4
Glutathione S-transferase omega-1 OS=Homo sapiens GN=GSTO1 PE=1 SV=2	GSTO1	sp|P78417|GSTO1_HUMAN (+2)	28 kDa	1.07039	-0.321928	0.485427	2.1	0.8	1.4	4	6	5	2
Vasodilator-stimulated phosphoprotein isoform 2 (Fragment) OS=Homo sapiens GN=VASP PE=2 SV=1	VASP	tr|A0A0S2Z4N8|A0A0S2Z4N8_HUMAN	35 kDa	1.76553	-0.321928	-0.152003	3.4	0.8	0.9	4	7	2	2
Annexin A11 OS=Homo sapiens GN=ANXA11 PE=1 SV=1	ANXA11	sp|P50995|ANX11_HUMAN	54 kDa	1	-0.152003	1.20163	2	0.9	2.3	4	9	2	6
40S ribosomal protein S13 OS=Homo sapiens GN=RPS13 PE=1 SV=2	RPS13	sp|P62277|RS13_HUMAN	17 kDa	1.26303	0.263034	1.76553	2.4	1.2	3.4	4	6	6	7
Melanoma-associated antigen D2 OS=Homo sapiens GN=MAGED2 PE=1 SV=2	MAGED2	sp|Q9UNF1|MAGD2_HUMAN	65 kDa	1.53605	0.847997	1.26303	2.9	1.8	2.4	4	8	2	7
Delta(24)-sterol reductase OS=Homo sapiens GN=DHCR24 PE=1 SV=2	DHCR24	sp|Q15392|DHC24_HUMAN	60 kDa	1.63227	0.925999	1.37851	3.1	1.9	2.6	4	6	4	5
Condensin complex subunit 2 OS=Homo sapiens GN=NCAPH PE=1 SV=3	NCAPH	sp|Q15003|CND2_HUMAN (+1)	83 kDa	1.26303	1.07039	-0.152003	2.4	2.1	0.9	4	4	3	3
Pyruvate carboxylase, mitochondrial OS=Homo sapiens GN=PC PE=1 SV=2	PC	sp|P11498|PYC_HUMAN	130 kDa	1.1375	1.07039	-0.514573	2.2	2.1	0.7	4	4	3	1
Heat shock-related 70 kDa protein 2 OS=Homo sapiens GN=HSPA2 PE=1 SV=1	HSPA2	sp|P54652|HSP72_HUMAN	70 kDa	1.1375	1.07039	1.48543	2.2	2.1	2.8	4	4	2	9
Collagen alpha-2(VI) chain OS=Homo sapiens GN=COL6A2 PE=1 SV=4	COL6A2	sp|P12110|CO6A2_HUMAN	109 kDa	1.88753	2.16993	1.32193	3.7	4.5	2.5	4	3	7	2
Isoform 2 of Calnexin OS=Homo sapiens GN=CANX	CANX	sp|P27824-2|CALX_HUMAN	72 kDa	2.1375	2.45943	2	4.4	5.5	4	4	17	10	16
Beta-actin-like protein 2 OS=Homo sapiens GN=ACTBL2 PE=1 SV=2	ACTBL2	sp|Q562R1|ACTBL_HUMAN	42 kDa	1.1375	3.58496	-0.321928	2.2	12	0.8	4	6	5	10
Isoform 3 of 60S ribosomal protein L31 OS=Homo sapiens GN=RPL31	RPL31	sp|P62899-3|RL31_HUMAN	14 kDa	1.43296	-21.2535	2.07039	2.7	4e-07	4.2	3	1	0	2
Endophilin-A2 OS=Homo sapiens GN=SH3GL1 PE=1 SV=1	SH3GL1	sp|Q99961|SH3G1_HUMAN	41 kDa	3.80735	-18.3466	4.08746	14	3e-06	17	3	3	0	5
Phospholipase D3 OS=Homo sapiens GN=PLD3 PE=1 SV=1	PLD3	sp|Q8IV08|PLD3_HUMAN (+1)	55 kDa	1.26303	-3.47393	0.925999	2.4	0.09	1.9	3	5	1	8
Gasdermin domain containing 1, isoform CRA_d OS=Homo sapiens GN=GSDMD PE=1 SV=1	GSDMD	tr|G3V1A6|G3V1A6_HUMAN	58 kDa	1.32193	-1.73697	1.53605	2.5	0.3	2.9	3	3	1	3
Ras-related protein Rab-21 OS=Homo sapiens GN=RAB21 PE=1 SV=3	RAB21	sp|Q9UL25|RAB21_HUMAN (+1)	24 kDa	2.53605	-1.73697	0.678072	5.8	0.3	1.6	3	1	1	3
Isoform 7 of CD44 antigen OS=Homo sapiens GN=CD44	CD44	sp|P16070-7|CD44_HUMAN	78 kDa	1.48543	-1	1.63227	2.8	0.5	3.1	3	7	3	9
Ubiquilin-1 OS=Homo sapiens GN=UBQLN1 PE=1 SV=2	UBQLN1	sp|Q9UMX0|UBQL1_HUMAN	63 kDa	1.67807	-0.321928	-3.8365	3.2	0.8	0.07	3	5	1	1
Calcium-regulated heat-stable protein 1 OS=Homo sapiens GN=CARHSP1 PE=1 SV=2	CARHSP1	sp|Q9Y2V2|CHSP1_HUMAN	16 kDa	2.48543	0	-1.73697	5.6	1	0.3	3	5	2	1
Isoform 4 of Methionine adenosyltransferase 2 subunit beta OS=Homo sapiens GN=MAT2B	MAT2B	sp|Q9NZL9-4|MAT2B_HUMAN	35 kDa	1.20163	0	1.07039	2.3	1	2.1	3	3	4	4
Seryl-tRNA synthetase variant (Fragment) OS=Homo sapiens PE=2 SV=1		tr|Q53HA4|Q53HA4_HUMAN	59 kDa	1.53605	0.263034	-0.152003	2.9	1.2	0.9	3	6	4	6
LIM domain and actin-binding protein 1 OS=Homo sapiens GN=LIMA1 PE=1 SV=1	LIMA1	sp|Q9UHB6|LIMA1_HUMAN (+1)	85 kDa	2.848	0.485427	2.40599	7.2	1.4	5.3	3	6	1	5
ATP-binding cassette sub-family E member 1 OS=Homo sapiens GN=ABCE1 PE=1 SV=1	ABCE1	sp|P61221|ABCE1_HUMAN	67 kDa	1	0.678072	0.137504	2	1.6	1.1	3	6	2	3
Isoform 4 of Superoxide dismutase [Mn], mitochondrial OS=Homo sapiens GN=SOD2	SOD2	sp|P04179-4|SODM_HUMAN (+2)	20 kDa	2.37851	0.925999	2.10434	5.2	1.9	4.3	3	4	3	5
Ubiquitin carboxyl-terminal hydrolase isozyme L3 OS=Homo sapiens GN=UCHL3 PE=1 SV=1	UCHL3	sp|P15374|UCHL3_HUMAN (+1)	26 kDa	1.43296	1	-2.32193	2.7	2	0.2	3	2	3	1
Coatomer subunit epsilon OS=Homo sapiens GN=COPE PE=1 SV=3	COPE	sp|O14579|COPE_HUMAN (+1)	34 kDa	1.1375	1.20163	1	2.2	2.3	2	3	1	7	2
UTP--glucose-1-phosphate uridylyltransferase OS=Homo sapiens GN=UGP2 PE=1 SV=5	UGP2	sp|Q16851|UGPA_HUMAN (+1)	57 kDa	2.58496	1.26303	1.926	6	2.4	3.8	3	4	5	4
DAZ-associated protein 1 OS=Homo sapiens GN=DAZAP1 PE=1 SV=1	DAZAP1	sp|Q96EP5|DAZP1_HUMAN (+3)	43 kDa	1.07039	1.43296	1.58496	2.1	2.7	3	3	3	3	4
Isoform 2 of Apoptosis inhibitor 5 OS=Homo sapiens GN=API5	API5	sp|Q9BZZ5-2|API5_HUMAN (+1)	57 kDa	2	1.63227	0.847997	4	3.1	1.8	3	3	7	3
Tetratricopeptide repeat protein 37 OS=Homo sapiens GN=TTC37 PE=1 SV=1	TTC37	sp|Q6PGP7|TTC37_HUMAN	175 kDa	1.32193	1.67807	1.53605	2.5	3.2	2.9	3	8	5	5
Catenin delta-1 OS=Homo sapiens GN=CTNND1 PE=1 SV=1	CTNND1	sp|O60716|CTND1_HUMAN	108 kDa	1.926	1.76553	0.378512	3.8	3.4	1.3	3	7	5	3
Protein transport protein Sec24A OS=Homo sapiens GN=SEC24A PE=1 SV=2	SEC24A	sp|O95486|SC24A_HUMAN	120 kDa	1.76553	1.848	2.23266	3.4	3.6	4.7	3	7	7	8
Exosome complex exonuclease RRP44 OS=Homo sapiens GN=DIS3 PE=1 SV=2	DIS3	sp|Q9Y2L1|RRP44_HUMAN	109 kDa	2.48543	2.03562	0.925999	5.6	4.1	1.9	3	4	3	2
Isoform 2 of AP-1 complex subunit mu-1 OS=Homo sapiens GN=AP1M1	AP1M1	sp|Q9BXS5-2|AP1M1_HUMAN (+1)	50 kDa	1.43296	2.07039	1.96347	2.7	4.2	3.9	3	3	2	4
Isoform 2 of Glutathione S-transferase kappa 1 OS=Homo sapiens GN=GSTK1	GSTK1	sp|Q9Y2Q3-2|GSTK1_HUMAN	32 kDa	1.32193	2.29278	1.76553	2.5	4.9	3.4	3	3	7	5
cDNA FLJ78268, highly similar to Homo sapiens fusion (involved in t(12;16) in malignant liposarcoma), transcript variant 1, mRNA OS=Homo sapiens PE=2 SV=1		tr|A8K4H1|A8K4H1_HUMAN	53 kDa	1.67807	2.3505	2.82782	3.2	5.1	7.1	3	7	7	12
Aspartyl/asparaginyl beta-hydroxylase OS=Homo sapiens GN=ASPH PE=1 SV=3	ASPH	sp|Q12797|ASPH_HUMAN	86 kDa	2.10434	2.67807	2.29278	4.3	6.4	4.9	3	4	5	4
Signal recognition particle subunit SRP68 OS=Homo sapiens GN=SRP68 PE=1 SV=2	SRP68	sp|Q9UHB9|SRP68_HUMAN	71 kDa	2.90689	3.03562	1.58496	7.5	8.2	3	3	6	7	4
Isoform 2 of Actin-related protein 2/3 complex subunit 5 OS=Homo sapiens GN=ARPC5	ARPC5	sp|O15511-2|ARPC5_HUMAN (+1)	17 kDa	1.20163	-20.4461	-20.4461	2.3	7e-07	7e-07	2	1	0	0
Nicotinamide phosphoribosyltransferase OS=Homo sapiens GN=NAMPT PE=1 SV=1	NAMPT	sp|P43490|NAMPT_HUMAN	56 kDa	2.65535	-19.9316	2.3505	6.3	1e-06	5.1	2	6	0	4
RPLP1 protein OS=Homo sapiens GN=RPLP1 PE=2 SV=1	RPLP1	tr|Q6FG99|Q6FG99_HUMAN	12 kDa	2.63227	-19.9316	-0.514573	6.2	1e-06	0.7	2	1	0	1
GTP-binding protein Rheb OS=Homo sapiens GN=RHEB PE=1 SV=1	RHEB	sp|Q15382|RHEB_HUMAN (+3)	20 kDa	1.88753	-18.9316	2.23266	3.7	2e-06	4.7	2	2	0	2
Isoform 5 of Acyl-CoA-binding protein OS=Homo sapiens GN=DBI	DBI	sp|P07108-5|ACBP_HUMAN	16 kDa	2	-17.9316	3.12102	4	4e-06	8.7	2	2	0	1
Vacuolar protein sorting-associated protein 28 homolog OS=Homo sapiens GN=VPS28 PE=1 SV=1	VPS28	sp|Q9UK41|VPS28_HUMAN (+1)	25 kDa	1.58496	-17.6096	-1.73697	3	5e-06	0.3	2	2	0	1
Trafficking protein particle complex subunit 3 OS=Homo sapiens GN=TRAPPC3 PE=1 SV=1	TRAPPC3	sp|O43617|TPPC3_HUMAN	20 kDa	2.26303	-17.3466	-17.3466	4.8	6e-06	6e-06	2	3	0	0
FAS-associated factor 2 OS=Homo sapiens GN=FAF2 PE=1 SV=2	FAF2	sp|Q96CS3|FAF2_HUMAN	53 kDa	1.20163	-4.05889	-0.152003	2.3	0.06	0.9	2	4	1	4
Cyclin-dependent kinase 2 OS=Homo sapiens GN=CDK2 PE=1 SV=2	CDK2	sp|P24941|CDK2_HUMAN (+1)	34 kDa	1	-2.32193	-3.64386	2	0.2	0.08	2	3	1	2
DnaJ homolog subfamily C member 17 OS=Homo sapiens GN=DNAJC17 PE=1 SV=1	DNAJC17	sp|Q9NVM6|DJC17_HUMAN	35 kDa	1	-1.73697	-0.514573	2	0.3	0.7	2	3	1	2
Tuftelin-interacting protein 11 OS=Homo sapiens GN=TFIP11 PE=1 SV=1	TFIP11	sp|Q9UBB9|TFP11_HUMAN (+2)	97 kDa	1.88753	-1.32193	-0.736966	3.7	0.4	0.6	2	2	1	1
Aldehyde dehydrogenase X, mitochondrial OS=Homo sapiens GN=ALDH1B1 PE=1 SV=3	ALDH1B1	sp|P30837|AL1B1_HUMAN	57 kDa	1.43296	-1	0.925999	2.7	0.5	1.9	2	2	1	1
Isoform 2 of Cullin-2 OS=Homo sapiens GN=CUL2	CUL2	sp|Q13617-2|CUL2_HUMAN	89 kDa	1.26303	-0.736966	0.378512	2.4	0.6	1.3	2	2	2	5
Protein phosphatase 1 regulatory subunit 7 OS=Homo sapiens GN=PPP1R7 PE=1 SV=1	PPP1R7	sp|Q15435|PP1R7_HUMAN	42 kDa	1.58496	-0.514573	0.765535	3	0.7	1.7	2	6	5	5
EF-hand domain-containing protein D2 OS=Homo sapiens GN=EFHD2 PE=1 SV=1	EFHD2	sp|Q96C19|EFHD2_HUMAN (+1)	27 kDa	1.58496	-0.321928	1.37851	3	0.8	2.6	2	1	1	2
Isoform 2 of Elongation factor G, mitochondrial OS=Homo sapiens GN=GFM1	GFM1	sp|Q96RP9-2|EFGM_HUMAN	86 kDa	1.48543	-0.152003	-20.9316	2.8	0.9	5e-07	2	2	3	0
Annexin A4 OS=Homo sapiens GN=ANXA4 PE=1 SV=4	ANXA4	sp|P09525|ANXA4_HUMAN	36 kDa	1.07039	0.137504	1.32193	2.1	1.1	2.5	2	3	2	2
ATP synthase subunit d, mitochondrial OS=Homo sapiens GN=ATP5H PE=1 SV=3	ATP5H	sp|O75947|ATP5H_HUMAN	18 kDa	1.07039	0.137504	1.48543	2.1	1.1	2.8	2	1	2	1
Paxillin OS=Homo sapiens GN=PXN PE=1 SV=1	PXN	tr|A0A1B0GTU4|A0A1B0GTU4_HUMAN	116 kDa	1.37851	0.263034	0.847997	2.6	1.2	1.8	2	4	3	2
Phenylalanine--tRNA ligase alpha subunit OS=Homo sapiens GN=FARSA PE=1 SV=3	FARSA	sp|Q9Y285|SYFA_HUMAN (+1)	58 kDa	1	0.263034	0.847997	2	1.2	1.8	2	3	2	3
cAMP-dependent protein kinase type II-alpha regulatory subunit OS=Homo sapiens GN=PRKAR2A PE=1 SV=2	PRKAR2A	sp|P13861|KAP2_HUMAN	46 kDa	1.1375	0.378512	1.32193	2.2	1.3	2.5	2	4	4	5
Kinetochore-associated protein 1 OS=Homo sapiens GN=KNTC1 PE=1 SV=1	KNTC1	sp|P50748|KNTC1_HUMAN	251 kDa	1	0.378512	2.43296	2	1.3	5.4	2	5	3	7
26S proteasome non-ATPase regulatory subunit 8 OS=Homo sapiens GN=PSMD8 PE=1 SV=2	PSMD8	sp|P48556|PSMD8_HUMAN	40 kDa	1.20163	0.378512	-19.9316	2.3	1.3	1e-06	2	1	1	0
Isoform 2 of Mannose-1-phosphate guanyltransferase beta OS=Homo sapiens GN=GMPPB	GMPPB	sp|Q9Y5P6-2|GMPPB_HUMAN (+3)	43 kDa	1.1375	0.584963	0.485427	2.2	1.5	1.4	2	2	2	2
Nucleoredoxin OS=Homo sapiens GN=NXN PE=1 SV=2	NXN	sp|Q6DKJ4|NXN_HUMAN	48 kDa	1.32193	0.925999	1.26303	2.5	1.9	2.4	2	6	5	5
Guanylate-binding protein 1 OS=Homo sapiens GN=GBP1 PE=1 SV=2	GBP1	sp|P32455|GBP1_HUMAN	68 kDa	1	1	0	2	2	1	2	5	8	5
Beta-hexosaminidase subunit beta OS=Homo sapiens GN=HEXB PE=1 SV=3	HEXB	sp|P07686|HEXB_HUMAN	63 kDa	1.67807	1	2.10434	3.2	2	4.3	2	2	1	2
Isoform F of Constitutive coactivator of PPAR-gamma-like protein 1 OS=Homo sapiens GN=FAM120A	FAM120A	sp|Q9NZB2-6|F120A_HUMAN (+1)	125 kDa	1	1.07039	-0.514573	2	2.1	0.7	2	3	4	1
Integrin-linked protein kinase OS=Homo sapiens GN=ILK PE=1 SV=2	ILK	sp|Q13418|ILK_HUMAN (+2)	51 kDa	1.88753	1.1375	1.1375	3.7	2.2	2.2	2	3	2	3
Sialic acid synthase OS=Homo sapiens GN=NANS PE=1 SV=2	NANS	sp|Q9NR45|SIAS_HUMAN	40 kDa	2.1375	1.26303	-1	4.4	2.4	0.5	2	7	3	2
Isoform 8 of Ubiquitin carboxyl-terminal hydrolase 48 OS=Homo sapiens GN=USP48	USP48	sp|Q86UV5-8|UBP48_HUMAN	121 kDa	1.26303	1.32193	2.60881	2.4	2.5	6.1	2	1	2	2
Isoform 2 of Membrane-associated progesterone receptor component 2 OS=Homo sapiens GN=PGRMC2	PGRMC2	sp|O15173-2|PGRC2_HUMAN (+1)	26 kDa	1.67807	1.37851	1.1375	3.2	2.6	2.2	2	2	3	2
Sorting nexin-2 OS=Homo sapiens GN=SNX2 PE=1 SV=2	SNX2	sp|O60749|SNX2_HUMAN (+2)	58 kDa	2.3505	1.48543	1.43296	5.1	2.8	2.7	2	6	4	4
Protein kinase C alpha type OS=Homo sapiens GN=PRKCA PE=1 SV=4	PRKCA	sp|P17252|KPCA_HUMAN	77 kDa	2.51096	1.53605	2.03562	5.7	2.9	4.1	2	3	4	3
10 kDa heat shock protein, mitochondrial OS=Homo sapiens GN=HSPE1 PE=1 SV=2	HSPE1	sp|P61604|CH10_HUMAN	11 kDa	2.40599	1.63227	2.67807	5.3	3.1	6.4	2	3	4	4
Carboxypeptidase OS=Homo sapiens GN=CTSA PE=1 SV=1	CTSA	tr|X6R8A1|X6R8A1_HUMAN	56 kDa	1.848	1.67807	2.16993	3.6	3.2	4.5	2	3	1	5
COP9 signalosome complex subunit 5 OS=Homo sapiens GN=COPS5 PE=1 SV=4	COPS5	sp|Q92905|CSN5_HUMAN (+1)	38 kDa	1.20163	1.67807	0.925999	2.3	3.2	1.9	2	5	6	6
Isoform 3 of DNA topoisomerase 2-alpha OS=Homo sapiens GN=TOP2A	TOP2A	sp|P11388-3|TOP2A_HUMAN	179 kDa	1.76553	1.72247	2.70044	3.4	3.3	6.5	2	9	3	14
2',3'-cyclic-nucleotide 3'-phosphodiesterase OS=Homo sapiens GN=CNP PE=1 SV=2	CNP	sp|P09543|CN37_HUMAN	48 kDa	1.1375	1.72247	3	2.2	3.3	8	2	1	2	1
Pyridoxal kinase OS=Homo sapiens GN=PDXK PE=1 SV=1	PDXK	sp|O00764|PDXK_HUMAN	35 kDa	1.26303	1.76553	0.137504	2.4	3.4	1.1	2	5	5	5
Isoform 2 of Importin-11 OS=Homo sapiens GN=IPO11	IPO11	sp|Q9UI26-2|IPO11_HUMAN (+1)	117 kDa	1.37851	1.926	1.76553	2.6	3.8	3.4	2	1	9	1
Isoform Beta of Apoptosis regulator BAX OS=Homo sapiens GN=BAX	BAX	sp|Q07812-2|BAX_HUMAN	24 kDa	1.848	2.03562	2.29278	3.6	4.1	4.9	2	9	6	4
Synaptobrevin homolog YKT6 OS=Homo sapiens GN=YKT6 PE=1 SV=1	YKT6	sp|O15498|YKT6_HUMAN (+2)	22 kDa	1.80735	2.1375	3.27798	3.5	4.4	9.7	2	3	5	3
Small ubiquitin-related modifier 2 OS=Homo sapiens GN=SUMO2 PE=1 SV=3	SUMO2	sp|P61956|SUMO2_HUMAN (+1)	11 kDa	1.96347	2.37851	2.26303	3.9	5.2	4.8	2	2	1	1
Isoform 8 of Erbin OS=Homo sapiens GN=ERBIN	ERBIN	sp|Q96RT1-8|ERBIN_HUMAN	159 kDa	1.20163	2.43296	0.925999	2.3	5.4	1.9	2	2	2	1
Isoform 2 of Transcription elongation factor SPT5 OS=Homo sapiens GN=SUPT5H	SUPT5H	sp|O00267-2|SPT5H_HUMAN (+1)	120 kDa	2	2.43296	2.90689	4	5.4	7.5	2	6	3	5
Isoform 2 of Derlin-1 OS=Homo sapiens GN=DERL1	DERL1	sp|Q9BUN8-2|DERL1_HUMAN	26 kDa	2.45943	2.45943	2.8679	5.5	5.5	7.3	2	2	2	2
Isoform 2 of Phosphofurin acidic cluster sorting protein 1 OS=Homo sapiens GN=PACS1	PACS1	sp|Q6VY07-2|PACS1_HUMAN	109 kDa	2.37851	2.63227	2.40599	5.2	6.2	5.3	2	2	2	2
Eukaryotic translation initiation factor 2 subunit 1 OS=Homo sapiens GN=EIF2S1 PE=1 SV=3	EIF2S1	sp|P05198|IF2A_HUMAN (+1)	36 kDa	2.26303	2.72247	2.80735	4.8	6.6	7	2	4	5	6
Isoform 2 of Mesoderm-specific transcript homolog protein OS=Homo sapiens GN=MEST	MEST	sp|Q5EB52-2|MEST_HUMAN (+4)	38 kDa	1.58496	2.74416	1.07039	3	6.7	2.1	2	3	4	3
Thrombospondin-1 OS=Homo sapiens GN=THBS1 PE=1 SV=2	THBS1	sp|P07996|TSP1_HUMAN	129 kDa	1.58496	2.82782	1.926	3	7.1	3.8	2	4	7	6
Surfeit 4 OS=Homo sapiens GN=SURF4 PE=4 SV=1	SURF4	tr|Q5T8U7|Q5T8U7_HUMAN	21 kDa	1.53605	3.32193	4.9542	2.9	10	31	2	2	4	7
Eukaryotic translation initiation factor 4H OS=Homo sapiens GN=EIF4H PE=1 SV=5	EIF4H	sp|Q15056|IF4H_HUMAN	27 kDa	1.58496	3.45943	1.32193	3	11	2.5	2	4	5	5
cDNA FLJ36606 fis, clone TRACH2015654, highly similar to HEAT SHOCK 70 kDa PROTEIN 6 OS=Homo sapiens PE=2 SV=1		tr|B3KSM6|B3KSM6_HUMAN	71 kDa	1.26303	-21.6685	5.04439	2.4	3e-07	33	1	3	0	5
RAC-beta serine/threonine-protein kinase OS=Homo sapiens GN=AKT2 PE=1 SV=2	AKT2	sp|P31751|AKT2_HUMAN	56 kDa	1.1375	-19.9316	0.485427	2.2	1e-06	1.4	1	1	0	1
Signal recognition particle 54 kDa protein OS=Homo sapiens GN=SRP54 PE=1 SV=1	SRP54	sp|P61011|SRP54_HUMAN	56 kDa	1.32193	-19.9316	-19.9316	2.5	1e-06	1e-06	1	2	0	0
Mitogen-activated protein kinase OS=Homo sapiens GN=MAPK3 PE=1 SV=1	MAPK3	tr|E9PQW4|E9PQW4_HUMAN	39 kDa	1.53605	-19.9316	-19.9316	2.9	1e-06	1e-06	1	1	0	0
Adenosylhomocysteinase OS=Homo sapiens GN=AHCYL1 PE=3 SV=1	AHCYL1	tr|A0A024R0A8|A0A024R0A8_HUMAN (+1)	59 kDa	1.07039	-18.9316	1.72247	2.1	2e-06	3.3	1	2	0	2
Phosphatidylinositol 3,4,5-trisphosphate 5-phosphatase 2 OS=Homo sapiens GN=INPPL1 PE=1 SV=2	INPPL1	sp|O15357|SHIP2_HUMAN	139 kDa	2.10434	-18.9316	-18.9316	4.3	2e-06	2e-06	1	4	0	0
Isoform 4 of Protein phosphatase methylesterase 1 OS=Homo sapiens GN=PPME1	PPME1	sp|Q9Y570-4|PPME1_HUMAN (+2)	44 kDa	1.20163	-18.9316	0.378512	2.3	2e-06	1.3	1	1	0	1
Carbonyl reductase [NADPH] 3 OS=Homo sapiens GN=CBR3 PE=1 SV=3	CBR3	sp|O75828|CBR3_HUMAN	31 kDa	1.848	-18.3466	-0.321928	3.6	3e-06	0.8	1	0	0	0
Probable ATP-dependent RNA helicase DHX34 OS=Homo sapiens GN=DHX34 PE=1 SV=2	DHX34	sp|Q14147|DHX34_HUMAN	128 kDa	1.07039	-17.9316	1.72247	2.1	4e-06	3.3	1	2	0	2
TAP2 OS=Homo sapiens PE=4 SV=1		tr|A0A1V0E3Z3|A0A1V0E3Z3_HUMAN	78 kDa	1.96347	-17.6096	-0.514573	3.9	5e-06	0.7	1	2	0	1
Protein virilizer homolog OS=Homo sapiens GN=VIRMA PE=1 SV=2	VIRMA	sp|Q69YN4|VIR_HUMAN	202 kDa	2.32193	-17.6096	-1.73697	5	5e-06	0.3	1	2	0	1
Isoform 1 of Gamma-adducin OS=Homo sapiens GN=ADD3	ADD3	sp|Q9UEY8-2|ADDG_HUMAN (+1)	76 kDa	4.24793	-17.6096	3.32193	19	5e-06	10	1	1	0	2
Ubiquitin carboxyl-terminal hydrolase 34 OS=Homo sapiens GN=USP34 PE=1 SV=2	USP34	sp|Q70CQ2|UBP34_HUMAN	404 kDa	2.3505	-17.3466	-17.3466	5.1	6e-06	6e-06	1	4	0	0
Mitochondrial import inner membrane translocase subunit TIM44 OS=Homo sapiens GN=hTIM44 PE=2 SV=1	hTIM44	tr|Q9UPE4|Q9UPE4_HUMAN	47 kDa	1.43296	-17.1242	1.848	2.7	7e-06	3.6	1	2	0	1
Isoform 2 of Protein MON2 homolog OS=Homo sapiens GN=MON2	MON2	sp|Q7Z3U7-2|MON2_HUMAN	186 kDa	3.32193	-17.1242	-17.1242	10	7e-06	7e-06	1	2	0	0
Isoform 3 of Golgi reassembly-stacking protein 2 OS=Homo sapiens GN=GORASP2	GORASP2	sp|Q9H8Y8-3|GORS2_HUMAN	49 kDa	1.1375	-17.1242	3.45943	2.2	7e-06	11	1	2	0	1
cDNA, FLJ94965, highly similar to Homo sapiens leucyl/cystinyl aminopeptidase (LNPEP), mRNA OS=Homo sapiens PE=2 SV=1		tr|B2RAK1|B2RAK1_HUMAN	117 kDa	3.80735	-16.7616	4.9542	14	9e-06	31	1	1	0	3
ATP synthase subunit g, mitochondrial OS=Homo sapiens GN=ATP5L PE=1 SV=3	ATP5L	sp|O75964|ATP5L_HUMAN	11 kDa	5.12928	-16.7616	5.49185	35	9e-06	45	1	3	0	3
Isoform 3 of Nuclear pore complex protein Nup85 OS=Homo sapiens GN=NUP85	NUP85	sp|Q9BW27-3|NUP85_HUMAN (+1)	70 kDa	2.29278	-16.6096	2	4.9	1e-05	4	1	2	0	3
Serine/threonine-protein kinase Nek9 OS=Homo sapiens GN=NEK9 PE=1 SV=2	NEK9	sp|Q8TD19|NEK9_HUMAN (+1)	107 kDa	3.58496	-15.6096	-15.6096	12	2e-05	2e-05	1	3	0	0
Ubiquitin-conjugating enzyme E2 H OS=Homo sapiens GN=UBE2H PE=1 SV=1	UBE2H	sp|P62256|UBE2H_HUMAN	21 kDa	3.20163	-2.32193	-18.3466	9.2	0.2	3e-06	1	2	1	0
Isoform 1 of Serine/threonine-protein phosphatase 2A activator OS=Homo sapiens GN=PTPA	PTPA	sp|Q15257-2|PTPA_HUMAN (+3)	37 kDa	1.32193	-1.73697	0.263034	2.5	0.3	1.2	1	4	1	1
Histone acetyltransferase type B catalytic subunit OS=Homo sapiens GN=HAT1 PE=1 SV=1	HAT1	sp|O14929|HAT1_HUMAN	50 kDa	3.45943	-1.73697	4.75489	11	0.3	27	1	3	1	6
Cytoplasmic dynein 1 light intermediate chain 1 OS=Homo sapiens GN=DYNC1LI1 PE=1 SV=3	DYNC1LI1	sp|Q9Y6G9|DC1L1_HUMAN	57 kDa	1.76553	-1.32193	1.1375	3.4	0.4	2.2	1	4	2	3
Isoform 3 of Xaa-Pro aminopeptidase 1 OS=Homo sapiens GN=XPNPEP1	XPNPEP1	sp|Q9NQW7-3|XPP1_HUMAN	75 kDa	1.80735	-1	0.678072	3.5	0.5	1.6	1	3	2	3
Dynactin subunit 6 OS=Homo sapiens GN=DCTN6 PE=1 SV=1	DCTN6	sp|O00399|DCTN6_HUMAN	21 kDa	1.37851	-1	2.53605	2.6	0.5	5.8	1	2	1	2
Isoform 3 of Mediator of RNA polymerase II transcription subunit 23 OS=Homo sapiens GN=MED23	MED23	sp|Q9ULK4-3|MED23_HUMAN	156 kDa	1.88753	-0.736966	1.26303	3.7	0.6	2.4	1	4	1	1
Unconventional myosin-Ie OS=Homo sapiens GN=MYO1E PE=1 SV=2	MYO1E	sp|Q12965|MYO1E_HUMAN	127 kDa	1.80735	-0.736966	1.48543	3.5	0.6	2.8	1	4	2	3
Isoform 2 of ATP-dependent RNA helicase DHX36 OS=Homo sapiens GN=DHX36	DHX36	sp|Q9H2U1-2|DHX36_HUMAN (+2)	113 kDa	1.76553	-0.514573	-1.73697	3.4	0.7	0.3	1	2	1	1
Basement membrane-specific heparan sulfate proteoglycan core protein OS=Homo sapiens GN=HSPG2 PE=1 SV=4	HSPG2	sp|P98160|PGBM_HUMAN	469 kDa	2.1375	-0.321928	3.24793	4.4	0.8	9.5	1	3	1	4
HLA class I histocompatibility antigen, A-68 alpha chain OS=Homo sapiens GN=HLA-A PE=1 SV=4	HLA-A	sp|P01891|1A68_HUMAN	41 kDa	1.80735	-0.321928	2.56071	3.5	0.8	5.9	1	2	1	2
GPI transamidase component PIG-S OS=Homo sapiens GN=PIGS PE=1 SV=3	PIGS	sp|Q96S52|PIGS_HUMAN (+1)	62 kDa	1.1375	-0.152003	-2.32193	2.2	0.9	0.2	1	2	1	1
Hepatocyte growth factor-regulated tyrosine kinase substrate isoform 2 (Fragment) OS=Homo sapiens GN=HGS PE=2 SV=1	HGS	tr|A0A0S2Z4Q4|A0A0S2Z4Q4_HUMAN	78 kDa	3.32193	-0.152003	2.3505	10	0.9	5.1	1	3	1	3
Isoform 2 of Phosphoacetylglucosamine mutase OS=Homo sapiens GN=PGM3	PGM3	sp|O95394-3|AGM1_HUMAN (+2)	62 kDa	1.43296	0	2.23266	2.7	1	4.7	1	2	1	2
Isoform 2 of 2,4-dienoyl-CoA reductase, mitochondrial OS=Homo sapiens GN=DECR1	DECR1	sp|Q16698-2|DECR_HUMAN	35 kDa	1.37851	0	0.925999	2.6	1	1.9	1	2	2	1
Isoform 2 of Malignant T-cell-amplified sequence 1 OS=Homo sapiens GN=MCTS1	MCTS1	sp|Q9ULC4-2|MCTS1_HUMAN (+2)	19 kDa	2.72247	0.137504	4.85798	6.6	1.1	29	1	1	2	6
Ras GTPase-activating-like protein IQGAP3 OS=Homo sapiens GN=IQGAP3 PE=1 SV=2	IQGAP3	sp|Q86VI3|IQGA3_HUMAN	185 kDa	1.37851	0.137504	-0.321928	2.6	1.1	0.8	1	3	1	4
Selenoprotein O OS=Homo sapiens GN=SELENOO PE=1 SV=3	SELENOO	sp|Q9BVL4|SELO_HUMAN	73 kDa	2.96347	0.263034	-18.3466	7.8	1.2	3e-06	1	2	1	0
Isoform 2 of Protein strawberry notch homolog 1 OS=Homo sapiens GN=SBNO1	SBNO1	sp|A3KN83-2|SBNO1_HUMAN (+2)	154 kDa	1	0.485427	-18.9316	2	1.4	2e-06	1	2	1	0
Cytosolic acyl coenzyme A thioester hydrolase OS=Homo sapiens GN=ACOT7 PE=1 SV=3	ACOT7	sp|O00154|BACH_HUMAN	42 kDa	1.53605	0.584963	0.263034	2.9	1.5	1.2	1	3	3	2
Isoform 2 of Myb-binding protein 1A OS=Homo sapiens GN=MYBBP1A	MYBBP1A	sp|Q9BQG0-2|MBB1A_HUMAN (+1)	149 kDa	1.48543	0.584963	1.26303	2.8	1.5	2.4	1	3	3	3
Isoform 2 of Neurochondrin OS=Homo sapiens GN=NCDN	NCDN	sp|Q9UBB6-2|NCDN_HUMAN (+2)	77 kDa	3.70044	0.584963	1.37851	13	1.5	2.6	1	3	1	4
Protein scribble homolog OS=Homo sapiens GN=SCRIB PE=1 SV=1	SCRIB	tr|A0A0G2JPP5|A0A0G2JPP5_HUMAN	178 kDa	2.26303	0.678072	-16.9316	4.8	1.6	8e-06	1	2	1	0
CDP-diacylglycerol--inositol 3-phosphatidyltransferase OS=Homo sapiens GN=CDIPT PE=1 SV=1	CDIPT	sp|O14735|CDIPT_HUMAN (+2)	24 kDa	1	0.678072	0	2	1.6	1	1	3	2	2
Isoform A of Endothelin-converting enzyme 1 OS=Homo sapiens GN=ECE1	ECE1	sp|P42892-2|ECE1_HUMAN (+3)	86 kDa	1.20163	0.925999	2.07039	2.3	1.9	4.2	1	2	3	7
Mannosyl-oligosaccharide glucosidase OS=Homo sapiens GN=MOGS PE=1 SV=5	MOGS	sp|Q13724|MOGS_HUMAN	92 kDa	1.72247	0.925999	1.07039	3.3	1.9	2.1	1	3	1	5
Endonuclease G, mitochondrial OS=Homo sapiens GN=ENDOG PE=1 SV=4	ENDOG	sp|Q14249|NUCG_HUMAN	33 kDa	1.48543	0.925999	1.1375	2.8	1.9	2.2	1	2	1	1
Isoform 2 of Exportin-6 OS=Homo sapiens GN=XPO6	XPO6	sp|Q96QU8-2|XPO6_HUMAN (+2)	127 kDa	1.20163	0.925999	1.848	2.3	1.9	3.6	1	3	2	5
Isoform 3 of Optineurin OS=Homo sapiens GN=OPTN	OPTN	sp|Q96CV9-3|OPTN_HUMAN (+4)	60 kDa	1.20163	0.925999	1.20163	2.3	1.9	2.3	1	3	2	3
cDNA FLJ56414, highly similar to Homo sapiens proline-, glutamic acid-, leucine-rich protein 1 (PELP1), mRNA OS=Homo sapiens PE=2 SV=1		tr|B4DR36|B4DR36_HUMAN	125 kDa	1	0.925999	1.26303	2	1.9	2.4	1	2	1	2
Isoform 2 of Coatomer subunit gamma-2 OS=Homo sapiens GN=COPG2	COPG2	sp|Q9UBF2-2|COPG2_HUMAN	81 kDa	1.48543	1	0.584963	2.8	2	1.5	1	3	4	1
Mediator of RNA polymerase II transcription subunit 1 OS=Homo sapiens GN=MED1 PE=1 SV=4	MED1	sp|Q15648|MED1_HUMAN	168 kDa	1.926	1.07039	-0.321928	3.8	2.1	0.8	1	2	1	1
Polyribonucleotide nucleotidyltransferase 1, mitochondrial OS=Homo sapiens GN=PNPT1 PE=1 SV=2	PNPT1	sp|Q8TCS8|PNPT1_HUMAN	86 kDa	1	1.1375	0	2	2.2	1	1	1	1	1
Protein VAC14 homolog OS=Homo sapiens GN=VAC14 PE=1 SV=1	VAC14	sp|Q08AM6|VAC14_HUMAN	88 kDa	2.40599	1.26303	1.88753	5.3	2.4	3.7	1	3	2	2
Low-density lipoprotein receptor-related protein 1B OS=Homo sapiens GN=LRP1B PE=1 SV=2	LRP1B	sp|Q9NZR2|LRP1B_HUMAN	515 kDa	1	1.26303	3.45943	2	2.4	11	1	2	3	3
Lysosome-associated membrane glycoprotein 1 OS=Homo sapiens GN=LAMP1 PE=1 SV=3	LAMP1	sp|P11279|LAMP1_HUMAN (+2)	45 kDa	3.58496	1.32193	-1	12	2.5	0.5	1	5	3	2
Ferritin light chain OS=Homo sapiens GN=FTL PE=1 SV=2	FTL	sp|P02792|FRIL_HUMAN	20 kDa	1.07039	1.37851	1.07039	2.1	2.6	2.1	1	3	3	3
Isoform 6 of PDZ and LIM domain protein 5 OS=Homo sapiens GN=PDLIM5	PDLIM5	sp|Q96HC4-6|PDLI5_HUMAN	68 kDa	1.63227	1.37851	-17.9316	3.1	2.6	4e-06	1	2	2	0
Peptidyl-prolyl cis-trans isomerase H OS=Homo sapiens GN=PPIH PE=1 SV=1	PPIH	sp|O43447|PPIH_HUMAN	19 kDa	1.88753	1.37851	-16.6096	3.7	2.6	1e-05	1	2	1	0
THO complex subunit 2 OS=Homo sapiens GN=THOC2 PE=1 SV=2	THOC2	sp|Q8NI27|THOC2_HUMAN	183 kDa	3.12102	1.37851	3.30743	8.7	2.6	9.9	1	5	3	4
Cell growth-inhibiting protein 34 OS=Homo sapiens PE=2 SV=1		tr|Q08ES8|Q08ES8_HUMAN	20 kDa	1.848	1.37851	2.65535	3.6	2.6	6.3	1	1	4	3
Ribonucleases P/MRP protein subunit POP1 OS=Homo sapiens GN=POP1 PE=1 SV=2	POP1	sp|Q99575|POP1_HUMAN	115 kDa	1.07039	1.43296	0.263034	2.1	2.7	1.2	1	4	2	1
Isoform 2 of WD repeat-containing protein 26 OS=Homo sapiens GN=WDR26	WDR26	sp|Q9H7D7-2|WDR26_HUMAN	70 kDa	1.48543	1.43296	1	2.8	2.7	2	1	2	2	2
High affinity cationic amino acid transporter 1 OS=Homo sapiens GN=SLC7A1 PE=1 SV=1	SLC7A1	sp|P30825|CTR1_HUMAN	68 kDa	1.1375	1.43296	1.48543	2.2	2.7	2.8	1	2	1	1
N-alpha-acetyltransferase 25, NatB auxiliary subunit OS=Homo sapiens GN=NAA25 PE=1 SV=1	NAA25	sp|Q14CX7|NAA25_HUMAN	112 kDa	1.63227	1.43296	1.72247	3.1	2.7	3.3	1	5	3	3
Isoform 5 of Dynamin-1-like protein OS=Homo sapiens GN=DNM1L	DNM1L	sp|O00429-5|DNM1L_HUMAN	79 kDa	1.48543	1.53605	-0.152003	2.8	2.9	0.9	1	6	9	2
Chromosome transmission fidelity protein 18 homolog OS=Homo sapiens GN=CHTF18 PE=1 SV=1	CHTF18	tr|A0A0D9SF58|A0A0D9SF58_HUMAN	129 kDa	1	1.63227	1.26303	2	3.1	2.4	1	3	5	2
Isoform 3 of Ras-related protein Ral-B OS=Homo sapiens GN=RALB	RALB	sp|P11234-3|RALB_HUMAN	26 kDa	2.16993	1.76553	3.03562	4.5	3.4	8.2	1	2	1	1
N-terminal kinase-like protein OS=Homo sapiens GN=SCYL1 PE=1 SV=1	SCYL1	sp|Q96KG9|SCYL1_HUMAN	90 kDa	2.23266	1.848	3.70044	4.7	3.6	13	1	2	2	3
Intron-binding protein aquarius OS=Homo sapiens GN=AQR PE=1 SV=4	AQR	sp|O60306|AQR_HUMAN	171 kDa	1.58496	1.848	1.48543	3	3.6	2.8	1	5	4	5
Selenoprotein F OS=Homo sapiens GN=SELENOF PE=1 SV=3	SELENOF	sp|O60613|SEP15_HUMAN (+2)	18 kDa	1.43296	1.848	1.32193	2.7	3.6	2.5	1	1	3	1
cDNA, FLJ94363, highly similar to Homo sapiens transporter 1, ATP-binding cassette, sub-family B(MDR/TAP) (TAP1), mRNA OS=Homo sapiens PE=2 SV=1		tr|B2R9F3|B2R9F3_HUMAN	87 kDa	4.64386	1.848	1.58496	25	3.6	3	1	2	1	1
cDNA, FLJ93681, highly similar to Homo sapiens small nuclear ribonucleoprotein polypeptide A (SNRPA), mRNA OS=Homo sapiens PE=2 SV=1		tr|B2R802|B2R802_HUMAN	31 kDa	2.20163	1.848	2.74416	4.6	3.6	6.7	1	2	1	2
Isoform 2 of CCR4-NOT transcription complex subunit 7 OS=Homo sapiens GN=CNOT7	CNOT7	sp|Q9UIV1-2|CNOT7_HUMAN (+1)	28 kDa	2.32193	1.88753	3.07039	5	3.7	8.4	1	2	3	3
Isoform 2 of WD repeat-containing protein 44 OS=Homo sapiens GN=WDR44	WDR44	sp|Q5JSH3-2|WDR44_HUMAN	100 kDa	1.32193	1.96347	0.847997	2.5	3.9	1.8	1	4	4	3
Isoform 2 of Eukaryotic initiation factor 4A-II OS=Homo sapiens GN=EIF4A2	EIF4A2	sp|Q14240-2|IF4A2_HUMAN (+1)	46 kDa	1.58496	1.96347	-24.2535	3	3.9	5e-08	1	3	0	0
Trifunctional enzyme subunit beta, mitochondrial OS=Homo sapiens GN=HADHB PE=1 SV=3	HADHB	sp|P55084|ECHB_HUMAN	51 kDa	1.80735	1.96347	1.26303	3.5	3.9	2.4	1	5	3	5
Hypoxanthine-guanine phosphoribosyltransferase OS=Homo sapiens GN=HPRT1 PE=1 SV=2	HPRT1	sp|P00492|HPRT_HUMAN (+2)	25 kDa	1.20163	1.96347	1.67807	2.3	3.9	3.2	1	7	7	5
Isoform 3 of E3 ubiquitin-protein ligase listerin OS=Homo sapiens GN=LTN1	LTN1	sp|O94822-3|LTN1_HUMAN	205 kDa	1.48543	1.96347	2.10434	2.8	3.9	4.3	1	4	6	4
Saccharopine dehydrogenase-like oxidoreductase OS=Homo sapiens GN=SCCPDH PE=1 SV=1	SCCPDH	sp|Q8NBX0|SCPDL_HUMAN	47 kDa	1.37851	1.96347	2.20163	2.6	3.9	4.6	1	2	3	5
E3 ubiquitin-protein ligase BRE1A OS=Homo sapiens GN=RNF20 PE=1 SV=2	RNF20	sp|Q5VTR2|BRE1A_HUMAN	114 kDa	1.58496	2.1375	1	3	4.4	2	1	4	3	2
Very-long-chain enoyl-CoA reductase OS=Homo sapiens GN=TECR PE=1 SV=1	TECR	sp|Q9NZ01|TECR_HUMAN (+1)	36 kDa	2.48543	2.16993	2.26303	5.6	4.5	4.8	1	3	3	3
Isoform 2 of Oxysterol-binding protein-related protein 8 OS=Homo sapiens GN=OSBPL8	OSBPL8	sp|Q9BZF1-2|OSBL8_HUMAN	100 kDa	2.72247	2.16993	2.98185	6.6	4.5	7.9	1	2	1	2
Isoform 4 of Selenium-binding protein 1 OS=Homo sapiens GN=SELENBP1	SELENBP1	sp|Q13228-4|SBP1_HUMAN	57 kDa	4.39232	2.20163	3.18587	21	4.6	9.1	1	1	1	3
cDNA FLJ58258, highly similar to Cyclin G-associated kinase (EC 2.7.11.1) OS=Homo sapiens PE=2 SV=1		tr|B4DS37|B4DS37_HUMAN	132 kDa	1.53605	2.37851	3.70044	2.9	5.2	13	1	2	2	2
Fumarylacetoacetase OS=Homo sapiens GN=FAH PE=1 SV=2	FAH	sp|P16930|FAAA_HUMAN	46 kDa	1.07039	2.40599	4.08746	2.1	5.3	17	1	2	2	2
Isoform 4 of Protein diaphanous homolog 3 OS=Homo sapiens GN=DIAPH3	DIAPH3	sp|Q9NSV4-4|DIAP3_HUMAN	136 kDa	1.32193	2.40599	1.53605	2.5	5.3	2.9	1	3	6	5
NEDD8-conjugating enzyme Ubc12 OS=Homo sapiens GN=UBE2M PE=1 SV=1	UBE2M	sp|P61081|UBC12_HUMAN (+1)	21 kDa	1.80735	2.40599	3.45943	3.5	5.3	11	1	2	1	1
Serine/threonine-protein kinase 10 OS=Homo sapiens GN=STK10 PE=1 SV=1	STK10	sp|O94804|STK10_HUMAN	112 kDa	1.63227	2.43296	0.378512	3.1	5.4	1.3	1	2	4	2
Isoform SV1 of Cyclin-dependent kinase 11B OS=Homo sapiens GN=CDK11B	CDK11B	sp|P21127-2|CD11B_HUMAN (+2)	91 kDa	1.848	2.43296	-18.9316	3.6	5.4	2e-06	1	2	2	0
Integrin, alpha 5 (Fibronectin receptor, alpha polypeptide), isoform CRA_b OS=Homo sapiens GN=ITGA5 PE=3 SV=1	ITGA5	tr|A0A024RB01|A0A024RB01_HUMAN	119 kDa	1.67807	2.43296	2.1375	3.2	5.4	4.4	1	4	6	4
Dolichyl-diphosphooligosaccharide--protein glycosyltransferase subunit STT3A OS=Homo sapiens GN=STT3A PE=1 SV=2	STT3A	sp|P46977|STT3A_HUMAN	81 kDa	1.37851	2.45943	-0.321928	2.6	5.5	0.8	1	3	3	1
Dynein light chain Tctex-type 1 OS=Homo sapiens GN=DYNLT1 PE=1 SV=1	DYNLT1	sp|P63172|DYLT1_HUMAN (+1)	12 kDa	2	2.45943	2.80735	4	5.5	7	1	2	2	2
Heat shock 70 kDa protein 1-like OS=Homo sapiens GN=HSPA1L PE=1 SV=2	HSPA1L	sp|P34931|HS71L_HUMAN (+1)	70 kDa	1.20163	2.58496	4.58496	2.3	6	24	1	2	0	4
Transmembrane 9 superfamily member 4 OS=Homo sapiens GN=TM9SF4 PE=1 SV=2	TM9SF4	sp|Q92544|TM9S4_HUMAN (+2)	75 kDa	2.70044	2.67807	2.03562	6.5	6.4	4.1	1	2	1	1
LRP chaperone MESD OS=Homo sapiens GN=MESD PE=1 SV=2	MESD	sp|Q14696|MESD_HUMAN	26 kDa	2.29278	2.67807	5.39232	4.9	6.4	42	1	1	2	3
Importin subunit alpha OS=Homo sapiens PE=2 SV=1		tr|B4DWX3|B4DWX3_HUMAN	61 kDa	4.90689	2.76553	1.72247	30	6.8	3.3	1	5	1	1
SWI/SNF-related matrix-associated actin-dependent regulator of chromatin subfamily A member 5 OS=Homo sapiens GN=SMARCA5 PE=1 SV=1	SMARCA5	sp|O60264|SMCA5_HUMAN	122 kDa	3.16993	2.82782	3.45943	9	7.1	11	1	4	2	4
Mutant desmin OS=Homo sapiens PE=2 SV=1		tr|Q45VM7|Q45VM7_HUMAN	54 kDa	2.16993	2.848	2.51096	4.5	7.2	5.7	1	2	0	2
Laminin subunit gamma-1 OS=Homo sapiens GN=LAMC1 PE=1 SV=3	LAMC1	sp|P11047|LAMC1_HUMAN	178 kDa	1.48543	2.848	2.65535	2.8	7.2	6.3	1	6	5	7
SHINC3 OS=Homo sapiens GN=SHINC3 PE=2 SV=1	SHINC3	tr|A6QKW0|A6QKW0_HUMAN	28 kDa	2.45943	2.8679	3.16993	5.5	7.3	9	1	2	2	3
Dynamin-like 120 kDa protein, mitochondrial OS=Homo sapiens GN=OPA1 PE=1 SV=3	OPA1	sp|O60313|OPA1_HUMAN	112 kDa	1.53605	2.90689	1.26303	2.9	7.5	2.4	1	1	2	1
40S ribosomal protein S25 OS=Homo sapiens GN=RPS25 PE=1 SV=1	RPS25	sp|P62851|RS25_HUMAN	14 kDa	1.67807	2.90689	3.03562	3.2	7.5	8.2	1	2	4	2
Flotillin-1 OS=Homo sapiens GN=FLOT1 PE=1 SV=3	FLOT1	sp|O75955|FLOT1_HUMAN	47 kDa	3.90689	2.926	2.96347	15	7.6	7.8	1	2	1	1
Isoform 2 of RNA 3'-terminal phosphate cyclase OS=Homo sapiens GN=RTCA	RTCA	sp|O00442-2|RTCA_HUMAN (+1)	41 kDa	1.43296	3.03562	2.60881	2.7	8.2	6.1	1	3	2	2
Isoform 3 of Pyridoxine-5'-phosphate oxidase OS=Homo sapiens GN=PNPO	PNPO	sp|Q9NVS9-3|PNPO_HUMAN	28 kDa	3.45943	3.1375	-17.6096	11	8.8	5e-06	1	2	1	0
Isoform 2 of Elongation factor Ts, mitochondrial OS=Homo sapiens GN=TSFM	TSFM	sp|P43897-2|EFTS_HUMAN (+2)	38 kDa	3.32193	3.16993	4.08746	10	9	17	1	3	1	2
Eukaryotic translation initiation factor 4 gamma 2 OS=Homo sapiens GN=EIF4G2 PE=1 SV=1	EIF4G2	sp|P78344|IF4G2_HUMAN	102 kDa	3.58496	3.16993	-0.321928	12	9	0.8	1	4	3	1
1-phosphatidylinositol 4,5-bisphosphate phosphodiesterase beta-3 OS=Homo sapiens GN=PLCB3 PE=1 SV=2	PLCB3	sp|Q01970|PLCB3_HUMAN	139 kDa	1.848	3.32193	3.58496	3.6	10	12	1	3	3	6
Isoform 2 of Eukaryotic translation initiation factor 4B OS=Homo sapiens GN=EIF4B	EIF4B	sp|P23588-2|IF4B_HUMAN	65 kDa	3.12102	3.32193	1.26303	8.7	10	2.4	1	3	2	3
40S ribosomal protein S12 OS=Homo sapiens GN=RPS12 PE=1 SV=3	RPS12	sp|P25398|RS12_HUMAN	15 kDa	4.70044	3.45943	3.12102	26	11	8.7	1	4	7	4
LIM and cysteine-rich domains protein 1 OS=Homo sapiens GN=LMCD1 PE=1 SV=1	LMCD1	sp|Q9NZU5|LMCD1_HUMAN	41 kDa	4	3.45943	4.45943	16	11	22	1	1	1	1
Programmed cell death protein 5 OS=Homo sapiens GN=PDCD5 PE=1 SV=3	PDCD5	sp|O14737|PDCD5_HUMAN	14 kDa	2.848	3.45943	2.58496	7.2	11	6	1	1	3	1
3-hydroxyisobutyrate dehydrogenase, mitochondrial OS=Homo sapiens GN=HIBADH PE=1 SV=2	HIBADH	sp|P31937|3HIDH_HUMAN	35 kDa	3.32193	3.58496	0.678072	10	12	1.6	1	4	3	1
Isoform 6 of Serine/threonine-protein phosphatase 6 regulatory subunit 3 OS=Homo sapiens GN=PPP6R3	PPP6R3	sp|Q5H9R7-6|PP6R3_HUMAN	94 kDa	3.58496	3.58496	2.20163	12	12	4.6	1	2	3	2
Isoform 2 of Ankycorbin OS=Homo sapiens GN=RAI14	RAI14	sp|Q9P0K7-2|RAI14_HUMAN (+2)	110 kDa	2.51096	3.58496	5	5.7	12	32	1	1	1	2
GTP:AMP phosphotransferase AK3, mitochondrial OS=Homo sapiens GN=AK3 PE=1 SV=4	AK3	sp|Q9UIJ7|KAD3_HUMAN (+1)	26 kDa	1.88753	3.70044	2.94486	3.7	13	7.7	1	1	1	1
DNA polymerase epsilon catalytic subunit A OS=Homo sapiens GN=POLE PE=1 SV=5	POLE	sp|Q07864|DPOE1_HUMAN	262 kDa	1.32193	3.70044	3.03562	2.5	13	8.2	1	1	5	1
Vesicular integral-membrane protein VIP36 OS=Homo sapiens GN=LMAN2 PE=1 SV=1	LMAN2	sp|Q12907|LMAN2_HUMAN (+2)	40 kDa	3.32193	3.70044	0.263034	10	13	1.2	1	3	4	2
Nicastrin OS=Homo sapiens GN=NCSTN PE=1 SV=2	NCSTN	sp|Q92542|NICA_HUMAN	78 kDa	2.72247	3.80735	4.16993	6.6	14	18	1	1	1	2
Thimet oligopeptidase OS=Homo sapiens GN=THOP1 PE=1 SV=2	THOP1	sp|P52888|THOP1_HUMAN (+1)	79 kDa	2.72247	3.80735	3.70044	6.6	14	13	1	2	1	1
Elongator complex protein 1 OS=Homo sapiens GN=ELP1 PE=1 SV=3	ELP1	sp|O95163|ELP1_HUMAN	150 kDa	2.03562	3.90689	-17.6096	4.1	15	5e-06	1	2	2	0
Ran-specific GTPase-activating protein OS=Homo sapiens GN=RANBP1 PE=1 SV=1	RANBP1	tr|F6WQW2|F6WQW2_HUMAN	32 kDa	7.49185	4	6.40939	180	16	85	1	3	1	3
Platelet-activating factor acetylhydrolase IB subunit beta OS=Homo sapiens GN=PAFAH1B2 PE=1 SV=1	PAFAH1B2	sp|P68402|PA1B2_HUMAN (+1)	26 kDa	1.63227	4.08746	0.485427	3.1	17	1.4	1	2	3	2
60S ribosomal protein L22 OS=Homo sapiens GN=RPL22 PE=1 SV=2	RPL22	sp|P35268|RL22_HUMAN (+1)	15 kDa	3.32193	4.08746	1	10	17	2	1	2	3	1
Ubiquitin carboxyl-terminal hydrolase 24 OS=Homo sapiens GN=USP24 PE=1 SV=3	USP24	sp|Q9UPU5|UBP24_HUMAN	294 kDa	4.52356	4.16993	4.52356	23	18	23	1	2	2	1
Tripartite motif-containing 25 variant (Fragment) OS=Homo sapiens PE=2 SV=1		tr|Q59GW5|Q59GW5_HUMAN	72 kDa	3.45943	4.16993	5.04439	11	18	33	1	3	3	6
Replication factor C subunit 1 OS=Homo sapiens GN=RFC1 PE=1 SV=4	RFC1	sp|P35251|RFC1_HUMAN	128 kDa	3.24793	4.39232	4.32193	9.5	21	20	1	1	2	2
Serine/arginine-rich splicing factor 10 OS=Homo sapiens GN=SRSF10 PE=1 SV=1	SRSF10	sp|O75494|SRS10_HUMAN	31 kDa	3.80735	4.64386	4	14	25	16	1	1	1	2
Isoform 3 of Hepatoma-derived growth factor OS=Homo sapiens GN=HDGF	HDGF	sp|P51858-3|HDGF_HUMAN	28 kDa	5.49185	5.04439	7.40939	45	33	170	1	2	1	4
Protein mago nashi homolog OS=Homo sapiens GN=MAGOH PE=1 SV=1	MAGOH	sp|P61326|MGN_HUMAN (+2)	17 kDa	4.32193	5.42626	3.32193	20	43	10	1	1	2	1
Heme-binding protein 1 OS=Homo sapiens GN=HEBP1 PE=1 SV=1	HEBP1	sp|Q9NRV9|HEBP1_HUMAN (+1)	21 kDa	2.03562	5.42626	5.24793	4.1	43	38	1	2	2	3
Isoform 3 of Transcriptional repressor p66-alpha OS=Homo sapiens GN=GATAD2A	GATAD2A	sp|Q86YP4-3|P66A_HUMAN (+1)	68 kDa	5.61471	5.52356	5.2854	49	46	39	1	2	1	2
26S proteasome non-ATPase regulatory subunit 14 OS=Homo sapiens GN=PSMD14 PE=1 SV=1	PSMD14	sp|O00487|PSDE_HUMAN (+1)	35 kDa	4.45943	6.61471	6.64386	22	98	100	1	2	3	3
Dystonin OS=Homo sapiens GN=DST PE=1 SV=4	DST	sp|Q03001|DYST_HUMAN	861 kDa	1.58496	-1.73697	-0.514573	3	0.3	0.7	0	2	0	0
Basic leucine zipper and W2 domain-containing protein 2 OS=Homo sapiens GN=BZW2 PE=1 SV=1	BZW2	sp|Q9Y6E2|BZW2_HUMAN	48 kDa	1.20163	-1.73697	-0.321928	2.3	0.3	0.8	0	3	1	3
Regulator of G-protein signaling 12 OS=Homo sapiens GN=RGS12 PE=1 SV=1	RGS12	sp|O14924|RGS12_HUMAN	156 kDa	16.5356	0	0	95000	1	1	0	2	0	0
Isoform 3 of Histone-lysine N-methyltransferase 2D OS=Homo sapiens GN=KMT2D	KMT2D	sp|O14686-3|KMT2D_HUMAN (+1)	594 kDa	17.1946	0	0	150000	1	1	0	2	0	0
DDB1- and CUL4-associated factor 15 OS=Homo sapiens GN=DCAF15 PE=1 SV=1	DCAF15	sp|Q66K64|DCA15_HUMAN	66 kDa	17.1946	0	0	150000	1	1	0	2	0	0
Putative phospholipase B-like 2 OS=Homo sapiens GN=PLBD2 PE=1 SV=2	PLBD2	sp|Q8NHP8|PLBL2_HUMAN	65 kDa	17.8113	0	0	230000	1	1	0	2	0	0
Caskin-1 OS=Homo sapiens GN=CASKIN1 PE=1 SV=1	CASKIN1	sp|Q8WXD9|CSKI1_HUMAN	150 kDa	18.0426	0	0	270000	1	1	0	2	0	0
Isoform 4 of Tenascin-X OS=Homo sapiens GN=TNXB	TNXB	sp|P22105-3|TENX_HUMAN (+2)	458 kDa	18.5356	0	0	380000	1	1	0	2	0	0
Collagen alpha-1(XIX) chain OS=Homo sapiens GN=COL19A1 PE=1 SV=3	COL19A1	sp|Q14993|COJA1_HUMAN	115 kDa	19.1704	0	0	590000	1	1	0	2	0	0
Protein Wiz OS=Homo sapiens GN=WIZ PE=1 SV=2	WIZ	sp|O95785|WIZ_HUMAN	179 kDa	19.8423	0	0	940000	1	1	0	2	0	0
Isoform 3 of E3 SUMO-protein ligase ZNF451 OS=Homo sapiens GN=ZNF451	ZNF451	sp|Q9Y4E5-4|ZN451_HUMAN	63 kDa	20.5165	0	0	1500000	1	1	0	3	0	0
Coiled-coil domain-containing protein 43 OS=Homo sapiens GN=CCDC43 PE=1 SV=2	CCDC43	sp|Q96MW1|CCD43_HUMAN (+1)	25 kDa	21.002	0	0	2100000	1	1	0	3	0	0
Probable G-protein coupled receptor 179 OS=Homo sapiens GN=GPR179 PE=1 SV=2	GPR179	sp|Q6PRD1|GP179_HUMAN	257 kDa	25.604	0	0	51000000	1	1	0	3	0	0
FAD-dependent oxidoreductase domain-containing protein 1 OS=Homo sapiens GN=FOXRED1 PE=1 SV=2	FOXRED1	sp|Q96CU9|FXRD1_HUMAN	54 kDa	16.7471	0	0	110000	1	1	0	1	0	0
Arf-GAP with GTPase, ANK repeat and PH domain-containing protein 2 OS=Homo sapiens GN=AGAP2 PE=1 SV=1	AGAP2	tr|F8VVT9|F8VVT9_HUMAN	125 kDa	16.7471	0	0	110000	1	1	0	2	0	0
Isoform 2 of Major prion protein OS=Homo sapiens GN=PRNP	PRNP	sp|P04156-2|PRIO_HUMAN (+4)	27 kDa	19.1457	0	0	580000	1	1	0	2	0	0
Neprilysin OS=Homo sapiens GN=MME PE=1 SV=2	MME	sp|P08473|NEP_HUMAN	86 kDa	18.8423	0	0	470000	1	1	0	3	0	0
cDNA FLJ59612, highly similar to Lactadherin OS=Homo sapiens PE=2 SV=1		tr|B4E396|B4E396_HUMAN	38 kDa	18.417	0	0	350000	1	1	0	1	0	0
Armadillo repeat-containing X-linked protein 4 OS=Homo sapiens GN=ARMCX4 PE=1 SV=3	ARMCX4	tr|F8W8Y7|F8W8Y7_HUMAN	236 kDa	17.8113	0	0	230000	1	1	0	2	0	0
Probable glutamate--tRNA ligase, mitochondrial OS=Homo sapiens GN=EARS2 PE=1 SV=2	EARS2	sp|Q5JPH6|SYEM_HUMAN	59 kDa	18.6453	0	0	410000	1	1	0	1	0	0
Beta-2-syntrophin OS=Homo sapiens GN=SNTB2 PE=1 SV=1	SNTB2	sp|Q13425|SNTB2_HUMAN (+1)	58 kDa	18.9316	0	0	500000	1	1	0	1	0	0
Aspartate--tRNA ligase, mitochondrial OS=Homo sapiens GN=DARS2 PE=1 SV=1	DARS2	sp|Q6PI48|SYDM_HUMAN	74 kDa	18.2877	0	0	320000	1	1	0	1	0	0
Aurora kinase A OS=Homo sapiens GN=AURKA PE=1 SV=2	AURKA	sp|O14965|AURKA_HUMAN	46 kDa	17.1946	0	15.5805	150000	1	49000	0	2	0	1
Interferon-induced protein with tetratricopeptide repeats 1 OS=Homo sapiens GN=IFIT1 PE=1 SV=2	IFIT1	sp|P09914|IFIT1_HUMAN (+1)	55 kDa	20.0691	0	16.3752	1100000	1	85000	0	1	0	1
Alpha-parvin OS=Homo sapiens GN=PARVA PE=1 SV=1	PARVA	tr|J3KNQ4|J3KNQ4_HUMAN	47 kDa	15.2137	0	18.0951	38000	1	280000	0	1	0	2
2',5'-phosphodiesterase 12 OS=Homo sapiens GN=PDE12 PE=1 SV=2	PDE12	sp|Q6L8Q7|PDE12_HUMAN (+1)	67 kDa	18.0951	0	18.2877	280000	1	320000	0	2	0	1
Thyroid receptor-interacting protein 6 OS=Homo sapiens GN=TRIP6 PE=1 SV=3	TRIP6	sp|Q15654|TRIP6_HUMAN	50 kDa	17.4576	0	18.3752	180000	1	340000	0	1	0	1
Isoform 2 of Acyl-coenzyme A thioesterase 9, mitochondrial OS=Homo sapiens GN=ACOT9	ACOT9	sp|Q9Y305-2|ACOT9_HUMAN (+2)	46 kDa	18.3321	0	18.3752	330000	1	340000	0	1	0	1
Protein PML OS=Homo sapiens GN=PML PE=1 SV=3	PML	sp|P29590|PML_HUMAN	98 kDa	20.0691	0	18.8423	1100000	1	470000	0	2	0	2
NADP-dependent malic enzyme OS=Homo sapiens GN=ME1 PE=1 SV=1	ME1	sp|P48163|MAOX_HUMAN	64 kDa	19.0951	0	19.2419	560000	1	620000	0	1	0	1
Guanylate kinase OS=Homo sapiens GN=GUK1 PE=1 SV=2	GUK1	sp|Q16774|KGUA_HUMAN	22 kDa	19.7634	0	19.3752	890000	1	680000	0	2	0	1
M-phase phosphoprotein 1, isoform CRA_a OS=Homo sapiens GN=MPHOSPH1 PE=3 SV=1	MPHOSPH1	tr|D3DR32|D3DR32_HUMAN	206 kDa	18.9024	0	19.9024	490000	1	980000	0	1	0	1
Phosphoinositide phospholipase C OS=Homo sapiens PE=2 SV=1		tr|B4E3H3|B4E3H3_HUMAN	133 kDa	18.1946	0	19.9316	300000	1	1000000	0	1	0	2
Interferon-induced protein with tetratricopeptide repeats 3 OS=Homo sapiens GN=IFIT3 PE=1 SV=1	IFIT3	sp|O14879|IFIT3_HUMAN (+1)	56 kDa	22.1642	0	20.6971	4700000	1	1700000	0	3	0	2
Protein NipSnap homolog 2 OS=Homo sapiens GN=NIPSNAP2 PE=1 SV=1	NIPSNAP2	sp|O75323|NIPS2_HUMAN	34 kDa	17.4576	0	21.1946	180000	1	2400000	0	1	0	2
G2/mitotic-specific cyclin-B1 OS=Homo sapiens GN=CCNB1 PE=1 SV=1	CCNB1	sp|P14635|CCNB1_HUMAN	48 kDa	22.2535	0	21.4676	5000000	1	2900000	0	8	0	4
Chromodomain-helicase-DNA-binding protein 5 OS=Homo sapiens GN=CHD5 PE=1 SV=1	CHD5	sp|Q8TDI0|CHD5_HUMAN	223 kDa	22.5638	0	22.6096	6200000	1	6400000	0	1	0	2
HLA class I histocompatibility antigen, A-31 alpha chain OS=Homo sapiens GN=HLA-A PE=1 SV=2	HLA-A	sp|P16189|1A31_HUMAN	41 kDa	23.1795	0	23.7389	9500000	1	14000000	0	2	0	1
Isoform 3 of Nuclear pore complex protein Nup153 OS=Homo sapiens GN=NUP153	NUP153	sp|P49790-3|NU153_HUMAN (+1)	157 kDa	21.7796	0	0	3600000	1	1	0	4	0	0
Procollagen C-endopeptidase enhancer 1 OS=Homo sapiens GN=PCOLCE PE=1 SV=2	PCOLCE	sp|Q15113|PCOC1_HUMAN	48 kDa	18.3321	0	0	330000	1	1	0	2	0	0
Protein Smaug homolog 2 OS=Homo sapiens GN=SAMD4B PE=1 SV=1	SAMD4B	sp|Q5PRF9|SMAG2_HUMAN	75 kDa	18.2877	0	0	320000	1	1	0	2	0	0
Isoform 2 of Actin filament-associated protein 1 OS=Homo sapiens GN=AFAP1	AFAP1	sp|Q8N556-2|AFAP1_HUMAN	90 kDa	18.2877	0	0	320000	1	1	0	2	0	0
Isoform 2 of Ribosomal protein S6 kinase alpha-1 OS=Homo sapiens GN=RPS6KA1	RPS6KA1	sp|Q15418-2|KS6A1_HUMAN	84 kDa	21.1946	0	18.714	2400000	1	430000	0	3	0	4
cDNA FLJ10132 fis, clone HEMBA1003046, highly similar to Mitochondrial-processing peptidase subunit beta, mitochondrial (EC 3.4.24.64) OS=Homo sapiens PE=2 SV=1		tr|B3KM34|B3KM34_HUMAN	54 kDa	16.7471	0	0	110000	1	1	0	1	0	0
BRISC complex subunit Abraxas 2 OS=Homo sapiens GN=ABRAXAS2 PE=1 SV=2	ABRAXAS2	sp|Q15018|ABRX2_HUMAN	47 kDa	20.5165	0	19.9316	1500000	1	1000000	0	2	0	1
Nucleolar pre-ribosomal-associated protein 1 OS=Homo sapiens GN=URB1 PE=1 SV=4	URB1	sp|O60287|NPA1P_HUMAN	254 kDa	18.3752	0	0	340000	1	1	0	1	0	0
Inositol 1,4,5-trisphosphate receptor type 3 OS=Homo sapiens GN=ITPR3 PE=1 SV=2	ITPR3	sp|Q14573|ITPR3_HUMAN	304 kDa	20.0691	0	0	1100000	1	1	0	1	0	0
Kinesin-like protein OS=Homo sapiens GN=KIF23 PE=1 SV=1	KIF23	tr|H7BYN4|H7BYN4_HUMAN	109 kDa	21.9316	0	0	4000000	1	1	0	4	0	0
Transcription termination factor 2 OS=Homo sapiens GN=TTF2 PE=1 SV=2	TTF2	sp|Q9UNY4|TTF2_HUMAN	130 kDa	19.6453	0	17.7471	820000	1	220000	0	3	0	1
Kinesin-like protein KIF14 OS=Homo sapiens GN=KIF14 PE=1 SV=1	KIF14	sp|Q15058|KIF14_HUMAN	186 kDa	20.3101	0	20.3101	1300000	1	1300000	0	1	0	1
Atrial natriuretic peptide receptor 2 OS=Homo sapiens GN=NPR2 PE=1 SV=1	NPR2	sp|P20594|ANPRB_HUMAN	117 kDa	17.9882	0	18.5731	260000	1	390000	0	1	0	1
Probable arginine--tRNA ligase, mitochondrial OS=Homo sapiens GN=RARS2 PE=1 SV=1	RARS2	sp|Q5T160|SYRM_HUMAN	66 kDa	18.4972	0	0	370000	1	1	0	1	0	0
Proteasomal ubiquitin receptor ADRM1 OS=Homo sapiens GN=ADRM1 PE=1 SV=2	ADRM1	sp|Q16186|ADRM1_HUMAN	42 kDa	19.1457	0	19.0951	580000	1	560000	0	2	0	1
Lysosomal alpha-glucosidase OS=Homo sapiens GN=GAA PE=1 SV=4	GAA	sp|P10253|LYAG_HUMAN	105 kDa	21.8576	0	19.3321	3800000	1	660000	0	4	0	2
Isoform 3 of Dynactin subunit 4 OS=Homo sapiens GN=DCTN4	DCTN4	sp|Q9UJW0-3|DCTN4_HUMAN	53 kDa	20.1946	0	20.7796	1200000	1	1800000	0	1	0	2
COL6A3 protein OS=Homo sapiens GN=COL6A3 PE=2 SV=1	COL6A3	tr|B7ZW00|B7ZW00_HUMAN	278 kDa	23.7389	0	23.5165	14000000	1	12000000	0	2	0	3
Isoform 2 of HEAT repeat-containing protein 5A OS=Homo sapiens GN=HEATR5A	HEATR5A	sp|Q86XA9-2|HTR5A_HUMAN (+1)	214 kDa	19.4576	0	15.7471	720000	1	55000	0	3	0	1
Isoform 7 of NADPH:adrenodoxin oxidoreductase, mitochondrial OS=Homo sapiens GN=FDXR	FDXR	sp|P22570-7|ADRO_HUMAN	57 kDa	22.1946	0	22.1946	4800000	1	4800000	0	9	0	6
Isoform 5 of Nuclear pore complex protein Nup98-Nup96 OS=Homo sapiens GN=NUP98	NUP98	sp|P52948-5|NUP98_HUMAN (+1)	196 kDa	18.0426	0	17.3752	270000	1	170000	0	1	0	1
Acyl-CoA dehydrogenase family member 9, mitochondrial OS=Homo sapiens GN=ACAD9 PE=1 SV=1	ACAD9	sp|Q9H845|ACAD9_HUMAN	69 kDa	18.6453	0	19.6453	410000	1	820000	0	1	0	5
Periodic tryptophan protein 2 homolog OS=Homo sapiens GN=PWP2 PE=2 SV=2	PWP2	sp|Q15269|PWP2_HUMAN	102 kDa	18.4576	0	0	360000	1	1	0	1	0	0
Protein disulfide-isomerase TMX3 OS=Homo sapiens GN=TMX3 PE=1 SV=2	TMX3	sp|Q96JJ7|TMX3_HUMAN (+1)	52 kDa	19.8576	0	19.265	950000	1	630000	0	2	0	1
28S ribosomal protein S2, mitochondrial OS=Homo sapiens GN=MRPS2 PE=1 SV=1	MRPS2	sp|Q9Y399|RT02_HUMAN	33 kDa	20.0691	0	18.4576	1100000	1	360000	0	2	0	1
Isoform 2 of Trafficking protein particle complex subunit 4 OS=Homo sapiens GN=TRAPPC4	TRAPPC4	sp|Q9Y296-2|TPPC4_HUMAN (+2)	18 kDa	20.417	0	18.4576	1400000	1	360000	0	3	0	1
Uncharacterized protein (Fragment) OS=Homo sapiens PE=4 SV=1		tr|H0YHG0|H0YHG0_HUMAN	59 kDa	17.4576	0	0	180000	1	1	0	1	0	0
Succinate dehydrogenase [ubiquinone] iron-sulfur subunit, mitochondrial OS=Homo sapiens GN=SDHB PE=1 SV=3	SDHB	sp|P21912|SDHB_HUMAN	32 kDa	19.4576	0	0	720000	1	1	0	1	0	0
Isoform 3 of Endoplasmic reticulum aminopeptidase 2 OS=Homo sapiens GN=ERAP2	ERAP2	sp|Q6P179-3|ERAP2_HUMAN (+1)	106 kDa	21.3645	0	19.9316	2700000	1	1000000	0	3	0	1
Sideroflexin-1 OS=Homo sapiens GN=SFXN1 PE=1 SV=4	SFXN1	sp|Q9H9B4|SFXN1_HUMAN	36 kDa	18.3321	0	15.6662	330000	1	52000	0	1	0	1
Isoform 2 of Polyamine-modulated factor 1 OS=Homo sapiens GN=PMF1	PMF1	sp|Q6P1K2-2|PMF1_HUMAN	23 kDa	19.3101	0	18.5731	650000	1	390000	0	2	0	1
Isoform 2 of FAD synthase OS=Homo sapiens GN=FLAD1	FLAD1	sp|Q8NFF5-2|FAD1_HUMAN (+1)	54 kDa	18.6453	0	19.1457	410000	1	580000	0	1	0	1
Regulator of nonsense transcripts 2 OS=Homo sapiens GN=UPF2 PE=1 SV=1	UPF2	sp|Q9HAU5|RENT2_HUMAN	148 kDa	16.8727	0	18.0426	120000	1	270000	0	1	0	1
Hypoxia-inducible factor prolyl hydroxylase 2 OS=Homo sapiens GN=EGLN1 PE=4 SV=1	EGLN1	tr|R4RZ18|R4RZ18_HUMAN	46 kDa	18.5731	0	0	390000	1	1	0	1	0	0
Isoform 2 of Sorting nexin-18 OS=Homo sapiens GN=SNX18	SNX18	sp|Q96RF0-2|SNX18_HUMAN	69 kDa	19.8269	0	0	930000	1	1	0	2	0	0
Sec61 gamma subunit, isoform CRA_a OS=Homo sapiens GN=SEC61G PE=3 SV=1	SEC61G	tr|A0A024QYZ0|A0A024QYZ0_HUMAN (+1)	8 kDa	19.9316	0	0	1000000	1	1	0	2	0	0
COP9 signalosome complex subunit 7b OS=Homo sapiens GN=COPS7B PE=1 SV=1	COPS7B	sp|Q9H9Q2|CSN7B_HUMAN (+1)	30 kDa	19.3962	0	20.0691	690000	1	1100000	0	1	0	2
cDNA FLJ78760, highly similar to Homo sapiens integrin, alpha 11 (ITGA11), transcript variant 1, mRNA OS=Homo sapiens PE=2 SV=1		tr|A8K8T0|A8K8T0_HUMAN	133 kDa	19.6276	0	19.9024	810000	1	980000	0	1	0	1
Persulfide dioxygenase ETHE1, mitochondrial OS=Homo sapiens GN=ETHE1 PE=1 SV=2	ETHE1	sp|O95571|ETHE1_HUMAN	28 kDa	19.417	0	0	700000	1	1	0	1	0	0
U6 snRNA-associated Sm-like protein LSm1 OS=Homo sapiens GN=LSM1 PE=1 SV=1	LSM1	sp|O15116|LSM1_HUMAN	15 kDa	17.5356	0	0	190000	1	1	0	1	0	0
Pyridoxal phosphate phosphatase OS=Homo sapiens GN=PDXP PE=1 SV=2	PDXP	sp|Q96GD0|PLPP_HUMAN	32 kDa	18.7796	0	19.8113	450000	1	920000	0	1	0	1
Translocon-associated protein subunit alpha OS=Homo sapiens GN=SSR1 PE=1 SV=3	SSR1	sp|P43307|SSRA_HUMAN (+2)	32 kDa	19.9024	0	0	980000	1	1	0	2	0	0
Alanine--tRNA ligase, mitochondrial OS=Homo sapiens GN=AARS2 PE=1 SV=1	AARS2	sp|Q5JTZ9|SYAM_HUMAN	107 kDa	14.7731	0	19.8423	28000	1	940000	0	1	0	1
Isoform 2 of ER degradation-enhancing alpha-mannosidase-like protein 3 OS=Homo sapiens GN=EDEM3	EDEM3	sp|Q9BZQ6-2|EDEM3_HUMAN (+1)	102 kDa	19.6276	0	21.002	810000	1	2100000	0	1	0	2
Rho GTPase-activating protein 35 OS=Homo sapiens GN=ARHGAP35 PE=1 SV=3	ARHGAP35	sp|Q9NRY4|RHG35_HUMAN	171 kDa	19.5356	0	20.9316	760000	1	2000000	0	1	0	3
ATP synthase subunit e, mitochondrial OS=Homo sapiens GN=ATP5I PE=1 SV=2	ATP5I	sp|P56385|ATP5I_HUMAN	8 kDa	20.3101	0	0	1300000	1	1	0	2	0	0
Isoform IIC1 of Myc box-dependent-interacting protein 1 OS=Homo sapiens GN=BIN1	BIN1	sp|O00499-3|BIN1_HUMAN (+2)	55 kDa	19.0951	0	21.2535	560000	1	2500000	0	1	0	2
Cell division cycle 5-like protein OS=Homo sapiens GN=CDC5L PE=1 SV=2	CDC5L	sp|Q99459|CDC5L_HUMAN	92 kDa	19.1704	0	0	590000	1	1	0	1	0	0
HLA class I histocompatibility antigen, B-42 alpha chain OS=Homo sapiens GN=HLA-B PE=1 SV=1	HLA-B	sp|P30480|1B42_HUMAN	40 kDa	22.9495	0	23.632	8100000	1	13000000	0	2	0	0
Actin-like protein (Fragment) OS=Homo sapiens GN=ACT PE=4 SV=1	ACT	tr|Q562V5|Q562V5_HUMAN	11 kDa	25.5754	0	23.5165	50000000	1	12000000	0	1	0	6
Alpha-actinin-3 OS=Homo sapiens GN=ACTN3 PE=1 SV=2	ACTN3	sp|Q08043|ACTN3_HUMAN	103 kDa	3.70044	0.137504	0.847997	13	1.1	1.8	0	0	0	0
Isoform 2 of Probable global transcription activator SNF2L1 OS=Homo sapiens GN=SMARCA1	SMARCA1	sp|P28370-2|SMCA1_HUMAN (+1)	121 kDa	3	2.23266	3.45943	8	4.7	11	0	2	1	3
Keratin, type II cytoskeletal 2 epidermal OS=Homo sapiens GN=KRT2 PE=1 SV=2	KRT2	sp|P35908|K22E_HUMAN	65 kDa	2.94486	2.3505	2.82782	7.7	5.1	7.1	0	12	5	9
Arf-GAP with SH3 domain, ANK repeat and PH domain-containing protein 1 OS=Homo sapiens GN=ASAP1 PE=1 SV=4	ASAP1	sp|Q9ULH1|ASAP1_HUMAN	126 kDa	19.0951	14.92	0	560000	31000	1	0	1	1	0
Vesicle-associated membrane protein 3 OS=Homo sapiens GN=VAMP3 PE=1 SV=3	VAMP3	sp|Q15836|VAMP3_HUMAN	11 kDa	19.5356	15.0951	0	760000	35000	1	0	1	1	0
Isoform 3 of Cleavage and polyadenylation specificity factor subunit 7 OS=Homo sapiens GN=CPSF7	CPSF7	sp|Q8N684-3|CPSF7_HUMAN	56 kDa	19.8876	15.6382	0	970000	51000	1	0	1	1	0
Tubulin--tyrosine ligase-like protein 12 OS=Homo sapiens GN=TTLL12 PE=1 SV=2	TTLL12	sp|Q14166|TTL12_HUMAN (+1)	74 kDa	17.0951	15.6662	19.4576	140000	52000	720000	0	1	1	3
Tyrosine--tRNA ligase, mitochondrial OS=Homo sapiens GN=YARS2 PE=1 SV=2	YARS2	sp|Q9Y2Z4|SYYM_HUMAN	53 kDa	16.8727	15.9431	17.7471	120000	63000	220000	0	1	1	2
DmX-like protein 1 OS=Homo sapiens GN=DMXL1 PE=1 SV=1	DMXL1	tr|F5H269|F5H269_HUMAN	340 kDa	18.9316	16.4736	0	500000	91000	1	0	1	1	0
Phosphoglucomutase-2 OS=Homo sapiens GN=PGM2 PE=1 SV=4	PGM2	sp|Q96G03|PGM2_HUMAN	68 kDa	21.5165	16.7471	20.9316	3000000	110000	2000000	0	2	1	4
Succinate--CoA ligase [ADP-forming] subunit beta, mitochondrial OS=Homo sapiens GN=SUCLA2 PE=3 SV=1	SUCLA2	tr|E5KS55|E5KS55_HUMAN	50 kDa	18.417	16.9882	18.7796	350000	130000	450000	0	2	1	2
Sperm-associated antigen 5 OS=Homo sapiens GN=SPAG5 PE=1 SV=2	SPAG5	sp|Q96R06|SPAG5_HUMAN	134 kDa	19.9316	17.0951	19.9171	1000000	140000	990000	0	1	1	2
Polypeptide N-acetylgalactosaminyltransferase OS=Homo sapiens PE=2 SV=1		tr|B7Z6K2|B7Z6K2_HUMAN (+1)	61 kDa	20.1946	17.0951	21.5638	1200000	140000	3100000	0	2	1	2
Sequestosome-1 OS=Homo sapiens GN=SQSTM1 PE=1 SV=1	SQSTM1	sp|Q13501|SQSTM_HUMAN	48 kDa	21.1332	17.2877	21.2535	2300000	160000	2500000	0	2	1	3
Transmembrane emp24 domain-containing protein 1 OS=Homo sapiens GN=TMED1 PE=1 SV=1	TMED1	sp|Q13445|TMED1_HUMAN (+1)	25 kDa	18.9024	17.6096	0	490000	200000	1	0	2	1	0
COMM domain-containing protein 3 OS=Homo sapiens GN=COMMD3 PE=1 SV=1	COMMD3	sp|Q9UBI1|COMD3_HUMAN	22 kDa	19.9171	17.8113	19.5165	990000	230000	750000	0	3	1	2
Pyridoxal-dependent decarboxylase domain-containing protein 1 OS=Homo sapiens GN=PDXDC1 PE=1 SV=1	PDXDC1	tr|H3BND4|H3BND4_HUMAN	89 kDa	21.0691	17.8727	19.0691	2200000	240000	550000	0	1	1	2
DnaJ homolog subfamily A member 2 OS=Homo sapiens GN=DNAJA2 PE=1 SV=1	DNAJA2	sp|O60884|DNJA2_HUMAN (+1)	46 kDa	18.2877	17.9316	0	320000	250000	1	0	1	1	0
Thyroid adenoma-associated protein OS=Homo sapiens GN=THADA PE=1 SV=1	THADA	sp|Q6YHU6|THADA_HUMAN	220 kDa	18.9601	17.9882	18.68	510000	260000	420000	0	1	1	1
Dual specificity mitogen-activated protein kinase kinase 3 OS=Homo sapiens GN=MAP2K3 PE=1 SV=2	MAP2K3	sp|P46734|MP2K3_HUMAN (+2)	39 kDa	18.8423	18.1946	19.1457	470000	300000	580000	0	1	2	2
Isoform 2 of Protein SOGA1 OS=Homo sapiens GN=SOGA1	SOGA1	sp|O94964-2|SOGA1_HUMAN	184 kDa	18.6096	18.3321	0	400000	330000	1	0	1	1	0
Synaptosomal-associated protein 29 OS=Homo sapiens GN=SNAP29 PE=1 SV=1	SNAP29	sp|O95721|SNP29_HUMAN	29 kDa	19.0426	18.3752	21.3101	540000	340000	2600000	0	2	2	2
Anillin OS=Homo sapiens GN=ANLN PE=1 SV=2	ANLN	sp|Q9NQW6|ANLN_HUMAN	124 kDa	21.1332	18.4576	20.8576	2300000	360000	1900000	0	2	1	1
HEAT repeat-containing protein 6 OS=Homo sapiens GN=HEATR6 PE=1 SV=1	HEATR6	sp|Q6AI08|HEAT6_HUMAN	129 kDa	17.8113	18.4972	18.2419	230000	370000	310000	0	1	1	1
Polyadenylate-binding protein-interacting protein 1 OS=Homo sapiens GN=PAIP1 PE=1 SV=1	PAIP1	sp|Q9H074|PAIP1_HUMAN	54 kDa	20.1946	18.5731	19.7471	1200000	390000	880000	0	2	1	1
Acyl-protein thioesterase 2 OS=Homo sapiens GN=LYPLA2 PE=1 SV=1	LYPLA2	sp|O95372|LYPA2_HUMAN (+1)	25 kDa	21.002	18.6096	21.654	2100000	400000	3300000	0	2	1	3
Isoform 3 of Agrin OS=Homo sapiens GN=AGRN	AGRN	sp|O00468-3|AGRIN_HUMAN (+3)	215 kDa	18.3321	18.6096	20.6971	330000	400000	1700000	0	1	2	5
Ubiquitin-like domain-containing CTD phosphatase 1 OS=Homo sapiens GN=UBLCP1 PE=1 SV=2	UBLCP1	sp|Q8WVY7|UBCP1_HUMAN	37 kDa	18.2419	18.6453	19.5356	310000	410000	760000	0	1	1	2
N-alpha-acetyltransferase 40 OS=Homo sapiens GN=NAA40 PE=1 SV=1	NAA40	sp|Q86UY6|NAA40_HUMAN	27 kDa	19.0156	18.68	17.0951	530000	420000	140000	0	1	4	2
Isoform 2 of Transcription elongation regulator 1 OS=Homo sapiens GN=TCERG1	TCERG1	sp|O14776-2|TCRG1_HUMAN (+1)	122 kDa	20.3101	18.68	18.5356	1300000	420000	380000	0	2	1	1
Coronin-1B OS=Homo sapiens GN=CORO1B PE=1 SV=1	CORO1B	sp|Q9BR76|COR1B_HUMAN	54 kDa	20.7796	18.714	19.5915	1800000	430000	790000	0	2	1	2
Glomulin OS=Homo sapiens GN=GLMN PE=1 SV=2	GLMN	sp|Q92990|GLMN_HUMAN (+1)	68 kDa	18.3321	18.7471	18.1946	330000	440000	300000	0	1	2	1
mRNA turnover protein 4 homolog OS=Homo sapiens GN=MRTO4 PE=1 SV=2	MRTO4	sp|Q9UKD2|MRT4_HUMAN (+1)	28 kDa	18.0951	18.7471	20.0691	280000	440000	1100000	0	2	1	2
Isoform 2 of Porphobilinogen deaminase OS=Homo sapiens GN=HMBS	HMBS	sp|P08397-2|HEM3_HUMAN (+2)	38 kDa	17.9316	18.7471	20.3101	250000	440000	1300000	0	1	2	6
Mitochondrial chaperone BCS1 OS=Homo sapiens GN=BCS1L PE=1 SV=1	BCS1L	sp|Q9Y276|BCS1_HUMAN (+1)	48 kDa	17.2877	18.8113	18.5356	160000	460000	380000	0	1	3	2
2'-5'-oligoadenylate synthase 3 OS=Homo sapiens GN=OAS3 PE=1 SV=3	OAS3	sp|Q9Y6K5|OAS3_HUMAN	121 kDa	19.714	18.8423	19.4972	860000	470000	740000	0	5	1	2
Isoform 12 of Titin OS=Homo sapiens GN=TTN	TTN	sp|Q8WZ42-12|TITIN_HUMAN	3994 kDa	19.3538	18.9024	0	670000	490000	1	0	0	0	0
Carbamoyl-phosphate synthase [ammonia], mitochondrial OS=Homo sapiens GN=CPS1 PE=1 SV=2	CPS1	sp|P31327|CPSM_HUMAN	165 kDa	20.5165	18.9316	19.0426	1500000	500000	540000	0	2	1	1
Triple functional domain protein OS=Homo sapiens GN=TRIO PE=1 SV=2	TRIO	sp|O75962|TRIO_HUMAN	347 kDa	17.8113	18.9316	16.9882	230000	500000	130000	0	1	2	1
Isoform 2 of Neuropathy target esterase OS=Homo sapiens GN=PNPLA6	PNPLA6	sp|Q8IY17-2|PLPL6_HUMAN (+1)	146 kDa	20.0691	18.9316	21.2535	1100000	500000	2500000	0	2	1	3
Isoform Beta-1 of DNA topoisomerase 2-beta OS=Homo sapiens GN=TOP2B	TOP2B	sp|Q02880-2|TOP2B_HUMAN	183 kDa	22.002	18.9316	22.6096	4200000	500000	6400000	0	2	1	2
COP9 signalosome complex subunit 8 OS=Homo sapiens GN=COPS8 PE=1 SV=1	COPS8	sp|Q99627|CSN8_HUMAN	23 kDa	16.6096	18.9601	19.3962	100000	510000	690000	0	2	1	1
Casein kinase II subunit alpha' OS=Homo sapiens GN=CSNK2A2 PE=1 SV=1	CSNK2A2	sp|P19784|CSK22_HUMAN	41 kDa	20.3101	18.9882	19.6971	1300000	520000	850000	0	3	1	3
RNA polymerase-associated protein CTR9 homolog OS=Homo sapiens GN=CTR9 PE=1 SV=1	CTR9	sp|Q6PD62|CTR9_HUMAN	134 kDa	20.5165	19.1206	0	1500000	570000	1	0	2	1	0
AMP deaminase 2 OS=Homo sapiens GN=AMPD2 PE=1 SV=2	AMPD2	sp|Q01433|AMPD2_HUMAN (+2)	101 kDa	17.4576	19.1946	0	180000	600000	1	0	2	1	0
Cytoplasmic dynein 2 heavy chain 1 OS=Homo sapiens GN=DYNC2H1 PE=1 SV=4	DYNC2H1	sp|Q8NCM8|DYHC2_HUMAN	493 kDa	19.5356	19.1946	0	760000	600000	1	0	2	1	0
E3 ubiquitin-protein ligase TRIP12 OS=Homo sapiens GN=TRIP12 PE=1 SV=1	TRIP12	sp|Q14669|TRIPC_HUMAN	220 kDa	18.4972	19.2419	19.1946	370000	620000	600000	0	1	4	2
Fructose-2,6-bisphosphatase TIGAR OS=Homo sapiens GN=TIGAR PE=1 SV=1	TIGAR	sp|Q9NQ88|TIGAR_HUMAN	30 kDa	16.4087	19.265	20.7796	87000	630000	1800000	0	1	2	2
Dihydrolipoyllysine-residue acetyltransferase component of pyruvate dehydrogenase complex, mitochondrial OS=Homo sapiens GN=DLAT PE=1 SV=3	DLAT	sp|P10515|ODP2_HUMAN	69 kDa	18.8113	19.265	18.0951	460000	630000	280000	0	2	1	1
Small nuclear ribonucleoprotein G OS=Homo sapiens GN=SNRPG PE=1 SV=1	SNRPG	sp|P62308|RUXG_HUMAN	8 kDa	19.2184	19.3321	21.3645	610000	660000	2700000	0	1	1	2
FERM domain-containing protein 6 OS=Homo sapiens GN=FRMD6 PE=1 SV=1	FRMD6	sp|Q96NE9|FRMD6_HUMAN	72 kDa	18.7471	19.3538	19.0156	440000	670000	530000	0	1	2	1
Zinc finger CCCH domain-containing protein 4 OS=Homo sapiens GN=ZC3H4 PE=1 SV=3	ZC3H4	sp|Q9UPT8|ZC3H4_HUMAN	140 kDa	12.6883	19.3752	15.5805	6600	680000	49000	0	1	4	1
OGFR protein OS=Homo sapiens GN=OGFR PE=2 SV=1	OGFR	tr|Q05BV5|Q05BV5_HUMAN	72 kDa	19.714	19.3962	18.1946	860000	690000	300000	0	1	1	1
Isoform B of Collagen alpha-1(XI) chain OS=Homo sapiens GN=COL11A1	COL11A1	sp|P12107-2|COBA1_HUMAN	182 kDa	18.2419	19.4375	0	310000	710000	1	0	1	3	0
Eukaryotic translation initiation factor 5 OS=Homo sapiens GN=EIF5 PE=1 SV=2	EIF5	sp|P55010|IF5_HUMAN (+1)	49 kDa	19.0951	19.4375	0	560000	710000	1	0	2	1	0
Acyl-coenzyme A thioesterase 8 OS=Homo sapiens GN=ACOT8 PE=1 SV=1	ACOT8	tr|E9PJN0|E9PJN0_HUMAN	25 kDa	17.68	19.4972	0	210000	740000	1	0	1	2	0
Tyrosine-protein phosphatase non-receptor type 1 OS=Homo sapiens GN=PTPN1 PE=1 SV=1	PTPN1	sp|P18031|PTN1_HUMAN	50 kDa	20.6096	19.5356	21.1332	1600000	760000	2300000	0	2	2	4
Beta-catenin-like protein 1 OS=Homo sapiens GN=CTNNBL1 PE=1 SV=1	CTNNBL1	sp|Q8WYA6|CTBL1_HUMAN	65 kDa	21.5638	19.5915	20.0691	3100000	790000	1100000	0	1	2	1
Probable ATP-dependent RNA helicase YTHDC2 OS=Homo sapiens GN=YTHDC2 PE=1 SV=2	YTHDC2	sp|Q9H6S0|YTDC2_HUMAN	160 kDa	18.2877	19.6096	18.2419	320000	800000	310000	0	1	1	1
Isoform 4 of Pumilio homolog 1 OS=Homo sapiens GN=PUM1	PUM1	sp|Q14671-4|PUM1_HUMAN	120 kDa	16.8727	19.6276	0	120000	810000	1	0	1	2	0
Isoform 2 of Integrator complex subunit 3 OS=Homo sapiens GN=INTS3	INTS3	sp|Q68E01-2|INT3_HUMAN (+1)	118 kDa	19.8113	19.6276	20.0691	920000	810000	1100000	0	2	1	4
Isoform 2 of Mannose-P-dolichol utilization defect 1 protein OS=Homo sapiens GN=MPDU1	MPDU1	sp|O75352-2|MPU1_HUMAN	20 kDa	19.7307	19.6628	20.5165	870000	830000	1500000	0	3	2	2
NFX1-type zinc finger-containing protein 1 OS=Homo sapiens GN=ZNFX1 PE=2 SV=2	ZNFX1	sp|Q9P2E3|ZNFX1_HUMAN	220 kDa	20.3101	19.7471	20.1946	1300000	880000	1200000	0	3	2	1
Isovaleryl-CoA dehydrogenase, mitochondrial OS=Homo sapiens GN=IVD PE=1 SV=1	IVD	sp|P26440|IVD_HUMAN (+2)	46 kDa	19.0156	19.7634	20.5165	530000	890000	1500000	0	1	1	2
Serine/threonine-protein kinase SMG1 OS=Homo sapiens GN=SMG1 PE=1 SV=3	SMG1	sp|Q96Q15|SMG1_HUMAN	410 kDa	19.0156	19.8113	19.3321	530000	920000	660000	0	2	1	3
IAH1 protein (Fragment) OS=Homo sapiens GN=IAH1 PE=2 SV=1	IAH1	tr|Q6PCA9|Q6PCA9_HUMAN	26 kDa	17.8113	19.8727	19.5356	230000	960000	760000	0	1	2	1
Plexin-B2 OS=Homo sapiens GN=PLXNB2 PE=1 SV=3	PLXNB2	sp|O15031|PLXB2_HUMAN	205 kDa	21.654	19.8727	20.5165	3300000	960000	1500000	0	6	1	2
Activating signal cointegrator 1 complex subunit 3 OS=Homo sapiens GN=ASCC3 PE=1 SV=3	ASCC3	sp|Q8N3C0|ASCC3_HUMAN	251 kDa	17.0951	19.9316	19.8576	140000	1000000	950000	0	1	1	4
PEPD protein OS=Homo sapiens GN=PEPD PE=2 SV=1	PEPD	tr|J3K000|J3K000_HUMAN	55 kDa	19.2419	19.9316	19.0426	620000	1000000	540000	0	2	2	2
Isoform 2 of Inverted formin-2 OS=Homo sapiens GN=INF2	INF2	sp|Q27J81-2|INF2_HUMAN	135 kDa	19.0156	19.9316	20.0691	530000	1000000	1100000	0	1	5	2
Nucleolar RNA helicase 2 OS=Homo sapiens GN=DDX21 PE=1 SV=5	DDX21	sp|Q9NR30|DDX21_HUMAN	87 kDa	18.9882	19.9316	0	520000	1000000	1	0	1	1	0
Spermine synthase OS=Homo sapiens GN=SMS PE=1 SV=2	SMS	sp|P52788|SPSY_HUMAN	41 kDa	19.5731	19.9316	20.3101	780000	1000000	1300000	0	1	1	2
Na(+)/H(+) exchange regulatory cofactor NHE-RF OS=Homo sapiens PE=2 SV=1		tr|B2R6A3|B2R6A3_HUMAN	39 kDa	19.8876	20.0691	19.6276	970000	1100000	810000	0	2	2	1
Guanine nucleotide-binding protein G(q) subunit alpha OS=Homo sapiens GN=GNAQ PE=1 SV=4	GNAQ	sp|P50148|GNAQ_HUMAN (+1)	42 kDa	18.714	20.0691	0	430000	1100000	1	0	1	1	0
Protein FAM50A OS=Homo sapiens GN=FAM50A PE=1 SV=2	FAM50A	sp|Q14320|FA50A_HUMAN	40 kDa	21.002	20.0691	21.895	2100000	1100000	3900000	0	2	2	1
Telomere length regulation protein TEL2 homolog OS=Homo sapiens GN=TELO2 PE=1 SV=2	TELO2	sp|Q9Y4R8|TELO2_HUMAN	92 kDa	17.2877	20.0691	19.1457	160000	1100000	580000	0	1	2	2
Poly [ADP-ribose] polymerase 14 OS=Homo sapiens GN=PARP14 PE=1 SV=3	PARP14	sp|Q460N5|PAR14_HUMAN	203 kDa	20.417	20.0691	19.8727	1400000	1100000	960000	0	4	4	2
Helicase with zinc finger domain 2 OS=Homo sapiens GN=HELZ2 PE=1 SV=6	HELZ2	sp|Q9BYK8|HELZ2_HUMAN	295 kDa	19.6628	20.0691	19.68	830000	1100000	840000	0	2	2	1
cDNA FLJ39238 fis, clone OCBBF2007946 OS=Homo sapiens PE=2 SV=1		tr|Q8N8L9|Q8N8L9_HUMAN	79 kDa	19.0951	20.0691	19.4375	560000	1100000	710000	0	1	1	1
Vitamin K-dependent gamma-carboxylase OS=Homo sapiens GN=GGCX PE=1 SV=2	GGCX	sp|P38435|VKGC_HUMAN	88 kDa	20.0691	20.0691	21.417	1100000	1100000	2800000	0	2	1	3
cDNA FLJ75682, highly similar to Homo sapiens armadillo repeat containing, X-linked 3 (ARMCX3), transcript variant 1, mRNA OS=Homo sapiens PE=2 SV=1		tr|A8K5B0|A8K5B0_HUMAN	43 kDa	16.1946	20.1946	0	75000	1200000	1	0	1	4	0
Transmembrane emp24 domain-containing protein 4 OS=Homo sapiens GN=TMED4 PE=1 SV=1	TMED4	sp|Q7Z7H5|TMED4_HUMAN	26 kDa	21.4676	20.1946	20.6096	2900000	1200000	1600000	0	2	1	1
Probable tRNA N6-adenosine threonylcarbamoyltransferase OS=Homo sapiens GN=OSGEP PE=1 SV=1	OSGEP	sp|Q9NPF4|OSGEP_HUMAN	36 kDa	20.5165	20.1946	19.7634	1500000	1200000	890000	0	4	1	2
Isoform Beta of E3 ubiquitin-protein ligase TRIM33 OS=Homo sapiens GN=TRIM33	TRIM33	sp|Q9UPN9-2|TRI33_HUMAN (+1)	121 kDa	19.7634	20.1946	20.1946	890000	1200000	1200000	0	1	1	1
Isoform 2 of Serine/threonine-protein kinase greatwall OS=Homo sapiens GN=MASTL	MASTL	sp|Q96GX5-2|GWL_HUMAN (+2)	93 kDa	17.68	20.3101	0	210000	1300000	1	0	2	2	0
DCN1-like protein OS=Homo sapiens PE=2 SV=1		tr|B4DM76|B4DM76_HUMAN	26 kDa	15.6937	20.3101	20.0691	53000	1300000	1100000	0	1	2	2
Glypican-1 OS=Homo sapiens GN=GPC1 PE=1 SV=2	GPC1	sp|P35052|GPC1_HUMAN	62 kDa	20.417	20.417	19.8727	1400000	1400000	960000	0	2	1	1
Lanosterol 14-alpha demethylase OS=Homo sapiens GN=CYP51A1 PE=1 SV=3	CYP51A1	sp|Q16850|CP51A_HUMAN	57 kDa	20.1946	20.417	21.002	1200000	1400000	2100000	0	1	3	2
Transforming acidic coiled-coil-containing protein 3 OS=Homo sapiens GN=TACC3 PE=1 SV=1	TACC3	sp|Q9Y6A5|TACC3_HUMAN	90 kDa	21.4676	20.5165	21.8576	2900000	1500000	3800000	0	2	2	2
Isoform 2 of Ataxin-2-like protein OS=Homo sapiens GN=ATXN2L	ATXN2L	sp|Q8WWM7-2|ATX2L_HUMAN	112 kDa	19.6628	20.5165	0	830000	1500000	1	0	1	2	0
Vacuolar protein sorting-associated protein 51 homolog OS=Homo sapiens GN=VPS51 PE=1 SV=2	VPS51	sp|Q9UID3|VPS51_HUMAN	86 kDa	19.4972	20.5165	0	740000	1500000	1	0	1	4	0
Cleavage and polyadenylation specificity factor subunit 1 OS=Homo sapiens GN=CPSF1 PE=1 SV=2	CPSF1	sp|Q10570|CPSF1_HUMAN	161 kDa	19.4972	20.5165	20.0691	740000	1500000	1100000	0	1	2	1
Bifunctional 3'-phosphoadenosine 5'-phosphosulfate synthase 1 OS=Homo sapiens GN=PAPSS1 PE=1 SV=2	PAPSS1	sp|O43252|PAPS1_HUMAN	71 kDa	20.417	20.6096	21.6096	1400000	1600000	3200000	0	2	2	2
Isoform 2 of Lipopolysaccharide-responsive and beige-like anchor protein OS=Homo sapiens GN=LRBA	LRBA	sp|P50851-2|LRBA_HUMAN (+1)	318 kDa	20.8576	20.6096	19.8727	1900000	1600000	960000	0	4	3	2
Isoform 3 of Neural cell adhesion molecule 1 OS=Homo sapiens GN=NCAM1	NCAM1	sp|P13591-3|NCAM1_HUMAN	84 kDa	19.68	20.6971	21.6971	840000	1700000	3400000	0	1	1	3
Ras-related protein Rab-32 OS=Homo sapiens GN=RAB32 PE=1 SV=3	RAB32	sp|Q13637|RAB32_HUMAN	25 kDa	20.1946	20.8576	0	1200000	1900000	1	0	1	2	0
Charged multivesicular body protein 2a OS=Homo sapiens GN=CHMP2A PE=1 SV=1	CHMP2A	sp|O43633|CHM2A_HUMAN (+1)	25 kDa	20.6096	20.8576	0	1600000	1900000	1	0	2	2	0
U4/U6.U5 tri-snRNP-associated protein 1 OS=Homo sapiens GN=SART1 PE=1 SV=1	SART1	sp|O43290|SNUT1_HUMAN	90 kDa	20.0691	20.8576	0	1100000	1900000	1	0	1	1	0
Monocarboxylate transporter 4 OS=Homo sapiens GN=SLC16A3 PE=1 SV=1	SLC16A3	sp|O15427|MOT4_HUMAN (+1)	49 kDa	21.654	20.8576	22.5638	3300000	1900000	6200000	0	3	3	4
Tyrosine-protein phosphatase non-receptor type 23 OS=Homo sapiens GN=PTPN23 PE=1 SV=1	PTPN23	sp|Q9H3S7|PTN23_HUMAN	179 kDa	17.4576	20.9316	20.417	180000	2000000	1400000	0	1	2	1
Ubiquitin-like protein ISG15 OS=Homo sapiens GN=ISG15 PE=1 SV=1	ISG15	tr|A0A096LPJ4|A0A096LPJ4_HUMAN (+2)	17 kDa	23.002	20.9316	22.417	8400000	2000000	5600000	0	6	1	4
CLIP-associating protein 1 OS=Homo sapiens GN=CLASP1 PE=1 SV=1	CLASP1	sp|Q7Z460|CLAP1_HUMAN	169 kDa	16.5951	20.9316	0	99000	2000000	1	0	1	5	0
Ubiquitin-like modifier-activating enzyme 7 OS=Homo sapiens GN=UBA7 PE=1 SV=2	UBA7	sp|P41226|UBA7_HUMAN	112 kDa	20.6971	20.9316	20.8576	1700000	2000000	1900000	0	2	1	3
Golgin subfamily A member 3 OS=Homo sapiens GN=GOLGA3 PE=1 SV=2	GOLGA3	sp|Q08378|GOGA3_HUMAN	167 kDa	21.5638	20.9316	21.7796	3100000	2000000	3600000	0	5	3	5
Tyrosine-protein kinase receptor UFO OS=Homo sapiens GN=AXL PE=1 SV=3	AXL	sp|P30530|UFO_HUMAN	98 kDa	17.0951	21.0691	0	140000	2200000	1	0	1	4	0
GrpE protein homolog 1, mitochondrial OS=Homo sapiens GN=GRPEL1 PE=1 SV=2	GRPEL1	sp|Q9HAV7|GRPE1_HUMAN	24 kDa	19.0951	21.1332	20.3101	560000	2300000	1300000	0	1	4	2
Putative ATP-dependent RNA helicase DHX30 OS=Homo sapiens GN=DHX30 PE=1 SV=1	DHX30	sp|Q7L2E3|DHX30_HUMAN	134 kDa	20.1946	21.1332	0	1200000	2300000	1	0	2	4	0
26S proteasome non-ATPase regulatory subunit 9 OS=Homo sapiens GN=PSMD9 PE=1 SV=3	PSMD9	sp|O00233|PSMD9_HUMAN (+1)	25 kDa	18.9882	21.3101	19.9024	520000	2600000	980000	0	2	3	1
Isoform 2 of Electron transfer flavoprotein subunit beta OS=Homo sapiens GN=ETFB	ETFB	sp|P38117-2|ETFB_HUMAN	37 kDa	21.4676	21.3101	22.9672	2900000	2600000	8200000	0	3	4	3
ATP-dependent RNA helicase DDX42 OS=Homo sapiens GN=DDX42 PE=1 SV=1	DDX42	sp|Q86XP3|DDX42_HUMAN	103 kDa	19.4576	21.3101	18.417	720000	2600000	350000	0	1	3	2
Isoform 3 of Cleft lip and palate transmembrane protein 1 OS=Homo sapiens GN=CLPTM1	CLPTM1	sp|O96005-4|CLPT1_HUMAN (+2)	75 kDa	21.2535	21.3101	20.9316	2500000	2600000	2000000	0	3	3	2
Titin OS=Homo sapiens GN=TTN PE=1 SV=4	TTN	sp|Q8WZ42|TITIN_HUMAN	3816 kDa	20.3101	21.3645	22.8764	1300000	2700000	7700000	0	5	7	10
Baculoviral IAP repeat-containing protein 6 OS=Homo sapiens GN=BIRC6 PE=1 SV=2	BIRC6	sp|Q9NR09|BIRC6_HUMAN	530 kDa	18.417	21.3645	21.4676	350000	2700000	2900000	0	2	6	5
Hemoglobin subunit beta OS=Homo sapiens GN=HBB PE=1 SV=2	HBB	sp|P68871|HBB_HUMAN	16 kDa	20.0691	21.5638	22.0359	1100000	3100000	4300000	0	1	1	1
cDNA FLJ53321, highly similar to Homo sapiens pitrilysin metallopeptidase 1 (PITRM1), mRNA OS=Homo sapiens PE=2 SV=1		tr|B4DH07|B4DH07_HUMAN	116 kDa	21.8576	21.5638	21.1332	3800000	3100000	2300000	0	4	2	2
Glutamate--cysteine ligase regulatory subunit OS=Homo sapiens GN=GCLM PE=1 SV=1	GCLM	sp|P48507|GSH0_HUMAN	31 kDa	20.5165	21.5638	20.9316	1500000	3100000	2000000	0	1	5	1
Ras GTPase-activating protein 1 OS=Homo sapiens GN=RASA1 PE=1 SV=1	RASA1	sp|P20936|RASA1_HUMAN	116 kDa	20.417	21.6096	19.6453	1400000	3200000	820000	0	2	2	1
WD repeat and HMG-box DNA-binding protein 1 OS=Homo sapiens GN=WDHD1 PE=1 SV=1	WDHD1	sp|O75717|WDHD1_HUMAN	126 kDa	19.4775	21.654	21.1946	730000	3300000	2400000	0	2	3	3
Dolichyl-diphosphooligosaccharide--protein glycosyltransferase subunit STT3B OS=Homo sapiens GN=STT3B PE=1 SV=1	STT3B	sp|Q8TCJ2|STT3B_HUMAN	94 kDa	19.8727	21.6971	20.1946	960000	3400000	1200000	0	2	4	2
Isoform 2 of Dedicator of cytokinesis protein 7 OS=Homo sapiens GN=DOCK7	DOCK7	sp|Q96N67-2|DOCK7_HUMAN (+1)	241 kDa	21.002	21.7389	21.895	2100000	3500000	3900000	0	3	5	3
U1 small nuclear ribonucleoprotein C OS=Homo sapiens GN=SNRPC PE=1 SV=1	SNRPC	sp|P09234|RU1C_HUMAN (+2)	17 kDa	19.8876	21.7389	0	970000	3500000	1	0	2	2	0
Translin-associated protein X OS=Homo sapiens GN=TSNAX PE=1 SV=1	TSNAX	sp|Q99598|TSNAX_HUMAN (+1)	33 kDa	22.0359	21.7796	19.714	4300000	3600000	860000	0	3	4	3
Isoform 2 of Ubiquitin conjugation factor E4 A OS=Homo sapiens GN=UBE4A	UBE4A	sp|Q14139-2|UBE4A_HUMAN (+1)	124 kDa	21.3101	21.7796	20.8576	2600000	3600000	1900000	0	4	3	2
Protein transport protein sec16 OS=Homo sapiens GN=SEC16A PE=1 SV=1	SEC16A	tr|J3KNL6|J3KNL6_HUMAN	252 kDa	21.2535	21.8191	21.3101	2500000	3700000	2600000	0	4	4	6
Sorting nexin-5 OS=Homo sapiens GN=SNX5 PE=1 SV=1	SNX5	sp|Q9Y5X3|SNX5_HUMAN	47 kDa	16.1752	21.8576	0	74000	3800000	1	0	1	4	0
S-phase kinase-associated protein 1 OS=Homo sapiens GN=SKP1 PE=1 SV=2	SKP1	sp|P63208|SKP1_HUMAN	19 kDa	20.1946	22.2535	20.3101	1200000	5000000	1300000	0	1	4	2
Platelet-derived growth factor receptor beta OS=Homo sapiens GN=PDGFRB PE=1 SV=1	PDGFRB	sp|P09619|PGFRB_HUMAN	124 kDa	20.6096	22.2821	19.3962	1600000	5100000	690000	0	1	3	1
ATP-binding cassette sub-family F member 1 OS=Homo sapiens GN=ABCF1 PE=1 SV=2	ABCF1	sp|Q8NE71|ABCF1_HUMAN	96 kDa	21.0691	22.2821	21.3101	2200000	5100000	2600000	0	2	3	2
Ubiquitin-conjugating enzyme E2 C OS=Homo sapiens GN=UBE2C PE=1 SV=1	UBE2C	sp|O00762|UBE2C_HUMAN (+2)	20 kDa	19.0691	22.391	17.4576	550000	5500000	180000	0	1	3	1
HLA class I histocompatibility antigen, B-37 alpha chain OS=Homo sapiens GN=HLA-B PE=1 SV=1	HLA-B	sp|P18463|1B37_HUMAN	40 kDa	22.9847	22.417	23.9316	8300000	5600000	16000000	0	1	0	0
60S ribosomal protein L36 OS=Homo sapiens GN=RPL36 PE=1 SV=3	RPL36	sp|Q9Y3U8|RL36_HUMAN	12 kDa	21.5638	22.4923	23.0526	3100000	5900000	8700000	0	3	2	2
Isoform 2 of Glutathione S-transferase Mu 2 OS=Homo sapiens GN=GSTM2	GSTM2	sp|P28161-2|GSTM2_HUMAN (+3)	23 kDa	22.895	22.9672	18.4576	7800000	8200000	360000	0	0	0	1
Myosin light chain 6B OS=Homo sapiens GN=MYL6B PE=1 SV=1	MYL6B	sp|P14649|MYL6B_HUMAN	23 kDa	23.632	23.1332	24.019	13000000	9200000	17000000	0	1	2	0
Probable ATP-dependent RNA helicase DDX5 OS=Homo sapiens GN=DDX5 PE=1 SV=1	DDX5	tr|J3KTA4|J3KTA4_HUMAN	69 kDa	23.1332	23.391	22.8385	9200000	11000000	7500000	0	2	2	4
Heterogeneous nuclear ribonucleoprotein Q OS=Homo sapiens GN=SYNCRIP PE=1 SV=2	SYNCRIP	sp|O60506|HNRPQ_HUMAN	70 kDa	21.1332	23.5165	23.632	2300000	12000000	13000000	0	4	4	5
Myosin-9 OS=Homo sapiens GN=MYH9 PE=1 SV=4	MYH9	sp|P35579|MYH9_HUMAN	227 kDa	0.584963	1	1.926	1.5	2	3.8	263	240	248	277
Isoform 2 of Filamin-A OS=Homo sapiens GN=FLNA	FLNA	sp|P21333-2|FLNA_HUMAN	280 kDa	0.263034	-0.736966	0.765535	1.2	0.6	1.7	206	190	142	235
Fatty acid synthase OS=Homo sapiens GN=FASN PE=1 SV=3	FASN	sp|P49327|FAS_HUMAN	273 kDa	-0.736966	-1	-0.514573	0.6	0.5	0.7	166	107	98	134
Vimentin OS=Homo sapiens GN=VIM PE=1 SV=4	VIM	sp|P08670|VIME_HUMAN	54 kDa	0.137504	-0.514573	1.20163	1.1	0.7	2.3	162	186	99	168
Alpha-actinin-1 OS=Homo sapiens GN=ACTN1 PE=1 SV=2	ACTN1	sp|P12814|ACTN1_HUMAN	103 kDa	0.263034	1	-0.152003	1.2	2	0.9	127	98	120	96
Talin-1 OS=Homo sapiens GN=TLN1 PE=1 SV=3	TLN1	sp|Q9Y490|TLN1_HUMAN	270 kDa	0.485427	0.378512	1.32193	1.4	1.3	2.5	121	126	140	193
Cytoplasmic dynein 1 heavy chain 1 OS=Homo sapiens GN=DYNC1H1 PE=1 SV=5	DYNC1H1	sp|Q14204|DYHC1_HUMAN	532 kDa	-0.152003	-0.321928	0.584963	0.9	0.8	1.5	120	99	101	193
Filamin-C OS=Homo sapiens GN=FLNC PE=1 SV=3	FLNC	sp|Q14315|FLNC_HUMAN	291 kDa	0.137504	-1	0.485427	1.1	0.5	1.4	103	87	67	103
Alpha-enolase OS=Homo sapiens GN=ENO1 PE=1 SV=2	ENO1	sp|P06733|ENOA_HUMAN	47 kDa	0.584963	1.80735	0.925999	1.5	3.5	1.9	99	93	114	114
DNA-dependent protein kinase catalytic subunit OS=Homo sapiens GN=PRKDC PE=1 SV=3	PRKDC	sp|P78527|PRKDC_HUMAN	469 kDa	-0.152003	-1.32193	-0.514573	0.9	0.4	0.7	96	94	70	121
Clathrin heavy chain OS=Homo sapiens GN=CLTC PE=1 SV=1	CLTC	tr|A0A087WVQ6|A0A087WVQ6_HUMAN	192 kDa	-0.736966	-0.514573	0.378512	0.6	0.7	1.3	92	96	101	131
Isoform 9 of Plectin OS=Homo sapiens GN=PLEC	PLEC	sp|Q15149-9|PLEC_HUMAN	515 kDa	0	-0.152003	1	1	0.9	2	90	74	47	102
Tubulin alpha-1B chain OS=Homo sapiens GN=TUBA1B PE=1 SV=1	TUBA1B	sp|P68363|TBA1B_HUMAN	50 kDa	0.678072	0	0.137504	1.6	1	1.1	87	104	92	124
Heat shock protein HSP 90-beta OS=Homo sapiens GN=HSP90AB1 PE=1 SV=4	HSP90AB1	sp|P08238|HS90B_HUMAN	83 kDa	-0.736966	0.485427	0.378512	0.6	1.4	1.3	82	86	89	87
Putative elongation factor 1-alpha-like 3 OS=Homo sapiens GN=EEF1A1P5 PE=5 SV=1	EEF1A1P5	sp|Q5VTE0|EF1A3_HUMAN	50 kDa	-0.321928	0.263034	-0.152003	0.8	1.2	0.9	76	86	103	100
Glyceraldehyde-3-phosphate dehydrogenase OS=Homo sapiens GN=GAPDH PE=1 SV=3	GAPDH	sp|P04406|G3P_HUMAN (+1)	36 kDa	0.263034	0.485427	0.765535	1.2	1.4	1.7	73	81	127	126
60 kDa heat shock protein, mitochondrial OS=Homo sapiens GN=HSPD1 PE=1 SV=2	HSPD1	sp|P10809|CH60_HUMAN	61 kDa	-1	0	0.263034	0.5	1	1.2	68	63	42	50
Spectrin beta chain, non-erythrocytic 1 OS=Homo sapiens GN=SPTBN1 PE=1 SV=2	SPTBN1	sp|Q01082|SPTB2_HUMAN	275 kDa	0.678072	0.485427	1.43296	1.6	1.4	2.7	64	60	38	68
Heat shock cognate 71 kDa protein OS=Homo sapiens GN=HSPA8 PE=1 SV=1	HSPA8	sp|P11142|HSP7C_HUMAN	71 kDa	0.485427	0.847997	0.678072	1.4	1.8	1.6	63	73	77	83
Ras GTPase-activating-like protein IQGAP1 OS=Homo sapiens GN=IQGAP1 PE=1 SV=1	IQGAP1	sp|P46940|IQGA1_HUMAN	189 kDa	0.137504	-0.321928	0	1.1	0.8	1	58	47	49	57
Spectrin alpha chain, non-erythrocytic 1 OS=Homo sapiens GN=SPTAN1 PE=1 SV=3	SPTAN1	sp|Q13813|SPTN1_HUMAN	285 kDa	-0.152003	-0.514573	0.378512	0.9	0.7	1.3	53	47	33	70
Neuroblast differentiation-associated protein AHNAK OS=Homo sapiens GN=AHNAK PE=1 SV=2	AHNAK	sp|Q09666|AHNK_HUMAN	629 kDa	0	0	0.584963	1	1	1.5	52	72	61	76
Peroxisome proliferator activated receptor interacting complex protein OS=Homo sapiens GN=PRIC295 PE=2 SV=1	PRIC295	tr|E1NZA1|E1NZA1_HUMAN	293 kDa	0.137504	0.137504	0.678072	1.1	1.1	1.6	52	55	50	70
ACLY variant protein (Fragment) OS=Homo sapiens GN=ACLY variant protein PE=2 SV=1	ACLY variant protein	tr|Q4LE36|Q4LE36_HUMAN	125 kDa	-0.152003	1.32193	1.07039	0.9	2.5	2.1	51	41	70	55
Alpha-actinin-4 OS=Homo sapiens GN=ACTN4 PE=1 SV=2	ACTN4	sp|O43707|ACTN4_HUMAN	105 kDa	0.263034	0.847997	-0.321928	1.2	1.8	0.8	49	47	40	46
Isoform 2 of Filamin-B OS=Homo sapiens GN=FLNB	FLNB	sp|O75369-2|FLNB_HUMAN (+2)	276 kDa	-0.152003	-1.73697	0.485427	0.9	0.3	1.4	47	49	31	64
Endoplasmin OS=Homo sapiens GN=HSP90B1 PE=1 SV=1	HSP90B1	sp|P14625|ENPL_HUMAN	92 kDa	0.378512	0.263034	0.485427	1.3	1.2	1.4	47	51	48	59
Annexin A2 OS=Homo sapiens GN=ANXA2 PE=1 SV=2	ANXA2	sp|P07355|ANXA2_HUMAN	39 kDa	-0.736966	-0.321928	0	0.6	0.8	1	46	56	63	64
Elongation factor 2 OS=Homo sapiens GN=EEF2 PE=1 SV=4	EEF2	sp|P13639|EF2_HUMAN	95 kDa	0.925999	0.765535	0.137504	1.9	1.7	1.1	46	60	67	57
Serpin H1 OS=Homo sapiens GN=SERPINH1 PE=1 SV=2	SERPINH1	sp|P50454|SERPH_HUMAN	46 kDa	-0.514573	-0.736966	-0.321928	0.7	0.6	0.8	42	53	43	61
Isoform 2 of Fructose-bisphosphate aldolase A OS=Homo sapiens GN=ALDOA	ALDOA	sp|P04075-2|ALDOA_HUMAN (+1)	45 kDa	-0.514573	0.485427	-1.73697	0.7	1.4	0.3	40	36	45	44
Vinculin OS=Homo sapiens GN=VCL PE=1 SV=4	VCL	sp|P18206|VINC_HUMAN	124 kDa	0.137504	-0.321928	0.263034	1.1	0.8	1.2	39	50	57	48
Alanine--tRNA ligase, cytoplasmic OS=Homo sapiens GN=AARS PE=1 SV=2	AARS	sp|P49588|SYAC_HUMAN	107 kDa	-0.514573	0	-0.514573	0.7	1	0.7	39	29	42	39
Neutral alpha-glucosidase AB OS=Homo sapiens GN=GANAB PE=1 SV=3	GANAB	sp|Q14697|GANAB_HUMAN	107 kDa	-0.152003	0	0.137504	0.9	1	1.1	38	52	65	61
Isoform 2 of Triosephosphate isomerase OS=Homo sapiens GN=TPI1	TPI1	sp|P60174-1|TPIS_HUMAN (+2)	27 kDa	-0.321928	0.485427	0	0.8	1.4	1	37	34	32	45
Collagen alpha-1(XII) chain OS=Homo sapiens GN=COL12A1 PE=1 SV=1	COL12A1	tr|D6RGG3|D6RGG3_HUMAN	333 kDa	0.378512	-0.152003	0.847997	1.3	0.9	1.8	36	29	27	42
Isoform 3 of Exportin-2 OS=Homo sapiens GN=CSE1L	CSE1L	sp|P55060-3|XPO2_HUMAN (+1)	108 kDa	0.485427	0.847997	0.678072	1.4	1.8	1.6	35	41	47	47
78 kDa glucose-regulated protein OS=Homo sapiens GN=HSPA5 PE=1 SV=2	HSPA5	sp|P11021|GRP78_HUMAN	72 kDa	0.137504	1.26303	1.20163	1.1	2.4	2.3	35	49	31	52
Transitional endoplasmic reticulum ATPase OS=Homo sapiens GN=VCP PE=1 SV=4	VCP	sp|P55072|TERA_HUMAN (+1)	89 kDa	-0.321928	0	0.137504	0.8	1	1.1	34	44	51	52
Annexin A5 OS=Homo sapiens GN=ANXA5 PE=1 SV=2	ANXA5	sp|P08758|ANXA5_HUMAN	36 kDa	0.263034	0.847997	0.485427	1.2	1.8	1.4	34	32	33	40
Prelamin-A/C OS=Homo sapiens GN=LMNA PE=1 SV=1	LMNA	sp|P02545|LMNA_HUMAN	74 kDa	0.378512	-0.152003	1.26303	1.3	0.9	2.4	33	51	25	59
X-ray repair cross-complementing protein 6 OS=Homo sapiens GN=XRCC6 PE=1 SV=2	XRCC6	sp|P12956|XRCC6_HUMAN	70 kDa	0.485427	0.584963	0.485427	1.4	1.5	1.4	33	26	28	27
Isoform 2 of Heat shock protein HSP 90-alpha OS=Homo sapiens GN=HSP90AA1	HSP90AA1	sp|P07900-2|HS90A_HUMAN	98 kDa	-0.514573	0.678072	0.584963	0.7	1.6	1.5	33	44	37	46
cDNA FLJ56016, highly similar to C-1-tetrahydrofolate synthase, cytoplasmic OS=Homo sapiens PE=2 SV=1		tr|B7Z809|B7Z809_HUMAN	110 kDa	-1	-0.736966	-0.736966	0.5	0.6	0.6	32	24	32	24
Moesin OS=Homo sapiens GN=MSN PE=1 SV=3	MSN	sp|P26038|MOES_HUMAN	68 kDa	-0.152003	-0.152003	0.378512	0.9	0.9	1.3	32	39	29	44
Phosphoglycerate mutase 1 OS=Homo sapiens GN=PGAM1 PE=1 SV=2	PGAM1	sp|P18669|PGAM1_HUMAN	29 kDa	-1	0.678072	-0.736966	0.5	1.6	0.6	31	20	26	25
L-lactate dehydrogenase A chain OS=Homo sapiens GN=LDHA PE=1 SV=2	LDHA	sp|P00338|LDHA_HUMAN	37 kDa	0.263034	1.32193	2.1375	1.2	2.5	4.4	31	41	70	63
14-3-3 protein epsilon OS=Homo sapiens GN=YWHAE PE=1 SV=1	YWHAE	sp|P62258|1433E_HUMAN	29 kDa	-0.321928	0.378512	-0.514573	0.8	1.3	0.7	30	23	47	25
ATP synthase subunit beta, mitochondrial OS=Homo sapiens GN=ATP5B PE=1 SV=3	ATP5B	sp|P06576|ATPB_HUMAN (+2)	57 kDa	0	0.485427	0	1	1.4	1	30	34	28	28
Nucleolin OS=Homo sapiens GN=NCL PE=1 SV=3	NCL	sp|P19338|NUCL_HUMAN	77 kDa	-0.514573	0.137504	0.137504	0.7	1.1	1.1	28	25	38	33
Stress-70 protein, mitochondrial OS=Homo sapiens GN=HSPA9 PE=1 SV=2	HSPA9	sp|P38646|GRP75_HUMAN	74 kDa	-0.321928	0.678072	0.485427	0.8	1.6	1.4	28	25	21	31
Peroxiredoxin-6 OS=Homo sapiens GN=PRDX6 PE=1 SV=3	PRDX6	sp|P30041|PRDX6_HUMAN	25 kDa	0.263034	0.765535	-0.514573	1.2	1.7	0.7	28	14	23	22
ATP-dependent 6-phosphofructokinase, platelet type OS=Homo sapiens GN=PFKP PE=1 SV=2	PFKP	sp|Q01813|PFKAP_HUMAN	86 kDa	0.847997	1.07039	1	1.8	2.1	2	27	36	52	32
T-complex protein 1 subunit beta OS=Homo sapiens GN=CCT2 PE=1 SV=4	CCT2	sp|P78371|TCPB_HUMAN	57 kDa	-0.514573	1.58496	1	0.7	3	2	27	25	25	23
Protein disulfide-isomerase A3 OS=Homo sapiens GN=PDIA3 PE=1 SV=4	PDIA3	sp|P30101|PDIA3_HUMAN	57 kDa	-0.152003	-0.736966	-0.321928	0.9	0.6	0.8	26	26	23	29
Protein disulfide-isomerase OS=Homo sapiens GN=P4HB PE=1 SV=3	P4HB	sp|P07237|PDIA1_HUMAN	57 kDa	0.847997	-0.514573	0.584963	1.8	0.7	1.5	26	30	32	37
Exportin-1 OS=Homo sapiens GN=XPO1 PE=1 SV=1	XPO1	sp|O14980|XPO1_HUMAN	123 kDa	-0.736966	-0.321928	-0.152003	0.6	0.8	0.9	26	24	37	31
Heat shock 70 kDa protein 4 OS=Homo sapiens GN=HSPA4 PE=1 SV=4	HSPA4	sp|P34932|HSP74_HUMAN	94 kDa	0	-0.152003	-0.514573	1	0.9	0.7	26	28	30	24
WD repeat-containing protein 1 isoform 1 variant (Fragment) OS=Homo sapiens PE=2 SV=1		tr|Q59ER5|Q59ER5_HUMAN	68 kDa	0	0.137504	0.263034	1	1.1	1.2	26	37	20	30
Importin subunit beta-1 OS=Homo sapiens GN=KPNB1 PE=1 SV=2	KPNB1	sp|Q14974|IMB1_HUMAN	97 kDa	-1	0.485427	-0.152003	0.5	1.4	0.9	26	22	32	20
Annexin A6 OS=Homo sapiens GN=ANXA6 PE=1 SV=3	ANXA6	sp|P08133|ANXA6_HUMAN	76 kDa	0.584963	1.1375	1.63227	1.5	2.2	3.1	26	32	32	40
Cofilin-1 OS=Homo sapiens GN=CFL1 PE=1 SV=3	CFL1	sp|P23528|COF1_HUMAN	19 kDa	-2.32193	-1	-3.32193	0.2	0.5	0.1	25	15	33	18
Isoform 3 of Unconventional myosin-Ic OS=Homo sapiens GN=MYO1C	MYO1C	sp|O00159-3|MYO1C_HUMAN	120 kDa	-0.514573	-0.736966	1.07039	0.7	0.6	2.1	25	20	23	26
T-complex protein 1 subunit gamma OS=Homo sapiens GN=CCT3 PE=1 SV=4	CCT3	sp|P49368|TCPG_HUMAN	61 kDa	0.137504	-0.321928	0.378512	1.1	0.8	1.3	25	32	20	24
Rab GDP dissociation inhibitor beta OS=Homo sapiens GN=GDI2 PE=1 SV=2	GDI2	sp|P50395|GDIB_HUMAN	51 kDa	-1.73697	-0.152003	-0.736966	0.3	0.9	0.6	25	28	22	29
Peptidyl-prolyl cis-trans isomerase A OS=Homo sapiens GN=PPIA PE=1 SV=2	PPIA	sp|P62937|PPIA_HUMAN	18 kDa	0.263034	1.48543	1.43296	1.2	2.8	2.7	25	15	28	25
T-complex protein 1 subunit theta OS=Homo sapiens GN=CCT8 PE=1 SV=4	CCT8	sp|P50990|TCPQ_HUMAN (+1)	60 kDa	-0.514573	-1.32193	-1	0.7	0.4	0.5	24	31	23	23
ATP synthase subunit alpha, mitochondrial OS=Homo sapiens GN=ATP5A1 PE=1 SV=1	ATP5A1	sp|P25705|ATPA_HUMAN	60 kDa	-1	-1	-0.321928	0.5	0.5	0.8	24	24	21	20
Non-POU domain-containing octamer-binding protein OS=Homo sapiens GN=NONO PE=1 SV=4	NONO	sp|Q15233|NONO_HUMAN (+1)	54 kDa	0	-0.736966	-0.736966	1	0.6	0.6	24	10	9	7
14-3-3 protein zeta/delta OS=Homo sapiens GN=YWHAZ PE=1 SV=1	YWHAZ	sp|P63104|1433Z_HUMAN	28 kDa	-0.321928	0.485427	-2.32193	0.8	1.4	0.2	24	24	32	22
Chondroitin sulfate proteoglycan 4 OS=Homo sapiens GN=CSPG4 PE=1 SV=2	CSPG4	sp|Q6UVK1|CSPG4_HUMAN	251 kDa	0.137504	-0.514573	0	1.1	0.7	1	23	18	20	24
Ubiquitin-like modifier-activating enzyme 1 OS=Homo sapiens GN=UBA1 PE=1 SV=3	UBA1	sp|P22314|UBA1_HUMAN (+1)	118 kDa	-1	-0.514573	-0.321928	0.5	0.7	0.8	23	23	31	30
Heat shock protein beta-1 OS=Homo sapiens GN=HSPB1 PE=1 SV=2	HSPB1	sp|P04792|HSPB1_HUMAN (+1)	23 kDa	-0.514573	-0.321928	0.847997	0.7	0.8	1.8	23	18	21	18
Transgelin OS=Homo sapiens GN=TAGLN PE=1 SV=4	TAGLN	sp|Q01995|TAGL_HUMAN (+1)	23 kDa	0.263034	-0.321928	0	1.2	0.8	1	23	19	24	20
40S ribosomal protein S3 OS=Homo sapiens GN=RPS3 PE=1 SV=2	RPS3	sp|P23396|RS3_HUMAN	27 kDa	-0.152003	-0.321928	-0.736966	0.9	0.8	0.6	23	15	29	19
Bifunctional glutamate/proline--tRNA ligase OS=Homo sapiens GN=EPRS PE=1 SV=5	EPRS	sp|P07814|SYEP_HUMAN	171 kDa	-0.514573	0.765535	-0.321928	0.7	1.7	0.8	23	15	25	23
Isoform 2 of Extended synaptotagmin-1 OS=Homo sapiens GN=ESYT1	ESYT1	sp|Q9BSJ8-2|ESYT1_HUMAN (+1)	124 kDa	-0.321928	-0.736966	-0.321928	0.8	0.6	0.8	22	16	19	19
Cullin-associated NEDD8-dissociated protein 1 OS=Homo sapiens GN=CAND1 PE=1 SV=2	CAND1	sp|Q86VP6|CAND1_HUMAN	136 kDa	-0.321928	-0.321928	-0.321928	0.8	0.8	0.8	22	19	22	19
Annexin A1 OS=Homo sapiens GN=ANXA1 PE=1 SV=2	ANXA1	sp|P04083|ANXA1_HUMAN	39 kDa	0	-0.152003	0.485427	1	0.9	1.4	22	28	19	19
Hypoxia up-regulated protein 1 OS=Homo sapiens GN=HYOU1 PE=1 SV=1	HYOU1	sp|Q9Y4L1|HYOU1_HUMAN	111 kDa	-0.321928	0.137504	0.378512	0.8	1.1	1.3	22	26	32	26
Eukaryotic translation initiation factor 3 subunit A OS=Homo sapiens GN=EIF3A PE=1 SV=1	EIF3A	sp|Q14152|EIF3A_HUMAN	167 kDa	0	0.378512	-1.32193	1	1.3	0.4	22	22	34	25
Splicing factor 3B subunit 3 OS=Homo sapiens GN=SF3B3 PE=1 SV=4	SF3B3	sp|Q15393|SF3B3_HUMAN	136 kDa	0	0.378512	0.485427	1	1.3	1.4	22	18	24	18
Collagen alpha-1(I) chain OS=Homo sapiens GN=COL1A1 PE=1 SV=5	COL1A1	sp|P02452|CO1A1_HUMAN	139 kDa	0	0.485427	-0.152003	1	1.4	0.9	22	20	56	23
T-complex protein 1 subunit delta OS=Homo sapiens GN=CCT4 PE=1 SV=4	CCT4	sp|P50991|TCPD_HUMAN	58 kDa	-0.514573	-0.736966	0	0.7	0.6	1	21	22	21	19
Isoform 3 of Sodium/potassium-transporting ATPase subunit alpha-1 OS=Homo sapiens GN=ATP1A1	ATP1A1	sp|P05023-3|AT1A1_HUMAN (+2)	110 kDa	-0.321928	-0.321928	-0.321928	0.8	0.8	0.8	21	20	21	20
Isoform 3 of Importin-5 OS=Homo sapiens GN=IPO5	IPO5	sp|O00410-3|IPO5_HUMAN	126 kDa	-1.32193	-0.321928	-1	0.4	0.8	0.5	21	19	29	20
Adenylyl cyclase-associated protein 1 OS=Homo sapiens GN=CAP1 PE=1 SV=5	CAP1	sp|Q01518|CAP1_HUMAN	52 kDa	0.584963	-0.321928	1	1.5	0.8	2	21	21	18	29
Peroxiredoxin-1 OS=Homo sapiens GN=PRDX1 PE=1 SV=1	PRDX1	sp|Q06830|PRDX1_HUMAN	22 kDa	-0.514573	-0.321928	0.137504	0.7	0.8	1.1	21	20	18	13
U5 small nuclear ribonucleoprotein 200 kDa helicase OS=Homo sapiens GN=SNRNP200 PE=1 SV=2	SNRNP200	sp|O75643|U520_HUMAN	245 kDa	-0.736966	-0.152003	0.263034	0.6	0.9	1.2	21	16	15	38
Coatomer subunit alpha OS=Homo sapiens GN=COPA PE=1 SV=2	COPA	sp|P53621|COPA_HUMAN	138 kDa	-0.514573	0.137504	-0.321928	0.7	1.1	0.8	21	26	29	26
Polyadenylate-binding protein 1 OS=Homo sapiens GN=PABPC1 PE=1 SV=2	PABPC1	sp|P11940|PABP1_HUMAN	71 kDa	0.263034	0.378512	0.263034	1.2	1.3	1.2	21	26	15	17
Isoform 3 of NADH-cytochrome b5 reductase 3 OS=Homo sapiens GN=CYB5R3	CYB5R3	sp|P00387-3|NB5R3_HUMAN (+1)	38 kDa	-1	0.485427	0.485427	0.5	1.4	1.4	21	11	15	12
L-lactate dehydrogenase B chain OS=Homo sapiens GN=LDHB PE=1 SV=2	LDHB	sp|P07195|LDHB_HUMAN	37 kDa	0	0.678072	0	1	1.6	1	21	12	25	21
26S proteasome non-ATPase regulatory subunit 2 OS=Homo sapiens GN=PSMD2 PE=1 SV=3	PSMD2	sp|Q13200|PSMD2_HUMAN	100 kDa	0.263034	0.678072	-0.736966	1.2	1.6	0.6	21	16	20	17
Isoform 3 of Nucleoside diphosphate kinase B OS=Homo sapiens GN=NME2	NME2	sp|P22392-2|NDKB_HUMAN	30 kDa	0.485427	1	-0.152003	1.4	2	0.9	21	14	21	19
UDP-glucose:glycoprotein glucosyltransferase 1 OS=Homo sapiens GN=UGGT1 PE=1 SV=3	UGGT1	sp|Q9NYU2|UGGG1_HUMAN	177 kDa	-0.514573	-0.514573	-0.321928	0.7	0.7	0.8	20	15	27	20
Microtubule-associated protein 1B OS=Homo sapiens GN=MAP1B PE=1 SV=2	MAP1B	sp|P46821|MAP1B_HUMAN	271 kDa	0.137504	-0.321928	0.925999	1.1	0.8	1.9	20	14	20	24
Plastin-3 OS=Homo sapiens GN=PLS3 PE=1 SV=4	PLS3	sp|P13797|PLST_HUMAN	71 kDa	0.137504	-0.321928	0.378512	1.1	0.8	1.3	20	30	22	38
Isoform 2 of AP-2 complex subunit beta OS=Homo sapiens GN=AP2B1	AP2B1	sp|P63010-2|AP2B1_HUMAN (+1)	106 kDa	0	-0.152003	0	1	0.9	1	20	20	20	15
GTP-binding nuclear protein Ran OS=Homo sapiens GN=RAN PE=1 SV=3	RAN	sp|P62826|RAN_HUMAN (+1)	24 kDa	0.137504	0.137504	-1	1.1	1.1	0.5	20	16	28	17
Chloride intracellular channel protein 4 OS=Homo sapiens GN=CLIC4 PE=1 SV=4	CLIC4	sp|Q9Y696|CLIC4_HUMAN	29 kDa	-1	-1.73697	-0.514573	0.5	0.3	0.7	19	9	16	13
Isoform Long of Glucose-6-phosphate 1-dehydrogenase OS=Homo sapiens GN=G6PD	G6PD	sp|P11413-2|G6PD_HUMAN	64 kDa	-0.321928	-1	0.263034	0.8	0.5	1.2	19	20	13	22
Isoform 2 of Alpha-aminoadipic semialdehyde dehydrogenase OS=Homo sapiens GN=ALDH7A1	ALDH7A1	sp|P49419-2|AL7A1_HUMAN (+2)	55 kDa	-0.152003	-0.736966	0.137504	0.9	0.6	1.1	19	15	7	15
Vigilin OS=Homo sapiens GN=HDLBP PE=1 SV=2	HDLBP	sp|Q00341|VIGLN_HUMAN	141 kDa	-1.32193	-0.736966	-0.514573	0.4	0.6	0.7	19	19	22	15
DNA replication licensing factor MCM2 OS=Homo sapiens GN=MCM2 PE=1 SV=4	MCM2	sp|P49736|MCM2_HUMAN	102 kDa	-0.736966	-0.321928	-0.321928	0.6	0.8	0.8	19	15	20	17
Isoleucine--tRNA ligase, cytoplasmic OS=Homo sapiens GN=IARS PE=1 SV=2	IARS	sp|P41252|SYIC_HUMAN	145 kDa	-0.152003	0.137504	-0.152003	0.9	1.1	0.9	19	15	25	16
Pre-mRNA-processing-splicing factor 8 OS=Homo sapiens GN=PRPF8 PE=1 SV=2	PRPF8	sp|Q6P2Q9|PRP8_HUMAN	274 kDa	0.137504	0.378512	0.378512	1.1	1.3	1.3	19	21	21	33
Nucleoprotein TPR OS=Homo sapiens GN=TPR PE=1 SV=3	TPR	sp|P12270|TPR_HUMAN	267 kDa	-0.321928	-1	0.584963	0.8	0.5	1.5	18	14	6	24
Isoform B of AP-2 complex subunit alpha-1 OS=Homo sapiens GN=AP2A1	AP2A1	sp|O95782-2|AP2A1_HUMAN (+1)	105 kDa	-0.736966	-0.514573	-1	0.6	0.7	0.5	18	19	16	19
Leucine-rich PPR motif-containing protein, mitochondrial OS=Homo sapiens GN=LRPPRC PE=1 SV=3	LRPPRC	sp|P42704|LPPRC_HUMAN	158 kDa	-0.736966	-0.321928	-0.514573	0.6	0.8	0.7	18	27	29	26
ATP-dependent RNA helicase A OS=Homo sapiens GN=DHX9 PE=1 SV=4	DHX9	sp|Q08211|DHX9_HUMAN	141 kDa	-0.514573	-0.321928	0	0.7	0.8	1	18	29	43	27
Isoform 2 of Heterogeneous nuclear ribonucleoprotein K OS=Homo sapiens GN=HNRNPK	HNRNPK	sp|P61978-2|HNRPK_HUMAN (+2)	51 kDa	0.584963	0.263034	0.765535	1.5	1.2	1.7	18	24	18	16
T-complex protein 1 subunit epsilon OS=Homo sapiens GN=CCT5 PE=1 SV=1	CCT5	sp|P48643|TCPE_HUMAN	60 kDa	0.263034	0.263034	0.137504	1.2	1.2	1.1	18	19	8	14
Heterogeneous nuclear ribonucleoproteins A2/B1 OS=Homo sapiens GN=HNRNPA2B1 PE=1 SV=2	HNRNPA2B1	sp|P22626|ROA2_HUMAN	37 kDa	0.378512	0.378512	1.26303	1.3	1.3	2.4	18	13	15	19
Serine hydroxymethyltransferase, mitochondrial OS=Homo sapiens GN=SHMT2 PE=1 SV=3	SHMT2	sp|P34897|GLYM_HUMAN	56 kDa	0	0.485427	-0.152003	1	1.4	0.9	18	15	12	13
Protein/nucleic acid deglycase DJ-1 OS=Homo sapiens GN=PARK7 PE=1 SV=2	PARK7	sp|Q99497|PARK7_HUMAN (+1)	20 kDa	-2.32193	0.925999	-2.32193	0.2	1.9	0.2	18	4	18	10
Glutathione S-transferase P OS=Homo sapiens GN=GSTP1 PE=1 SV=2	GSTP1	sp|P09211|GSTP1_HUMAN (+1)	23 kDa	0.378512	-0.736966	-0.152003	1.3	0.6	0.9	17	10	13	13
Trifunctional purine biosynthetic protein adenosine-3 OS=Homo sapiens GN=GART PE=1 SV=1	GART	sp|P22102|PUR2_HUMAN	108 kDa	-0.736966	-0.514573	-1.32193	0.6	0.7	0.4	17	20	21	9
Kinesin-1 heavy chain OS=Homo sapiens GN=KIF5B PE=1 SV=1	KIF5B	sp|P33176|KINH_HUMAN	110 kDa	-1.32193	-0.514573	-1	0.4	0.7	0.5	17	10	24	14
Isoform 2 of E3 ubiquitin-protein ligase HUWE1 OS=Homo sapiens GN=HUWE1	HUWE1	sp|Q7Z6Z7-2|HUWE1_HUMAN (+2)	480 kDa	-0.321928	-0.321928	0.584963	0.8	0.8	1.5	17	14	12	17
cDNA FLJ60094, highly similar to F-actin capping protein subunit beta OS=Homo sapiens PE=2 SV=1		tr|B4DWA6|B4DWA6_HUMAN	37 kDa	-0.321928	-0.321928	0.584963	0.8	0.8	1.5	17	14	14	19
Transgelin-2 OS=Homo sapiens GN=TAGLN2 PE=1 SV=3	TAGLN2	sp|P37802|TAGL2_HUMAN	22 kDa	0.378512	-0.152003	-0.152003	1.3	0.9	0.9	17	17	21	21
X-ray repair cross-complementing protein 5 OS=Homo sapiens GN=XRCC5 PE=1 SV=3	XRCC5	sp|P13010|XRCC5_HUMAN	83 kDa	-0.514573	0	0	0.7	1	1	17	19	19	16
Protein disulfide-isomerase A4 OS=Homo sapiens GN=PDIA4 PE=1 SV=2	PDIA4	sp|P13667|PDIA4_HUMAN	73 kDa	0.378512	0.137504	-0.514573	1.3	1.1	0.7	17	31	23	31
T-complex protein 1 subunit eta OS=Homo sapiens GN=CCT7 PE=1 SV=2	CCT7	sp|Q99832|TCPH_HUMAN	59 kDa	0	0.137504	0	1	1.1	1	17	14	21	14
Peroxisomal multifunctional enzyme type 2 OS=Homo sapiens GN=HSD17B4 PE=1 SV=3	HSD17B4	sp|P51659|DHB4_HUMAN	80 kDa	-0.152003	0.263034	0.263034	0.9	1.2	1.2	17	13	12	11
Isoform Short of 14-3-3 protein beta/alpha OS=Homo sapiens GN=YWHAB	YWHAB	sp|P31946-2|1433B_HUMAN (+1)	28 kDa	-1	0.378512	0	0.5	1.3	1	17	13	17	15
CAD protein OS=Homo sapiens GN=CAD PE=1 SV=3	CAD	sp|P27708|PYR1_HUMAN	243 kDa	0.584963	0.765535	1	1.5	1.7	2	17	21	26	26
Nuclear pore complex protein Nup205 OS=Homo sapiens GN=NUP205 PE=1 SV=3	NUP205	sp|Q92621|NU205_HUMAN	228 kDa	-1	-1.32193	-0.321928	0.5	0.4	0.8	16	6	5	13
Lupus La protein OS=Homo sapiens GN=SSB PE=1 SV=2	SSB	sp|P05455|LA_HUMAN	47 kDa	0	-0.736966	-1	1	0.6	0.5	16	15	5	5
Calcyclin-binding protein OS=Homo sapiens GN=CACYBP PE=1 SV=2	CACYBP	sp|Q9HB71|CYBP_HUMAN (+1)	26 kDa	-1	-0.514573	-0.321928	0.5	0.7	0.8	16	10	9	10
Leucine--tRNA ligase, cytoplasmic OS=Homo sapiens GN=LARS PE=1 SV=2	LARS	sp|Q9P2J5|SYLC_HUMAN	134 kDa	-0.321928	-0.514573	-0.736966	0.8	0.7	0.6	16	11	20	14
Isoform 2 of Chromodomain-helicase-DNA-binding protein 4 OS=Homo sapiens GN=CHD4	CHD4	sp|Q14839-2|CHD4_HUMAN	221 kDa	-0.152003	-0.152003	-0.736966	0.9	0.9	0.6	16	7	13	13
Perilipin-3 OS=Homo sapiens GN=PLIN3 PE=1 SV=3	PLIN3	sp|O60664|PLIN3_HUMAN	47 kDa	-0.321928	0	-0.321928	0.8	1	0.8	16	15	13	14
ADP-ribosylation factor 3 OS=Homo sapiens GN=ARF3 PE=1 SV=2	ARF3	sp|P61204|ARF3_HUMAN (+1)	21 kDa	-3.47393	0.263034	0.137504	0.09	1.2	1.1	16	7	20	14
Puromycin-sensitive aminopeptidase OS=Homo sapiens GN=NPEPPS PE=1 SV=2	NPEPPS	sp|P55786|PSA_HUMAN	103 kDa	-0.152003	0.263034	0	0.9	1.2	1	16	19	18	18
Far upstream element-binding protein 2 OS=Homo sapiens GN=KHSRP PE=1 SV=4	KHSRP	sp|Q92945|FUBP2_HUMAN	73 kDa	-0.152003	0.378512	-0.321928	0.9	1.3	0.8	16	14	22	15
Zyxin OS=Homo sapiens GN=ZYX PE=1 SV=1	ZYX	sp|Q15942|ZYX_HUMAN	61 kDa	0.137504	0.485427	-0.321928	1.1	1.4	0.8	16	12	12	10
Isoform 2 of Transcription intermediary factor 1-beta OS=Homo sapiens GN=TRIM28	TRIM28	sp|Q13263-2|TIF1B_HUMAN	79 kDa	-0.321928	0.584963	-0.514573	0.8	1.5	0.7	16	16	17	13
Receptor of activated protein C kinase 1 OS=Homo sapiens GN=RACK1 PE=1 SV=3	RACK1	sp|P63244|RACK1_HUMAN	35 kDa	-0.152003	0.847997	0.263034	0.9	1.8	1.2	16	13	18	12
40S ribosomal protein S4, X isoform OS=Homo sapiens GN=RPS4X PE=1 SV=2	RPS4X	sp|P62701|RS4X_HUMAN	30 kDa	-0.514573	1	0	0.7	2	1	16	11	14	14
14-3-3 protein theta OS=Homo sapiens GN=YWHAQ PE=1 SV=1	YWHAQ	sp|P27348|1433T_HUMAN	28 kDa	-0.152003	1.58496	0.137504	0.9	3	1.1	16	10	15	12
DNA damage-binding protein 1 OS=Homo sapiens GN=DDB1 PE=1 SV=1	DDB1	sp|Q16531|DDB1_HUMAN	127 kDa	-0.736966	-0.736966	-1.32193	0.6	0.6	0.4	15	15	16	14
Heterogeneous nuclear ribonucleoprotein H OS=Homo sapiens GN=HNRNPH1 PE=1 SV=1	HNRNPH1	tr|G8JLB6|G8JLB6_HUMAN	51 kDa	0.137504	-0.736966	-0.152003	1.1	0.6	0.9	15	16	7	15
D-3-phosphoglycerate dehydrogenase OS=Homo sapiens GN=PHGDH PE=1 SV=4	PHGDH	sp|O43175|SERA_HUMAN	57 kDa	0.263034	-0.514573	0.137504	1.2	0.7	1.1	15	17	18	20
40S ribosomal protein S2 OS=Homo sapiens GN=RPS2 PE=1 SV=2	RPS2	sp|P15880|RS2_HUMAN	31 kDa	0	-0.152003	0	1	0.9	1	15	14	12	7
Calponin-3 OS=Homo sapiens GN=CNN3 PE=1 SV=1	CNN3	sp|Q15417|CNN3_HUMAN	36 kDa	-0.514573	-0.152003	0.765535	0.7	0.9	1.7	15	11	10	16
Isoform 2 of Eukaryotic translation initiation factor 3 subunit B OS=Homo sapiens GN=EIF3B	EIF3B	sp|P55884-2|EIF3B_HUMAN	99 kDa	-1	-0.152003	0	0.5	0.9	1	15	14	18	17
DNA replication licensing factor MCM4 OS=Homo sapiens GN=MCM4 PE=1 SV=5	MCM4	sp|P33991|MCM4_HUMAN	97 kDa	-2.32193	0	0.137504	0.2	1	1.1	15	6	12	12
Phosphoribosylformylglycinamidine synthase OS=Homo sapiens GN=PFAS PE=1 SV=4	PFAS	sp|O15067|PUR4_HUMAN	145 kDa	-0.321928	0.137504	-0.736966	0.8	1.1	0.6	15	16	23	16
Actin, alpha cardiac muscle 1 OS=Homo sapiens GN=ACTC1 PE=1 SV=1	ACTC1	sp|P68032|ACTC_HUMAN	42 kDa	-0.736966	0.137504	-3.32193	0.6	1.1	0.1	15	23	20	21
cDNA FLJ75881, highly similar to Homo sapiens transferrin receptor (p90, CD71) (TFRC), mRNA OS=Homo sapiens PE=2 SV=1		tr|A8K6Q8|A8K6Q8_HUMAN	85 kDa	-0.152003	0.263034	-0.321928	0.9	1.2	0.8	15	15	16	15
Isoform 8 of Eukaryotic translation initiation factor 4 gamma 1 OS=Homo sapiens GN=EIF4G1	EIF4G1	sp|Q04637-8|IF4G1_HUMAN	176 kDa	-0.514573	0.263034	0.378512	0.7	1.2	1.3	15	17	20	18
Dolichyl-diphosphooligosaccharide--protein glycosyltransferase subunit 1 OS=Homo sapiens GN=RPN1 PE=1 SV=1	RPN1	sp|P04843|RPN1_HUMAN	69 kDa	0.137504	0.485427	0.584963	1.1	1.4	1.5	15	15	12	24
Dihydropyrimidinase-related protein 2 OS=Homo sapiens GN=DPYSL2 PE=1 SV=1	DPYSL2	sp|Q16555|DPYL2_HUMAN	62 kDa	0.378512	0.847997	0.584963	1.3	1.8	1.5	15	15	9	12
Ubiquitin-60S ribosomal protein L40 OS=Homo sapiens GN=UBA52 PE=1 SV=2	UBA52	sp|P62987|RL40_HUMAN	15 kDa	0.678072	2.65535	1.37851	1.6	6.3	2.6	15	15	16	15
Lamina-associated polypeptide 2, isoform alpha OS=Homo sapiens GN=TMPO PE=1 SV=2	TMPO	sp|P42166|LAP2A_HUMAN	75 kDa	-0.736966	-3.32193	-0.152003	0.6	0.1	0.9	14	7	2	8
Isoform 3 of 116 kDa U5 small nuclear ribonucleoprotein component OS=Homo sapiens GN=EFTUD2	EFTUD2	sp|Q15029-3|U5S1_HUMAN (+3)	108 kDa	0.378512	-2.32193	-3.32193	1.3	0.2	0.1	14	18	18	18
Aspartate--tRNA ligase, cytoplasmic OS=Homo sapiens GN=DARS PE=1 SV=2	DARS	sp|P14868|SYDC_HUMAN (+1)	57 kDa	-0.321928	-1.73697	-0.736966	0.8	0.3	0.6	14	11	4	9
Isoform 2 of Myosin-10 OS=Homo sapiens GN=MYH10	MYH10	sp|P35580-2|MYH10_HUMAN (+3)	231 kDa	-0.152003	-0.514573	0	0.9	0.7	1	14	13	17	25
PA2G4 protein (Fragment) OS=Homo sapiens GN=PA2G4 PE=2 SV=1	PA2G4	tr|Q05D08|Q05D08_HUMAN	45 kDa	-0.152003	-0.321928	0	0.9	0.8	1	14	12	12	12
Prolow-density lipoprotein receptor-related protein 1 OS=Homo sapiens GN=LRP1 PE=1 SV=2	LRP1	sp|Q07954|LRP1_HUMAN	505 kDa	0.263034	-0.152003	1.1375	1.2	0.9	2.2	14	14	13	13
Lamin-B1 OS=Homo sapiens GN=LMNB1 PE=1 SV=2	LMNB1	sp|P20700|LMNB1_HUMAN	66 kDa	-0.321928	-0.152003	0	0.8	0.9	1	14	9	12	9
Calreticulin OS=Homo sapiens GN=CALR PE=1 SV=1	CALR	sp|P27797|CALR_HUMAN (+1)	48 kDa	0.678072	0	0.678072	1.6	1	1.6	14	23	17	14
Collagen alpha-1(III) chain OS=Homo sapiens GN=COL3A1 PE=1 SV=4	COL3A1	sp|P02461|CO3A1_HUMAN	139 kDa	0	0.137504	0.485427	1	1.1	1.4	14	17	12	8
Thioredoxin reductase 1, cytoplasmic OS=Homo sapiens GN=TXNRD1 PE=1 SV=3	TXNRD1	sp|Q16881|TRXR1_HUMAN (+1)	71 kDa	0.137504	-4.05889	0	1.1	0.06	1	13	16	5	13
KIAA0368 OS=Homo sapiens GN=KIAA0368 PE=1 SV=1	KIAA0368	tr|J3KN16|J3KN16_HUMAN	224 kDa	-1.73697	-1.73697	0.137504	0.3	0.3	1.1	13	5	5	10
Cellular tumor antigen p53 OS=Homo sapiens GN=TP53 PE=1 SV=4	TP53	sp|P04637|P53_HUMAN	44 kDa	-2.32193	-0.736966	-4.64386	0.2	0.6	0.04	13	3	5	2
Isoform 2 of Spliceosome RNA helicase DDX39B OS=Homo sapiens GN=DDX39B	DDX39B	sp|Q13838-2|DX39B_HUMAN	51 kDa	-0.514573	-0.736966	-0.736966	0.7	0.6	0.6	13	16	6	10
Heat shock protein 105 kDa OS=Homo sapiens GN=HSPH1 PE=1 SV=1	HSPH1	sp|Q92598|HS105_HUMAN	97 kDa	-1.32193	-0.321928	-1.73697	0.4	0.8	0.3	13	12	21	8
Nucleophosmin OS=Homo sapiens GN=NPM1 PE=1 SV=2	NPM1	sp|P06748|NPM_HUMAN	33 kDa	0.485427	-0.321928	0.378512	1.4	0.8	1.3	13	11	13	17
Coatomer subunit gamma-1 OS=Homo sapiens GN=COPG1 PE=1 SV=1	COPG1	sp|Q9Y678|COPG1_HUMAN	98 kDa	0.378512	0	-0.152003	1.3	1	0.9	13	18	12	15
Splicing factor 3B subunit 1 OS=Homo sapiens GN=SF3B1 PE=1 SV=3	SF3B1	sp|O75533|SF3B1_HUMAN	146 kDa	-0.736966	0	0.584963	0.6	1	1.5	13	12	22	22
60S ribosomal protein L4 OS=Homo sapiens GN=RPL4 PE=1 SV=5	RPL4	sp|P36578|RL4_HUMAN	48 kDa	0.765535	0	-0.152003	1.7	1	0.9	13	13	14	12
Proliferating cell nuclear antigen OS=Homo sapiens GN=PCNA PE=1 SV=1	PCNA	sp|P12004|PCNA_HUMAN	29 kDa	0	0	0.263034	1	1	1.2	13	14	11	15
Isoform LCRMP-4 of Dihydropyrimidinase-related protein 3 OS=Homo sapiens GN=DPYSL3	DPYSL3	sp|Q14195-2|DPYL3_HUMAN	74 kDa	0.137504	0.137504	-0.152003	1.1	1.1	0.9	13	17	14	13
Peptidyl-prolyl cis-trans isomerase B OS=Homo sapiens GN=PPIB PE=1 SV=2	PPIB	sp|P23284|PPIB_HUMAN	24 kDa	0.137504	0.263034	0.263034	1.1	1.2	1.2	13	11	14	8
Malate dehydrogenase OS=Homo sapiens GN=MDH2 PE=2 SV=1	MDH2	tr|Q6FHZ0|Q6FHZ0_HUMAN	36 kDa	-0.321928	0.485427	0.263034	0.8	1.4	1.2	13	15	10	16
DNA replication licensing factor MCM7 OS=Homo sapiens GN=MCM7 PE=1 SV=4	MCM7	sp|P33993|MCM7_HUMAN (+1)	81 kDa	0.485427	0.485427	-0.736966	1.4	1.4	0.6	13	12	9	8
Myosin light polypeptide 6 OS=Homo sapiens GN=MYL6 PE=1 SV=1	MYL6	tr|G3V1V0|G3V1V0_HUMAN	18 kDa	-0.736966	0.485427	0.485427	0.6	1.4	1.4	13	11	16	11
Similar to cytoskeleton-associated protein 4 (Fragment) OS=Homo sapiens PE=2 SV=1		tr|Q8TB01|Q8TB01_HUMAN	62 kDa	0.485427	0.678072	0.485427	1.4	1.6	1.4	13	17	12	13
Coatomer subunit beta OS=Homo sapiens GN=COPB1 PE=1 SV=3	COPB1	sp|P53618|COPB_HUMAN	107 kDa	0.263034	0.678072	0.137504	1.2	1.6	1.1	13	18	15	10
VARS OS=Homo sapiens PE=1 SV=1		tr|A0A1U9X9A3|A0A1U9X9A3_HUMAN	140 kDa	0	0.678072	0.137504	1	1.6	1.1	13	18	17	15
Isoform 2 of Elongation factor 1-delta OS=Homo sapiens GN=EEF1D	EEF1D	sp|P29692-2|EF1D_HUMAN	71 kDa	0	2.20163	0.378512	1	4.6	1.3	13	8	12	12
Isoform 5 of Protein disulfide-isomerase A6 OS=Homo sapiens GN=PDIA6	PDIA6	sp|Q15084-5|PDIA6_HUMAN	53 kDa	0.137504	-2.32193	0.378512	1.1	0.2	1.3	12	13	9	15
Glutamine--tRNA ligase OS=Homo sapiens GN=QARS PE=1 SV=1	QARS	sp|P47897|SYQ_HUMAN (+1)	88 kDa	-0.514573	-1.32193	-1.73697	0.7	0.4	0.3	12	13	10	10
DNA helicase OS=Homo sapiens PE=2 SV=1		tr|B2R7C5|B2R7C5_HUMAN	91 kDa	-1.32193	-1	-1.32193	0.4	0.5	0.4	12	7	7	7
Heterogeneous nuclear ribonucleoprotein A1 OS=Homo sapiens GN=HNRNPA1 PE=1 SV=5	HNRNPA1	sp|P09651|ROA1_HUMAN	39 kDa	-0.736966	-1	-0.321928	0.6	0.5	0.8	12	12	12	12
Isoform 2 of Poly(rC)-binding protein 2 OS=Homo sapiens GN=PCBP2	PCBP2	sp|Q15366-2|PCBP2_HUMAN (+3)	39 kDa	-0.514573	-0.736966	0	0.7	0.6	1	12	13	17	14
Acetyl-CoA acetyltransferase, cytosolic OS=Homo sapiens GN=ACAT2 PE=1 SV=2	ACAT2	sp|Q9BWD1|THIC_HUMAN	41 kDa	0.584963	-0.514573	0.847997	1.5	0.7	1.8	12	11	13	15
Guanine nucleotide-binding protein G(i) subunit alpha-2 OS=Homo sapiens GN=GNAI2 PE=1 SV=3	GNAI2	sp|P04899|GNAI2_HUMAN	40 kDa	-0.736966	-0.514573	0.485427	0.6	0.7	1.4	12	9	8	7
cDNA FLJ56425, highly similar to Very-long-chain specific acyl-CoAdehydrogenase, mitochondrial (EC 1.3.99.-) OS=Homo sapiens PE=2 SV=1		tr|B4DEA8|B4DEA8_HUMAN	75 kDa	0.263034	-0.514573	0	1.2	0.7	1	12	17	18	18
Cytoplasmic FMR1-interacting protein 1 OS=Homo sapiens GN=CYFIP1 PE=1 SV=1	CYFIP1	sp|Q7L576|CYFP1_HUMAN	145 kDa	-0.321928	-0.514573	-0.152003	0.8	0.7	0.9	12	22	10	16
Heat shock 70 kDa protein 1B OS=Homo sapiens GN=HSPA1B PE=1 SV=1	HSPA1B	sp|P0DMV9|HS71B_HUMAN (+1)	70 kDa	0.584963	-0.514573	1.72247	1.5	0.7	3.3	12	22	18	26
Proteasome subunit beta type (Fragment) OS=Homo sapiens PE=2 SV=1		tr|Q53FT8|Q53FT8_HUMAN	26 kDa	-1	-0.321928	-0.152003	0.5	0.8	0.9	12	7	13	12
Elongation factor Tu, mitochondrial OS=Homo sapiens GN=TUFM PE=1 SV=2	TUFM	sp|P49411|EFTU_HUMAN	50 kDa	-0.152003	-0.321928	0.584963	0.9	0.8	1.5	12	14	16	17
Synaptic vesicle membrane protein VAT-1 homolog OS=Homo sapiens GN=VAT1 PE=1 SV=2	VAT1	sp|Q99536|VAT1_HUMAN (+1)	42 kDa	-0.321928	-0.152003	-0.321928	0.8	0.9	0.8	12	13	9	14
Bifunctional purine biosynthesis protein PURH OS=Homo sapiens GN=ATIC PE=1 SV=3	ATIC	sp|P31939|PUR9_HUMAN (+1)	65 kDa	0.137504	-0.152003	-0.152003	1.1	0.9	0.9	12	11	12	12
Regulator of nonsense transcripts 1 OS=Homo sapiens GN=UPF1 PE=1 SV=2	UPF1	sp|Q92900|RENT1_HUMAN	124 kDa	-0.514573	-0.152003	-1	0.7	0.9	0.5	12	9	11	8
Isoform 2 of Guanine nucleotide-binding protein G(I)/G(S)/G(T) subunit beta-1 OS=Homo sapiens GN=GNB1	GNB1	sp|P62873-2|GBB1_HUMAN	36 kDa	-0.736966	-0.152003	0	0.6	0.9	1	12	11	5	7
Eukaryotic translation initiation factor 3 subunit L OS=Homo sapiens GN=EIF3L PE=1 SV=1	EIF3L	tr|B0QY89|B0QY89_HUMAN	71 kDa	0.263034	-0.152003	0.584963	1.2	0.9	1.5	12	16	10	15
40S ribosomal protein S9 OS=Homo sapiens GN=RPS9 PE=1 SV=3	RPS9	sp|P46781|RS9_HUMAN (+1)	23 kDa	-0.152003	0	-1	0.9	1	0.5	12	12	8	8
GTP-binding protein SAR1a OS=Homo sapiens GN=SAR1A PE=1 SV=1	SAR1A	sp|Q9NR31|SAR1A_HUMAN (+1)	22 kDa	-0.736966	0.137504	-0.321928	0.6	1.1	0.8	12	6	10	7
60S ribosomal protein L7 OS=Homo sapiens GN=RPL7 PE=1 SV=1	RPL7	sp|P18124|RL7_HUMAN	29 kDa	0.925999	0.137504	-0.152003	1.9	1.1	0.9	12	9	10	7
Actin-related protein 3 OS=Homo sapiens GN=ACTR3 PE=1 SV=3	ACTR3	sp|P61158|ARP3_HUMAN	47 kDa	0.263034	0.137504	0	1.2	1.1	1	12	11	8	9
Galectin-1 OS=Homo sapiens GN=LGALS1 PE=1 SV=2	LGALS1	sp|P09382|LEG1_HUMAN	15 kDa	-0.152003	0.378512	0.485427	0.9	1.3	1.4	12	10	12	12
Trifunctional enzyme subunit alpha, mitochondrial OS=Homo sapiens GN=HADHA PE=1 SV=2	HADHA	sp|P40939|ECHA_HUMAN	83 kDa	0.925999	0.378512	0	1.9	1.3	1	12	17	12	13
Aspartate aminotransferase, cytoplasmic OS=Homo sapiens GN=GOT1 PE=1 SV=3	GOT1	sp|P17174|AATC_HUMAN (+1)	46 kDa	0	0.378512	-1	1	1.3	0.5	12	9	9	5
Aconitate hydratase, mitochondrial OS=Homo sapiens GN=ACO2 PE=1 SV=1	ACO2	tr|A2A274|A2A274_HUMAN	88 kDa	0.137504	0.378512	0.137504	1.1	1.3	1.1	12	13	9	9
Eukaryotic translation initiation factor 5A-1 OS=Homo sapiens GN=EIF5A PE=1 SV=2	EIF5A	sp|P63241|IF5A1_HUMAN	17 kDa	-0.321928	0.378512	0.263034	0.8	1.3	1.2	12	11	11	10
Polypyrimidine tract-binding protein 1 OS=Homo sapiens GN=PTBP1 PE=1 SV=1	PTBP1	tr|A0A0U1RRM4|A0A0U1RRM4_HUMAN	62 kDa	0.263034	0.485427	0.485427	1.2	1.4	1.4	12	13	7	11
Coatomer subunit delta OS=Homo sapiens GN=ARCN1 PE=1 SV=1	ARCN1	sp|P48444|COPD_HUMAN (+2)	57 kDa	-0.514573	0.584963	0.485427	0.7	1.5	1.4	12	9	5	5
T-complex protein 1 subunit zeta OS=Homo sapiens GN=CCT6A PE=1 SV=3	CCT6A	sp|P40227|TCPZ_HUMAN	58 kDa	0.765535	0.584963	0.925999	1.7	1.5	1.9	12	20	16	19
Elongation factor 1-gamma OS=Homo sapiens GN=EEF1G PE=1 SV=3	EEF1G	sp|P26641|EF1G_HUMAN (+1)	50 kDa	-0.321928	0.847997	0.584963	0.8	1.8	1.5	12	14	18	12
Isocitrate dehydrogenase [NADP] cytoplasmic OS=Homo sapiens GN=IDH1 PE=1 SV=2	IDH1	sp|O75874|IDHC_HUMAN	47 kDa	0.925999	0.847997	1.07039	1.9	1.8	2.1	12	13	10	12
F-actin-capping protein subunit alpha-1 OS=Homo sapiens GN=CAPZA1 PE=1 SV=3	CAPZA1	sp|P52907|CAZA1_HUMAN	33 kDa	-1.32193	-3.32193	-1	0.4	0.1	0.5	11	6	6	10
26S proteasome regulatory subunit 8 OS=Homo sapiens GN=PSMC5 PE=1 SV=1	PSMC5	sp|P62195|PRS8_HUMAN	46 kDa	-1.32193	-2.32193	-0.514573	0.4	0.2	0.7	11	11	3	9
Glutathione synthetase OS=Homo sapiens GN=GSS PE=1 SV=1	GSS	sp|P48637|GSHB_HUMAN (+1)	52 kDa	0.137504	-1.32193	-0.152003	1.1	0.4	0.9	11	9	4	9
Proteasome activator complex subunit 2 OS=Homo sapiens GN=PSME2 PE=1 SV=4	PSME2	sp|Q9UL46|PSME2_HUMAN	27 kDa	-1	-1	-1	0.5	0.5	0.5	11	9	14	13
Isoform 4 of Protein arginine N-methyltransferase 1 OS=Homo sapiens GN=PRMT1	PRMT1	sp|Q99873-4|ANM1_HUMAN	41 kDa	-1	-1	-0.152003	0.5	0.5	0.9	11	5	9	9
Isoform IIa of Prolyl 4-hydroxylase subunit alpha-2 OS=Homo sapiens GN=P4HA2	P4HA2	sp|O15460-2|P4HA2_HUMAN (+1)	61 kDa	0.584963	-0.736966	1	1.5	0.6	2	11	12	5	13
Condensin complex subunit 1 OS=Homo sapiens PE=2 SV=1		tr|B3KMS0|B3KMS0_HUMAN	157 kDa	-0.736966	-0.736966	-0.736966	0.6	0.6	0.6	11	12	24	15
Serine/threonine-protein phosphatase 2A 65 kDa regulatory subunit A alpha isoform OS=Homo sapiens GN=PPP2R1A PE=1 SV=4	PPP2R1A	sp|P30153|2AAA_HUMAN	65 kDa	0.678072	-0.736966	-0.514573	1.6	0.6	0.7	11	24	17	26
Replication protein A 70 kDa DNA-binding subunit OS=Homo sapiens GN=RPA1 PE=1 SV=2	RPA1	sp|P27694|RFA1_HUMAN	68 kDa	0.137504	-0.514573	0.263034	1.1	0.7	1.2	11	8	9	12
Isoform 2 of Nck-associated protein 1 OS=Homo sapiens GN=NCKAP1	NCKAP1	sp|Q9Y2A7-2|NCKP1_HUMAN (+1)	130 kDa	-1	-0.514573	-1	0.5	0.7	0.5	11	10	12	7
Ran GTPase-activating protein 1 OS=Homo sapiens GN=RANGAP1 PE=1 SV=1	RANGAP1	sp|P46060|RAGP1_HUMAN	64 kDa	-0.514573	-0.514573	0.263034	0.7	0.7	1.2	11	6	8	10
Isoform 2 of Golgi-specific brefeldin A-resistance guanine nucleotide exchange factor 1 OS=Homo sapiens GN=GBF1	GBF1	sp|Q92538-2|GBF1_HUMAN (+2)	206 kDa	-0.321928	-0.321928	0.137504	0.8	0.8	1.1	11	10	7	17
Poly(rC)-binding protein 1 OS=Homo sapiens GN=PCBP1 PE=1 SV=2	PCBP1	sp|Q15365|PCBP1_HUMAN	37 kDa	-0.736966	-0.321928	0.137504	0.6	0.8	1.1	11	12	19	18
Tubulin-folding cofactor B OS=Homo sapiens GN=TBCB PE=1 SV=2	TBCB	sp|Q99426|TBCB_HUMAN	27 kDa	-0.514573	-0.152003	-0.736966	0.7	0.9	0.6	11	4	10	5
Heterogeneous nuclear ribonucleoprotein U OS=Homo sapiens GN=HNRNPU PE=1 SV=6	HNRNPU	sp|Q00839|HNRPU_HUMAN	91 kDa	0	-0.152003	-0.152003	1	0.9	0.9	11	12	15	22
Far upstream element-binding protein 1 OS=Homo sapiens GN=FUBP1 PE=1 SV=3	FUBP1	sp|Q96AE4|FUBP1_HUMAN (+1)	68 kDa	-0.736966	-0.152003	0.137504	0.6	0.9	1.1	11	13	10	15
Structural maintenance of chromosomes protein 4 OS=Homo sapiens GN=SMC4 PE=1 SV=2	SMC4	sp|Q9NTJ3|SMC4_HUMAN	147 kDa	-0.321928	-0.152003	-0.736966	0.8	0.9	0.6	11	9	13	8
60S acidic ribosomal protein P0 OS=Homo sapiens GN=RPLP0 PE=1 SV=1	RPLP0	sp|P05388|RLA0_HUMAN	34 kDa	-0.514573	-0.152003	0	0.7	0.9	1	11	10	15	10
Isoform 2 of Glycogen phosphorylase, liver form OS=Homo sapiens GN=PYGL	PYGL	sp|P06737-2|PYGL_HUMAN (+1)	93 kDa	-0.321928	0	-0.321928	0.8	1	0.8	11	11	8	13
60S ribosomal protein L3 OS=Homo sapiens GN=RPL3 PE=1 SV=2	RPL3	sp|P39023|RL3_HUMAN	46 kDa	-1	0	-1	0.5	1	0.5	11	5	9	6
Proteasome subunit alpha type-5 OS=Homo sapiens GN=PSMA5 PE=1 SV=3	PSMA5	sp|P28066|PSA5_HUMAN	26 kDa	0	0	0	1	1	1	11	8	8	9
60S ribosomal protein L10a OS=Homo sapiens GN=RPL10A PE=1 SV=2	RPL10A	sp|P62906|RL10A_HUMAN	25 kDa	-1	0.137504	-0.321928	0.5	1.1	0.8	11	8	9	3
Cullin-4B OS=Homo sapiens GN=CUL4B PE=1 SV=4	CUL4B	sp|Q13620|CUL4B_HUMAN	104 kDa	-0.736966	0.137504	-0.321928	0.6	1.1	0.8	11	5	13	9
Structural maintenance of chromosomes protein 2 OS=Homo sapiens GN=SMC2 PE=1 SV=2	SMC2	sp|O95347|SMC2_HUMAN	136 kDa	-0.514573	0.263034	0.137504	0.7	1.2	1.1	11	17	22	18
60S ribosomal protein L9 OS=Homo sapiens GN=RPL9 PE=1 SV=1	RPL9	sp|P32969|RL9_HUMAN (+1)	22 kDa	-0.321928	0.378512	-0.152003	0.8	1.3	0.9	11	5	13	5
14-3-3 protein eta OS=Homo sapiens GN=YWHAH PE=1 SV=4	YWHAH	sp|Q04917|1433F_HUMAN	28 kDa	-0.321928	0.378512	-0.514573	0.8	1.3	0.7	11	9	12	11
Exportin-5 OS=Homo sapiens GN=XPO5 PE=1 SV=1	XPO5	sp|Q9HAV4|XPO5_HUMAN (+1)	136 kDa	0	0.378512	0	1	1.3	1	11	6	13	9
Phosphoribosyl pyrophosphate synthetase 1 variant (Fragment) OS=Homo sapiens PE=2 SV=1		tr|Q53FW2|Q53FW2_HUMAN	35 kDa	-0.514573	0.485427	-1.73697	0.7	1.4	0.3	11	11	16	11
40S ribosomal protein SA OS=Homo sapiens GN=RPSA PE=1 SV=4	RPSA	sp|P08865|RSSA_HUMAN	33 kDa	0.263034	0.485427	0.765535	1.2	1.4	1.7	11	10	15	15
Microtubule-actin cross-linking factor 1, isoforms 1/2/3/5 OS=Homo sapiens GN=MACF1 PE=1 SV=1	MACF1	tr|H3BPE1|H3BPE1_HUMAN	857 kDa	0.137504	1.37851	1.20163	1.1	2.6	2.3	11	12	4	17
Fructose-bisphosphate aldolase C OS=Homo sapiens GN=ALDOC PE=1 SV=2	ALDOC	sp|P09972|ALDOC_HUMAN	39 kDa	-0.514573	3.80735	1.63227	0.7	14	3.1	11	6	9	8
tRNA-splicing ligase RtcB homolog OS=Homo sapiens GN=RTCB PE=1 SV=1	RTCB	sp|Q9Y3I0|RTCB_HUMAN	55 kDa	-1	-3.64386	1.32193	0.5	0.08	2.5	10	5	2	10
Laminin subunit beta-1 OS=Homo sapiens GN=LAMB1 PE=1 SV=1	LAMB1	tr|G3XAI2|G3XAI2_HUMAN	200 kDa	-1.32193	-1.73697	0.137504	0.4	0.3	1.1	10	3	2	6
Small nuclear ribonucleoprotein Sm D1 OS=Homo sapiens GN=SNRPD1 PE=1 SV=1	SNRPD1	sp|P62314|SMD1_HUMAN	13 kDa	-0.321928	-1.73697	-0.321928	0.8	0.3	0.8	10	4	6	9
Stress-induced-phosphoprotein 1 OS=Homo sapiens GN=STIP1 PE=1 SV=1	STIP1	sp|P31948|STIP1_HUMAN (+1)	63 kDa	0.485427	-1.73697	0.485427	1.4	0.3	1.4	10	14	6	18
Isoform 2 of Keratin, type II cytoskeletal 8 OS=Homo sapiens GN=KRT8	KRT8	sp|P05787-2|K2C8_HUMAN (+1)	57 kDa	-1.32193	-1.32193	-0.321928	0.4	0.4	0.8	10	14	4	6
Proteasome subunit alpha type-7 OS=Homo sapiens GN=PSMA7 PE=1 SV=1	PSMA7	sp|O14818|PSA7_HUMAN	28 kDa	-0.736966	-1	-0.321928	0.6	0.5	0.8	10	5	10	7
Splicing factor proline/glutamine-rich (Polypyrimidine tract binding protein associated) OS=Homo sapiens GN=SFPQ PE=2 SV=1	SFPQ	tr|Q86VG2|Q86VG2_HUMAN	76 kDa	-1	-1	-1	0.5	0.5	0.5	10	13	7	12
EH domain-containing protein 2 OS=Homo sapiens GN=EHD2 PE=1 SV=2	EHD2	sp|Q9NZN4|EHD2_HUMAN (+1)	61 kDa	0.584963	-1	0.263034	1.5	0.5	1.2	10	13	7	12
Isoform 2 of Tropomyosin alpha-3 chain OS=Homo sapiens GN=TPM3	TPM3	sp|P06753-2|TPM3_HUMAN	29 kDa	-0.152003	-0.736966	0	0.9	0.6	1	10	13	9	12
cDNA, FLJ94640, highly similar to Homo sapiens keratin 18 (KRT18), mRNA OS=Homo sapiens PE=2 SV=1		tr|B2RA03|B2RA03_HUMAN	48 kDa	-0.321928	-0.736966	0	0.8	0.6	1	10	9	3	14
40S ribosomal protein S18 OS=Homo sapiens GN=RPS18 PE=1 SV=3	RPS18	sp|P62269|RS18_HUMAN	18 kDa	-2.32193	-0.736966	-1	0.2	0.6	0.5	10	8	11	8
Major vault protein OS=Homo sapiens GN=MVP PE=1 SV=4	MVP	sp|Q14764|MVP_HUMAN	99 kDa	0	-0.736966	0.678072	1	0.6	1.6	10	13	6	12
Poly [ADP-ribose] polymerase 1 OS=Homo sapiens GN=PARP1 PE=1 SV=4	PARP1	sp|P09874|PARP1_HUMAN	113 kDa	-1.32193	-0.736966	0.137504	0.4	0.6	1.1	10	11	8	15
Isoform 2 of Nucleosome assembly protein 1-like 1 OS=Homo sapiens GN=NAP1L1	NAP1L1	sp|P55209-2|NP1L1_HUMAN (+1)	43 kDa	0.765535	-0.736966	0.485427	1.7	0.6	1.4	10	14	10	14
Importin-9 OS=Homo sapiens GN=IPO9 PE=1 SV=3	IPO9	sp|Q96P70|IPO9_HUMAN	116 kDa	-1	-0.514573	-0.321928	0.5	0.7	0.8	10	10	13	12
Septin-7 OS=Homo sapiens GN=SEPT7 PE=1 SV=2	SEPT7	sp|Q16181|SEPT7_HUMAN	51 kDa	-2.32193	-0.321928	-0.514573	0.2	0.8	0.7	10	8	8	7
Isoform 2 of Gelsolin OS=Homo sapiens GN=GSN	GSN	sp|P06396-2|GELS_HUMAN (+3)	81 kDa	0	-0.321928	-0.321928	1	0.8	0.8	10	14	8	11
26S proteasome regulatory subunit 6A OS=Homo sapiens GN=PSMC3 PE=1 SV=3	PSMC3	sp|P17980|PRS6A_HUMAN	49 kDa	0.263034	-0.321928	0.137504	1.2	0.8	1.1	10	9	10	11
Transaldolase OS=Homo sapiens GN=TALDO1 PE=1 SV=2	TALDO1	sp|P37837|TALDO_HUMAN (+1)	38 kDa	-0.736966	-0.152003	-0.514573	0.6	0.9	0.7	10	8	9	5
Heterogeneous nuclear ribonucleoprotein M OS=Homo sapiens GN=HNRNPM PE=1 SV=1	HNRNPM	tr|A0A087X0X3|A0A087X0X3_HUMAN	78 kDa	-0.152003	-0.152003	-0.514573	0.9	0.9	0.7	10	13	11	9
Isoform 8 of Protein transport protein Sec31A OS=Homo sapiens GN=SEC31A	SEC31A	sp|O94979-8|SC31A_HUMAN	135 kDa	-0.321928	-0.152003	0.137504	0.8	0.9	1.1	10	12	15	10
Isoform 2 of Septin-2 OS=Homo sapiens GN=SEPT2	SEPT2	sp|Q15019-2|SEPT2_HUMAN	45 kDa	-1.32193	-0.152003	0	0.4	0.9	1	10	6	7	8
Galectin-3 OS=Homo sapiens GN=LGALS3 PE=1 SV=5	LGALS3	sp|P17931|LEG3_HUMAN (+4)	26 kDa	-0.514573	-0.152003	0.263034	0.7	0.9	1.2	10	6	8	5
ATP-dependent RNA helicase DDX3X OS=Homo sapiens GN=DDX3X PE=1 SV=1	DDX3X	tr|A0A0D9SFB3|A0A0D9SFB3_HUMAN	71 kDa	0	-0.152003	-0.321928	1	0.9	0.8	10	8	14	7
Phosphoglucomutase-1 OS=Homo sapiens GN=PGM1 PE=1 SV=3	PGM1	sp|P36871|PGM1_HUMAN	61 kDa	0.584963	-0.152003	0.678072	1.5	0.9	1.6	10	9	9	12
DNA replication licensing factor MCM6 OS=Homo sapiens GN=MCM6 PE=1 SV=1	MCM6	sp|Q14566|MCM6_HUMAN	93 kDa	-0.152003	0	-1	0.9	1	0.5	10	8	10	8
Ezrin OS=Homo sapiens GN=EZR PE=1 SV=3	EZR	tr|E7EQR4|E7EQR4_HUMAN	69 kDa	0	0	-0.152003	1	1	0.9	10	10	12	11
Glycogen phosphorylase, brain form OS=Homo sapiens GN=PYGB PE=1 SV=5	PYGB	sp|P11216|PYGB_HUMAN	97 kDa	-0.152003	0	0	0.9	1	1	10	9	9	6
Isoform 4 of Acetyl-CoA carboxylase 1 OS=Homo sapiens GN=ACACA	ACACA	sp|Q13085-4|ACACA_HUMAN	270 kDa	-1.32193	0	0.263034	0.4	1	1.2	10	6	11	8
RuvB-like 2 OS=Homo sapiens GN=RUVBL2 PE=1 SV=3	RUVBL2	sp|Q9Y230|RUVB2_HUMAN	51 kDa	-0.321928	0	-0.152003	0.8	1	0.9	10	13	11	11
Actin-related protein 2 OS=Homo sapiens GN=ACTR2 PE=1 SV=1	ACTR2	sp|P61160|ARP2_HUMAN	45 kDa	0.137504	0.137504	0	1.1	1.1	1	10	12	14	14
40S ribosomal protein S8 OS=Homo sapiens GN=RPS8 PE=1 SV=1	RPS8	tr|Q5JR95|Q5JR95_HUMAN	22 kDa	-1	0.263034	-0.514573	0.5	1.2	0.7	10	9	13	15
Isoform 2 of 2-oxoglutarate dehydrogenase, mitochondrial OS=Homo sapiens GN=OGDH	OGDH	sp|Q02218-2|ODO1_HUMAN (+2)	116 kDa	-1	0.378512	0.137504	0.5	1.3	1.1	10	1	9	7
Protein transport protein Sec24C OS=Homo sapiens GN=SEC24C PE=1 SV=3	SEC24C	sp|P53992|SC24C_HUMAN (+1)	118 kDa	-0.152003	0.378512	0.137504	0.9	1.3	1.1	10	7	11	12
T-complex protein 1 subunit alpha OS=Homo sapiens GN=TCP1 PE=1 SV=1	TCP1	sp|P17987|TCPA_HUMAN	60 kDa	-0.321928	0.378512	0.584963	0.8	1.3	1.5	10	16	16	13
Isoform 3 of Fibronectin OS=Homo sapiens GN=FN1	FN1	sp|P02751-3|FINC_HUMAN (+1)	259 kDa	0.378512	0.485427	0.847997	1.3	1.4	1.8	10	11	19	26
Isoform 2 of Signal transducer and activator of transcription 2 OS=Homo sapiens GN=STAT2	STAT2	sp|P52630-4|STAT2_HUMAN (+1)	97 kDa	-0.514573	0.584963	-0.736966	0.7	1.5	0.6	10	6	7	4
Signal transducer and activator of transcription 1-alpha/beta OS=Homo sapiens GN=STAT1 PE=1 SV=2	STAT1	sp|P42224|STAT1_HUMAN	87 kDa	0.765535	0.584963	0.584963	1.7	1.5	1.5	10	19	16	14
Glycine--tRNA ligase OS=Homo sapiens GN=GARS PE=1 SV=3	GARS	sp|P41250|GARS_HUMAN	83 kDa	0.584963	0.584963	0.678072	1.5	1.5	1.6	10	12	14	11
Importin 4 variant (Fragment) OS=Homo sapiens PE=2 SV=1		tr|Q59FI4|Q59FI4_HUMAN	138 kDa	-0.736966	0.678072	-1.73697	0.6	1.6	0.3	10	6	18	4
High mobility group protein B1 OS=Homo sapiens GN=HMGB1 PE=1 SV=3	HMGB1	sp|P09429|HMGB1_HUMAN	25 kDa	0.584963	0.847997	0.847997	1.5	1.8	1.8	10	9	12	9
Pre-mRNA-splicing factor ATP-dependent RNA helicase DHX15 OS=Homo sapiens GN=DHX15 PE=1 SV=2	DHX15	sp|O43143|DHX15_HUMAN	91 kDa	0.765535	0.847997	1.32193	1.7	1.8	2.5	10	14	18	15
Cytoplasmic aconitate hydratase OS=Homo sapiens GN=ACO1 PE=1 SV=3	ACO1	sp|P21399|ACOC_HUMAN	98 kDa	0.765535	0.925999	1.43296	1.7	1.9	2.7	10	13	10	17
Nuclear mitotic apparatus protein 1 OS=Homo sapiens GN=NUMA1 PE=1 SV=2	NUMA1	sp|Q14980|NUMA1_HUMAN	238 kDa	-0.514573	-22.2535	-0.514573	0.7	2e-07	0.7	9	9	0	6
Isoform 2 of Annexin A7 OS=Homo sapiens GN=ANXA7	ANXA7	sp|P20073-2|ANXA7_HUMAN (+1)	50 kDa	-4.64386	-4.32193	-1.32193	0.04	0.05	0.4	9	2	2	3
60S ribosomal protein L8 OS=Homo sapiens GN=RPL8 PE=1 SV=2	RPL8	sp|P62917|RL8_HUMAN	28 kDa	0.485427	-2.32193	1	1.4	0.2	2	9	6	3	6
Isoform 3 of Alpha-adducin OS=Homo sapiens GN=ADD1	ADD1	sp|P35611-3|ADDA_HUMAN (+1)	84 kDa	-1.32193	-1.73697	-0.514573	0.4	0.3	0.7	9	5	4	6
NEDD8 OS=Homo sapiens GN=NEDD8 PE=1 SV=1	NEDD8	sp|Q15843|NEDD8_HUMAN	9 kDa	-1.32193	-1.73697	-1.32193	0.4	0.3	0.4	9	5	4	2
Isoform 2 of Stathmin OS=Homo sapiens GN=STMN1	STMN1	sp|P16949-2|STMN1_HUMAN (+1)	20 kDa	-1	-1.32193	-1.73697	0.5	0.4	0.3	9	7	4	5
Coronin (Fragment) OS=Homo sapiens PE=2 SV=1		tr|Q53G58|Q53G58_HUMAN	53 kDa	-1	-1.32193	0.137504	0.5	0.4	1.1	9	10	6	9
Vacuolar protein sorting-associated protein 35 OS=Homo sapiens GN=VPS35 PE=1 SV=2	VPS35	sp|Q96QK1|VPS35_HUMAN	92 kDa	-0.514573	-1.32193	0	0.7	0.4	1	9	9	7	10
Isoform 2 of 26S proteasome non-ATPase regulatory subunit 11 OS=Homo sapiens GN=PSMD11	PSMD11	sp|O00231-2|PSD11_HUMAN (+1)	48 kDa	0.137504	-1.32193	0.765535	1.1	0.4	1.7	9	8	2	9
Rho GDP-dissociation inhibitor 1 OS=Homo sapiens GN=ARHGDIA PE=1 SV=3	ARHGDIA	sp|P52565|GDIR1_HUMAN (+1)	23 kDa	-1.32193	-1	-1	0.4	0.5	0.5	9	11	9	7
UDP-glucose 6-dehydrogenase OS=Homo sapiens GN=UGDH PE=1 SV=1	UGDH	sp|O60701|UGDH_HUMAN	55 kDa	0	-1	-0.321928	1	0.5	0.8	9	12	7	8
Lon protease homolog, mitochondrial OS=Homo sapiens GN=LONP1 PE=2 SV=1	LONP1	tr|B3KXS5|B3KXS5_HUMAN	103 kDa	-0.152003	-0.736966	-3.32193	0.9	0.6	0.1	9	13	10	4
60S ribosomal protein L23a OS=Homo sapiens GN=RPL23A PE=1 SV=1	RPL23A	sp|P62750|RL23A_HUMAN	18 kDa	-1	-0.736966	-3.32193	0.5	0.6	0.1	9	5	8	2
Chloride intracellular channel protein 1 OS=Homo sapiens GN=CLIC1 PE=1 SV=4	CLIC1	sp|O00299|CLIC1_HUMAN	27 kDa	-0.736966	-0.514573	-1.32193	0.6	0.7	0.4	9	6	14	17
Isoform 2 of Cell cycle and apoptosis regulator protein 2 OS=Homo sapiens GN=CCAR2	CCAR2	sp|Q8N163-2|CCAR2_HUMAN	103 kDa	-0.736966	-0.514573	-0.736966	0.6	0.7	0.6	9	7	5	6
Isoform 2 of Farnesyl pyrophosphate synthase OS=Homo sapiens GN=FDPS	FDPS	sp|P14324-2|FPPS_HUMAN	41 kDa	-1.73697	-0.514573	-1.32193	0.3	0.7	0.4	9	9	8	4
Adenosylhomocysteinase OS=Homo sapiens GN=AHCY PE=1 SV=4	AHCY	sp|P23526|SAHH_HUMAN	48 kDa	-0.321928	-0.514573	0.263034	0.8	0.7	1.2	9	9	17	12
Full-length cDNA 5-PRIME end of clone CS0DF013YM24 of Fetal brain of Homo sapiens (Human) variant (Fragment) OS=Homo sapiens PE=2 SV=1		tr|Q53GF9|Q53GF9_HUMAN	26 kDa	-1	-0.321928	-0.736966	0.5	0.8	0.6	9	5	8	8
Ubiquitin-like modifier-activating enzyme 6 OS=Homo sapiens GN=UBA6 PE=1 SV=1	UBA6	sp|A0AVT1|UBA6_HUMAN (+1)	118 kDa	-0.514573	-0.321928	-0.321928	0.7	0.8	0.8	9	4	6	6
Importin-7 OS=Homo sapiens GN=IPO7 PE=1 SV=1	IPO7	sp|O95373|IPO7_HUMAN	120 kDa	-0.514573	-0.321928	-0.152003	0.7	0.8	0.9	9	13	20	22
60S ribosomal protein L6 OS=Homo sapiens GN=RPL6 PE=1 SV=3	RPL6	sp|Q02878|RL6_HUMAN	33 kDa	-0.321928	-0.321928	0.584963	0.8	0.8	1.5	9	10	19	15
40S ribosomal protein S10 OS=Homo sapiens GN=RPS10 PE=1 SV=1	RPS10	sp|P46783|RS10_HUMAN	19 kDa	0	-0.152003	-0.321928	1	0.9	0.8	9	6	11	5
Isoform 3 of Nuclear autoantigenic sperm protein OS=Homo sapiens GN=NASP	NASP	sp|P49321-3|NASP_HUMAN	86 kDa	-0.152003	-0.152003	0	0.9	0.9	1	9	7	11	12
3-hydroxyacyl-CoA dehydrogenase type-2 OS=Homo sapiens GN=HSD17B10 PE=1 SV=3	HSD17B10	sp|Q99714|HCD2_HUMAN	27 kDa	0	0	-0.321928	1	1	0.8	9	7	5	9
Isoform Short of Delta-1-pyrroline-5-carboxylate synthase OS=Homo sapiens GN=ALDH18A1	ALDH18A1	sp|P54886-2|P5CS_HUMAN (+1)	87 kDa	0.137504	0.137504	0.137504	1.1	1.1	1.1	9	6	10	8
Protein phosphatase 1G OS=Homo sapiens GN=PPM1G PE=1 SV=1	PPM1G	sp|O15355|PPM1G_HUMAN (+2)	59 kDa	-0.152003	0.137504	-1	0.9	1.1	0.5	9	7	5	7
40S ribosomal protein S5 OS=Homo sapiens GN=RPS5 PE=1 SV=4	RPS5	sp|P46782|RS5_HUMAN (+1)	23 kDa	-0.152003	0.137504	-1.32193	0.9	1.1	0.4	9	3	6	3
Condensin complex subunit 3 OS=Homo sapiens GN=NCAPG PE=1 SV=1	NCAPG	sp|Q9BPX3|CND3_HUMAN	114 kDa	-0.321928	0.137504	0	0.8	1.1	1	9	9	16	13
Staphylococcal nuclease domain-containing protein 1 OS=Homo sapiens GN=SND1 PE=1 SV=1	SND1	sp|Q7KZF4|SND1_HUMAN	102 kDa	0.263034	0.263034	-0.321928	1.2	1.2	0.8	9	18	22	9
CTP synthase 1 OS=Homo sapiens GN=CTPS1 PE=1 SV=2	CTPS1	sp|P17812|PYRG1_HUMAN	67 kDa	0.678072	0.263034	0.378512	1.6	1.2	1.3	9	14	13	9
Structural maintenance of chromosomes protein 3 OS=Homo sapiens GN=SMC3 PE=1 SV=2	SMC3	sp|Q9UQE7|SMC3_HUMAN	142 kDa	-0.152003	0.263034	0.137504	0.9	1.2	1.1	9	4	6	6
Sarcoplasmic/endoplasmic reticulum calcium ATPase 2 OS=Homo sapiens GN=ATP2A2 PE=1 SV=1	ATP2A2	sp|P16615|AT2A2_HUMAN	115 kDa	0.137504	0.263034	0.263034	1.1	1.2	1.2	9	7	8	8
Proteasome subunit beta type-3 OS=Homo sapiens GN=PSMB3 PE=1 SV=2	PSMB3	sp|P49720|PSB3_HUMAN	23 kDa	0.765535	0.378512	0.137504	1.7	1.3	1.1	9	5	7	6
Proteasome subunit beta type-5 OS=Homo sapiens GN=PSMB5 PE=1 SV=3	PSMB5	sp|P28074|PSB5_HUMAN	28 kDa	-0.736966	0.485427	0	0.6	1.4	1	9	5	8	5
Integrin beta-1 OS=Homo sapiens GN=ITGB1 PE=1 SV=2	ITGB1	sp|P05556|ITB1_HUMAN	88 kDa	0.263034	0.485427	0.765535	1.2	1.4	1.7	9	14	20	12
Eukaryotic translation initiation factor 6 OS=Homo sapiens GN=EIF6 PE=1 SV=1	EIF6	sp|P56537|IF6_HUMAN	27 kDa	-0.736966	0.584963	0.137504	0.6	1.5	1.1	9	4	6	8
Isoform 3 of Fermitin family homolog 2 OS=Homo sapiens GN=FERMT2	FERMT2	sp|Q96AC1-3|FERM2_HUMAN (+1)	79 kDa	-0.321928	0.765535	0.263034	0.8	1.7	1.2	9	11	20	15
Ras-related protein Rab-1A OS=Homo sapiens GN=RAB1A PE=1 SV=3	RAB1A	sp|P62820|RAB1A_HUMAN	23 kDa	-0.152003	0.847997	0.378512	0.9	1.8	1.3	9	5	5	6
Isoform 2 of 6-phosphogluconate dehydrogenase, decarboxylating OS=Homo sapiens GN=PGD	PGD	sp|P52209-2|6PGD_HUMAN (+1)	52 kDa	0	1.1375	0	1	2.2	1	9	10	10	7
Microtubule-associated protein RP/EB family member 1 OS=Homo sapiens GN=MAPRE1 PE=1 SV=3	MAPRE1	sp|Q15691|MARE1_HUMAN	30 kDa	0.485427	1.20163	1.53605	1.4	2.3	2.9	9	9	10	11
Isoform Long of Proteasome subunit alpha type-1 OS=Homo sapiens GN=PSMA1	PSMA1	sp|P25786-2|PSA1_HUMAN (+1)	30 kDa	-0.152003	1.32193	0.263034	0.9	2.5	1.2	9	8	10	9
Protein transport protein Sec23A OS=Homo sapiens GN=SEC23A PE=1 SV=2	SEC23A	sp|Q15436|SC23A_HUMAN	86 kDa	0.765535	1.43296	1.53605	1.7	2.7	2.9	9	10	14	17
Isoform 2 of Eukaryotic translation initiation factor 3 subunit C OS=Homo sapiens GN=EIF3C	EIF3C	sp|Q99613-2|EIF3C_HUMAN	104 kDa	0.584963	1.43296	1.20163	1.5	2.7	2.3	9	12	18	16
Leukotriene A-4 hydrolase OS=Homo sapiens GN=LTA4H PE=1 SV=2	LTA4H	sp|P09960|LKHA4_HUMAN (+1)	69 kDa	0.378512	-4.64386	-0.321928	1.3	0.04	0.8	8	12	1	8
Histone-binding protein RBBP7 OS=Homo sapiens GN=RBBP7 PE=1 SV=1	RBBP7	sp|Q16576|RBBP7_HUMAN (+1)	48 kDa	0	-3.32193	1.67807	1	0.1	3.2	8	5	1	6
Glutamate dehydrogenase 1, mitochondrial OS=Homo sapiens GN=GLUD1 PE=1 SV=2	GLUD1	sp|P00367|DHE3_HUMAN	61 kDa	0.263034	-2.32193	0.584963	1.2	0.2	1.5	8	10	3	7
Eukaryotic translation initiation factor 3 subunit F OS=Homo sapiens GN=EIF3F PE=1 SV=1	EIF3F	sp|O00303|EIF3F_HUMAN	38 kDa	-0.152003	-2.32193	-1.73697	0.9	0.2	0.3	8	5	2	6
Septin-11 OS=Homo sapiens GN=SEPT11 PE=1 SV=3	SEPT11	sp|Q9NVA2|SEP11_HUMAN	49 kDa	0.584963	-1.73697	0.485427	1.5	0.3	1.4	8	4	2	6
Isoform 2 of Thymidylate kinase OS=Homo sapiens GN=DTYMK	DTYMK	sp|P23919-2|KTHY_HUMAN	21 kDa	-2.32193	-1.32193	-3.8365	0.2	0.4	0.07	8	2	3	1
Nuclease-sensitive element-binding protein 1 OS=Homo sapiens GN=YBX1 PE=1 SV=3	YBX1	sp|P67809|YBOX1_HUMAN	36 kDa	-0.514573	-1.32193	-1.73697	0.7	0.4	0.3	8	9	4	5
Isoform 2 of Dynactin subunit 2 OS=Homo sapiens GN=DCTN2	DCTN2	sp|Q13561-2|DCTN2_HUMAN (+5)	45 kDa	-0.736966	-1.32193	-0.736966	0.6	0.4	0.6	8	7	6	5
Cation-independent mannose-6-phosphate receptor OS=Homo sapiens GN=IGF2R PE=1 SV=3	IGF2R	sp|P11717|MPRI_HUMAN	274 kDa	-1.73697	-1.32193	0.485427	0.3	0.4	1.4	8	2	1	3
Tyrosine--tRNA ligase, cytoplasmic OS=Homo sapiens GN=YARS PE=1 SV=4	YARS	sp|P54577|SYYC_HUMAN (+1)	59 kDa	0	-1.32193	-0.736966	1	0.4	0.6	8	8	5	8
ATP synthase F(0) complex subunit B1, mitochondrial OS=Homo sapiens GN=ATP5F1 PE=1 SV=2	ATP5F1	sp|P24539|AT5F1_HUMAN (+2)	29 kDa	-1	-1	-1.73697	0.5	0.5	0.3	8	4	9	7
Tryptophan--tRNA ligase, cytoplasmic OS=Homo sapiens GN=WARS PE=1 SV=2	WARS	sp|P23381|SYWC_HUMAN	53 kDa	-0.514573	-1	-0.736966	0.7	0.5	0.6	8	9	12	12
Flavin reductase (NADPH) OS=Homo sapiens GN=BLVRB PE=1 SV=3	BLVRB	sp|P30043|BLVRB_HUMAN (+1)	22 kDa	-2.32193	-0.736966	-0.736966	0.2	0.6	0.6	8	4	8	5
ATP synthase subunit O, mitochondrial OS=Homo sapiens GN=ATP5O PE=1 SV=1	ATP5O	sp|P48047|ATPO_HUMAN	23 kDa	-1	-0.736966	-0.514573	0.5	0.6	0.7	8	6	5	10
Thioredoxin-dependent peroxide reductase, mitochondrial OS=Homo sapiens GN=PRDX3 PE=1 SV=3	PRDX3	sp|P30048|PRDX3_HUMAN	28 kDa	-1.32193	-0.514573	0.263034	0.4	0.7	1.2	8	8	3	5
Importin subunit alpha-1 OS=Homo sapiens GN=KPNA2 PE=1 SV=1	KPNA2	sp|P52292|IMA1_HUMAN (+2)	58 kDa	0	-0.514573	0.584963	1	0.7	1.5	8	11	7	11
DnaJ homolog subfamily A member 1 OS=Homo sapiens GN=DNAJA1 PE=1 SV=2	DNAJA1	sp|P31689|DNJA1_HUMAN	45 kDa	-0.514573	-0.514573	-1.73697	0.7	0.7	0.3	8	4	6	2
Epididymis secretory protein Li 106 OS=Homo sapiens GN=HEL-S-106 PE=2 SV=1	HEL-S-106	tr|V9HW38|V9HW38_HUMAN	56 kDa	0	-0.321928	0.263034	1	0.8	1.2	8	11	8	9
Isoform 2 of Myoferlin OS=Homo sapiens GN=MYOF	MYOF	sp|Q9NZM1-2|MYOF_HUMAN	230 kDa	-0.152003	-0.321928	0.137504	0.9	0.8	1.1	8	20	13	19
Isoform Crk-I of Adapter molecule crk OS=Homo sapiens GN=CRK	CRK	sp|P46108-2|CRK_HUMAN (+1)	23 kDa	-1.73697	-0.321928	-1.73697	0.3	0.8	0.3	8	2	5	5
PDZ and LIM domain protein 1 OS=Homo sapiens GN=PDLIM1 PE=1 SV=4	PDLIM1	sp|O00151|PDLI1_HUMAN (+1)	36 kDa	-0.514573	-0.152003	0.378512	0.7	0.9	1.3	8	6	8	11
Ras-related protein Rab-5A OS=Homo sapiens GN=RAB5A PE=1 SV=2	RAB5A	sp|P20339|RAB5A_HUMAN	24 kDa	-0.321928	-0.152003	0.137504	0.8	0.9	1.1	8	4	5	3
Isoform C of AP-1 complex subunit beta-1 OS=Homo sapiens GN=AP1B1	AP1B1	sp|Q10567-3|AP1B1_HUMAN	104 kDa	-0.321928	-0.152003	0.263034	0.8	0.9	1.2	8	6	16	7
Isoform 2 of AP-3 complex subunit beta-1 OS=Homo sapiens GN=AP3B1	AP3B1	sp|O00203-3|AP3B1_HUMAN (+1)	116 kDa	-0.152003	-0.152003	-1	0.9	0.9	0.5	8	11	9	5
GMP synthase [glutamine-hydrolyzing] OS=Homo sapiens GN=GMPS PE=1 SV=1	GMPS	sp|P49915|GUAA_HUMAN	77 kDa	-0.152003	-0.152003	0.137504	0.9	0.9	1.1	8	8	13	13
Isoform 2 of Coatomer subunit beta' OS=Homo sapiens GN=COPB2	COPB2	sp|P35606-2|COPB2_HUMAN (+1)	99 kDa	-0.152003	-0.152003	0.137504	0.9	0.9	1.1	8	20	17	16
Caldesmon OS=Homo sapiens GN=CALD1 PE=1 SV=3	CALD1	sp|Q05682|CALD1_HUMAN	93 kDa	0.137504	0	0.263034	1.1	1	1.2	8	14	10	10
Rab GDP dissociation inhibitor alpha OS=Homo sapiens GN=GDI1 PE=1 SV=2	GDI1	sp|P31150|GDIA_HUMAN	51 kDa	-1.73697	0	-1.73697	0.3	1	0.3	8	6	6	8
Reticulon-4 OS=Homo sapiens GN=RTN4 PE=1 SV=2	RTN4	sp|Q9NQC3|RTN4_HUMAN	130 kDa	0.137504	0	1.37851	1.1	1	2.6	8	7	6	7
Isoform 3 of Malate dehydrogenase, cytoplasmic OS=Homo sapiens GN=MDH1	MDH1	sp|P40925-3|MDHC_HUMAN (+1)	39 kDa	-1	0.137504	-0.321928	0.5	1.1	0.8	8	10	10	10
60S ribosomal protein L19 OS=Homo sapiens GN=RPL19 PE=1 SV=1	RPL19	sp|P84098|RL19_HUMAN	23 kDa	-1	0.137504	-1.73697	0.5	1.1	0.3	8	3	4	3
Isocitrate dehydrogenase [NADP], mitochondrial OS=Homo sapiens GN=IDH2 PE=1 SV=2	IDH2	sp|P48735|IDHP_HUMAN	51 kDa	0.137504	0.137504	-0.514573	1.1	1.1	0.7	8	9	7	9
Isoform 2 of E3 ubiquitin-protein ligase UBR4 OS=Homo sapiens GN=UBR4	UBR4	sp|Q5T4S7-2|UBR4_HUMAN (+1)	576 kDa	-0.321928	0.137504	0.847997	0.8	1.1	1.8	8	16	17	30
ADP-sugar pyrophosphatase OS=Homo sapiens GN=NUDT5 PE=1 SV=1	NUDT5	sp|Q9UKK9|NUDT5_HUMAN	24 kDa	0	0.263034	0.485427	1	1.2	1.4	8	9	10	7
Isoform 3 of Aldehyde dehydrogenase family 16 member A1 OS=Homo sapiens GN=ALDH16A1	ALDH16A1	sp|Q8IZ83-3|A16A1_HUMAN	80 kDa	0	0.263034	-0.152003	1	1.2	0.9	8	5	6	6
Isoform 4 of Dynactin subunit 1 OS=Homo sapiens GN=DCTN1	DCTN1	sp|Q14203-4|DCTN1_HUMAN	139 kDa	-0.514573	0.263034	0.137504	0.7	1.2	1.1	8	7	14	10
Structural maintenance of chromosomes flexible hinge domain-containing protein 1 OS=Homo sapiens GN=SMCHD1 PE=1 SV=2	SMCHD1	sp|A6NHR9|SMHD1_HUMAN	226 kDa	-0.736966	0.263034	0.925999	0.6	1.2	1.9	8	6	11	10
Structural maintenance of chromosomes protein 1A OS=Homo sapiens GN=SMC1A PE=1 SV=2	SMC1A	sp|Q14683|SMC1A_HUMAN	143 kDa	-1	0.263034	-0.152003	0.5	1.2	0.9	8	5	5	8
Single-stranded DNA-binding protein, mitochondrial OS=Homo sapiens GN=SSBP1 PE=1 SV=1	SSBP1	sp|Q04837|SSBP_HUMAN (+1)	17 kDa	-1.73697	0.263034	-1	0.3	1.2	0.5	8	8	5	11
Isoform 2 of B-cell receptor-associated protein 31 OS=Homo sapiens GN=BCAP31	BCAP31	sp|P51572-2|BAP31_HUMAN	35 kDa	-1.73697	0.378512	-0.514573	0.3	1.3	0.7	8	2	5	5
40S ribosomal protein S6 OS=Homo sapiens GN=RPS6 PE=1 SV=1	RPS6	sp|P62753|RS6_HUMAN	29 kDa	-0.321928	0.378512	-1.73697	0.8	1.3	0.3	8	4	11	4
Enoyl-CoA hydratase, mitochondrial OS=Homo sapiens GN=ECHS1 PE=1 SV=4	ECHS1	sp|P30084|ECHM_HUMAN	31 kDa	0.925999	0.485427	0.925999	1.9	1.4	1.9	8	5	7	8
Isoform 4 of 4F2 cell-surface antigen heavy chain OS=Homo sapiens GN=SLC3A2	SLC3A2	sp|P08195-4|4F2_HUMAN (+1)	71 kDa	0.925999	0.485427	1.07039	1.9	1.4	2.1	8	8	14	10
Splicing factor 3A subunit 1 OS=Homo sapiens GN=SF3A1 PE=1 SV=1	SF3A1	sp|Q15459|SF3A1_HUMAN	89 kDa	0	0.485427	0.263034	1	1.4	1.2	8	7	19	12
Isoform 3 of Heterogeneous nuclear ribonucleoprotein D0 OS=Homo sapiens GN=HNRNPD	HNRNPD	sp|Q14103-3|HNRPD_HUMAN	33 kDa	-0.514573	0.584963	0.765535	0.7	1.5	1.7	8	9	4	8
14-3-3 protein gamma OS=Homo sapiens GN=YWHAG PE=1 SV=2	YWHAG	sp|P61981|1433G_HUMAN	28 kDa	-0.321928	0.584963	0.765535	0.8	1.5	1.7	8	6	11	5
Vesicle-trafficking protein SEC22b OS=Homo sapiens GN=SEC22B PE=1 SV=4	SEC22B	sp|O75396|SC22B_HUMAN	25 kDa	-1.73697	0.584963	0.378512	0.3	1.5	1.3	8	4	9	10
Isoform 2 of Ras-related protein Rab-5C OS=Homo sapiens GN=RAB5C	RAB5C	sp|P51148-2|RAB5C_HUMAN	27 kDa	0.263034	0.584963	0.765535	1.2	1.5	1.7	8	6	12	8
Ubiquitin-conjugating enzyme E2 N OS=Homo sapiens GN=UBE2N PE=1 SV=1	UBE2N	sp|P61088|UBE2N_HUMAN (+1)	17 kDa	-1.73697	0.678072	-1.73697	0.3	1.6	0.3	8	3	5	1
Translin OS=Homo sapiens GN=TSN PE=1 SV=1	TSN	sp|Q15631|TSN_HUMAN	26 kDa	-0.736966	0.765535	-0.736966	0.6	1.7	0.6	8	4	10	4
40S ribosomal protein S14 OS=Homo sapiens GN=RPS14 PE=1 SV=3	RPS14	sp|P62263|RS14_HUMAN	16 kDa	-0.321928	0.765535	-0.321928	0.8	1.7	0.8	8	4	7	5
Dolichyl-diphosphooligosaccharide--protein glycosyltransferase subunit 2 OS=Homo sapiens GN=RPN2 PE=1 SV=3	RPN2	sp|P04844|RPN2_HUMAN	69 kDa	0.263034	0.765535	-1	1.2	1.7	0.5	8	10	17	11
DNA mismatch repair protein Msh6 OS=Homo sapiens GN=MSH6 PE=1 SV=2	MSH6	sp|P52701|MSH6_HUMAN	153 kDa	-0.321928	0.765535	0.378512	0.8	1.7	1.3	8	10	8	13
COP9 signalosome complex subunit 1 OS=Homo sapiens GN=GPS1 PE=1 SV=4	GPS1	sp|Q13098|CSN1_HUMAN	56 kDa	-0.321928	0.765535	1.26303	0.8	1.7	2.4	8	5	3	8
26S proteasome non-ATPase regulatory subunit 5 OS=Homo sapiens GN=PSMD5 PE=1 SV=3	PSMD5	sp|Q16401|PSMD5_HUMAN	56 kDa	0.263034	-3.32193	-0.321928	1.2	0.1	0.8	7	4	1	2
Eukaryotic translation initiation factor 2 subunit 3 OS=Homo sapiens GN=EIF2S3 PE=1 SV=3	EIF2S3	sp|P41091|IF2G_HUMAN	51 kDa	-2.32193	-2.32193	-1.73697	0.2	0.2	0.3	7	4	2	3
Cathepsin D OS=Homo sapiens GN=CTSD PE=1 SV=1	CTSD	sp|P07339|CATD_HUMAN (+4)	45 kDa	-0.514573	-2.32193	-1.32193	0.7	0.2	0.4	7	5	1	4
Citrate synthase, mitochondrial OS=Homo sapiens GN=CS PE=1 SV=2	CS	sp|O75390|CISY_HUMAN	52 kDa	0.678072	-2.32193	-0.152003	1.6	0.2	0.9	7	7	2	7
EH domain-containing protein 1 OS=Homo sapiens GN=EHD1 PE=1 SV=2	EHD1	sp|Q9H4M9|EHD1_HUMAN	61 kDa	0	-1.73697	-0.514573	1	0.3	0.7	7	11	5	8
Dihydrolipoyllysine-residue succinyltransferase component of 2-oxoglutarate dehydrogenase complex, mitochondrial OS=Homo sapiens GN=DLST PE=1 SV=4	DLST	sp|P36957|ODO2_HUMAN (+1)	49 kDa	0	-1.73697	-0.321928	1	0.3	0.8	7	9	3	4
Drebrin-like protein OS=Homo sapiens GN=DBNL PE=1 SV=1	DBNL	sp|Q9UJU6|DBNL_HUMAN	48 kDa	0.137504	-1.73697	-0.736966	1.1	0.3	0.6	7	10	5	6
Ras-related protein Rab-7a OS=Homo sapiens GN=RAB7A PE=1 SV=1	RAB7A	sp|P51149|RAB7A_HUMAN	23 kDa	-0.736966	-1.73697	-1.73697	0.6	0.3	0.3	7	7	3	4
Peroxidasin homolog OS=Homo sapiens GN=PXDN PE=1 SV=2	PXDN	sp|Q92626|PXDN_HUMAN	165 kDa	-1.32193	-1.32193	-0.736966	0.4	0.4	0.6	7	5	5	9
Nicotinamide N-methyltransferase OS=Homo sapiens GN=NNMT PE=1 SV=1	NNMT	sp|P40261|NNMT_HUMAN (+1)	30 kDa	-1.73697	-1.32193	-0.736966	0.3	0.4	0.6	7	6	15	8
Protein NipSnap homolog 1 OS=Homo sapiens GN=NIPSNAP1 PE=1 SV=1	NIPSNAP1	sp|Q9BPW8|NIPS1_HUMAN	33 kDa	-5.05889	-0.736966	-1.73697	0.03	0.6	0.3	7	1	6	3
Thymidine kinase, cytosolic OS=Homo sapiens GN=TK1 PE=1 SV=2	TK1	sp|P04183|KITH_HUMAN (+3)	25 kDa	-1.32193	-0.736966	-0.321928	0.4	0.6	0.8	7	10	6	8
Isoform 2 of Adenylate kinase 2, mitochondrial OS=Homo sapiens GN=AK2	AK2	sp|P54819-2|KAD2_HUMAN (+1)	26 kDa	-0.514573	-0.736966	0.584963	0.7	0.6	1.5	7	7	8	10
Ras-related protein Rab-11B OS=Homo sapiens GN=RAB11B PE=1 SV=4	RAB11B	sp|Q15907|RB11B_HUMAN	24 kDa	0.378512	-0.736966	-1.73697	1.3	0.6	0.3	7	6	4	3
Aminopeptidase B OS=Homo sapiens GN=RNPEP PE=1 SV=2	RNPEP	sp|Q9H4A4|AMPB_HUMAN	73 kDa	-1	-0.736966	-1.32193	0.5	0.6	0.4	7	6	3	6
Cleavage and polyadenylation specificity factor subunit 5 OS=Homo sapiens GN=NUDT21 PE=1 SV=1	NUDT21	sp|O43809|CPSF5_HUMAN (+1)	26 kDa	-0.736966	-0.736966	0	0.6	0.6	1	7	4	4	5
Proteasome subunit beta type-4 OS=Homo sapiens GN=PSMB4 PE=1 SV=4	PSMB4	sp|P28070|PSB4_HUMAN	29 kDa	-0.514573	-0.514573	0.137504	0.7	0.7	1.1	7	5	9	7
Ubiquitin thioesterase OTUB1 OS=Homo sapiens GN=OTUB1 PE=1 SV=2	OTUB1	sp|Q96FW1|OTUB1_HUMAN	31 kDa	-3.47393	-0.514573	-0.514573	0.09	0.7	0.7	7	1	4	8
Multifunctional protein ADE2 OS=Homo sapiens GN=PAICS PE=1 SV=3	PAICS	sp|P22234|PUR6_HUMAN	47 kDa	-2.32193	-0.514573	-1.73697	0.2	0.7	0.3	7	6	5	3
Proteasome activator complex subunit 1 OS=Homo sapiens GN=PSME1 PE=1 SV=1	PSME1	sp|Q06323|PSME1_HUMAN (+1)	29 kDa	0.137504	-0.514573	0.378512	1.1	0.7	1.3	7	11	7	8
Isoform 3 of Signal transducer and activator of transcription 3 OS=Homo sapiens GN=STAT3	STAT3	sp|P40763-3|STAT3_HUMAN (+1)	83 kDa	0.925999	-0.514573	0.678072	1.9	0.7	1.6	7	14	3	10
Phosphatidylethanolamine-binding protein 1 OS=Homo sapiens GN=PEBP1 PE=1 SV=3	PEBP1	sp|P30086|PEBP1_HUMAN (+1)	21 kDa	-1	-0.321928	-1	0.5	0.8	0.5	7	6	10	7
Isoform 2 of Mitochondrial import inner membrane translocase subunit TIM50 OS=Homo sapiens GN=TIMM50	TIMM50	sp|Q3ZCQ8-2|TIM50_HUMAN (+2)	50 kDa	-0.514573	-0.321928	-20.9316	0.7	0.8	5e-07	7	2	2	0
Aldo-keto reductase family 1 member C3 OS=Homo sapiens GN=AKR1C3 PE=1 SV=4	AKR1C3	sp|P42330|AK1C3_HUMAN	37 kDa	-0.321928	-0.321928	0.378512	0.8	0.8	1.3	7	6	5	3
Ubiquitin carboxyl-terminal hydrolase 7 OS=Homo sapiens GN=USP7 PE=1 SV=2	USP7	sp|Q93009|UBP7_HUMAN	128 kDa	-1	-0.321928	-0.736966	0.5	0.8	0.6	7	10	6	7
Adenylosuccinate lyase OS=Homo sapiens GN=ADSL PE=1 SV=2	ADSL	sp|P30566|PUR8_HUMAN	55 kDa	-0.736966	-0.321928	-0.321928	0.6	0.8	0.8	7	11	12	11
Isoform 2 of Isopentenyl-diphosphate Delta-isomerase 1 OS=Homo sapiens GN=IDI1	IDI1	sp|Q13907-2|IDI1_HUMAN	32 kDa	-0.736966	-0.152003	-1	0.6	0.9	0.5	7	5	7	4
Isoform 2 of Rho guanine nucleotide exchange factor 2 OS=Homo sapiens GN=ARHGEF2	ARHGEF2	sp|Q92974-2|ARHG2_HUMAN (+1)	111 kDa	0	0	-1	1	1	0.5	7	4	5	4
Eukaryotic translation initiation factor 5B OS=Homo sapiens GN=EIF5B PE=1 SV=4	EIF5B	sp|O60841|IF2P_HUMAN (+2)	139 kDa	-1.32193	0	-0.514573	0.4	1	0.7	7	6	7	6
Isoform 2 of Serine/threonine-protein kinase N2 OS=Homo sapiens GN=PKN2	PKN2	sp|Q16513-2|PKN2_HUMAN (+1)	110 kDa	-0.736966	0	-1	0.6	1	0.5	7	4	4	3
Albumin (Fragment) OS=Homo sapiens PE=2 SV=1		tr|F6KPG5|F6KPG5_HUMAN	67 kDa	0.925999	0	1.48543	1.9	1	2.8	7	7	2	8
40S ribosomal protein S16 OS=Homo sapiens GN=RPS16 PE=1 SV=2	RPS16	sp|P62249|RS16_HUMAN	16 kDa	-0.321928	0.137504	0.137504	0.8	1.1	1.1	7	6	9	6
60S ribosomal protein L5 OS=Homo sapiens GN=RPL5 PE=1 SV=3	RPL5	sp|P46777|RL5_HUMAN	34 kDa	-0.152003	0.137504	0.263034	0.9	1.1	1.2	7	8	7	8
60S ribosomal protein L13 OS=Homo sapiens GN=RPL13 PE=1 SV=4	RPL13	sp|P26373|RL13_HUMAN	24 kDa	-0.514573	0.137504	0.485427	0.7	1.1	1.4	7	7	11	8
RNA transcription, translation and transport factor protein OS=Homo sapiens GN=RTRAF PE=1 SV=1	RTRAF	sp|Q9Y224|RTRAF_HUMAN	28 kDa	-1.73697	0.263034	-1.32193	0.3	1.2	0.4	7	4	12	5
Pre-mRNA-processing factor 6 OS=Homo sapiens GN=PRPF6 PE=1 SV=1	PRPF6	sp|O94906|PRP6_HUMAN	107 kDa	-0.736966	0.263034	-0.736966	0.6	1.2	0.6	7	7	7	4
40S ribosomal protein S15 OS=Homo sapiens GN=RPS15 PE=1 SV=2	RPS15	sp|P62841|RS15_HUMAN (+1)	17 kDa	-2.32193	0.263034	-0.514573	0.2	1.2	0.7	7	1	7	6
Serine/threonine-protein phosphatase 2A catalytic subunit alpha isoform OS=Homo sapiens GN=PPP2CA PE=1 SV=1	PPP2CA	sp|P67775|PP2AA_HUMAN	36 kDa	-0.736966	0.263034	-1.73697	0.6	1.2	0.3	7	6	4	4
Isoform 3 of Integrin alpha-V OS=Homo sapiens GN=ITGAV	ITGAV	sp|P06756-3|ITAV_HUMAN	111 kDa	0	0.263034	0.485427	1	1.2	1.4	7	15	7	15
26S proteasome regulatory subunit 7 OS=Homo sapiens GN=PSMC2 PE=1 SV=3	PSMC2	sp|P35998|PRS7_HUMAN (+1)	49 kDa	-1	0.263034	0	0.5	1.2	1	7	4	4	6
Proteasome subunit alpha type-2 OS=Homo sapiens GN=PSMA2 PE=1 SV=2	PSMA2	sp|P25787|PSA2_HUMAN	26 kDa	-2.32193	0.378512	-1.73697	0.2	1.3	0.3	7	6	10	7
Transmembrane emp24 domain-containing protein 9 OS=Homo sapiens GN=TMED9 PE=1 SV=2	TMED9	sp|Q9BVK6|TMED9_HUMAN (+1)	27 kDa	-2.32193	0.378512	-1	0.2	1.3	0.5	7	4	8	3
Probable ATP-dependent RNA helicase DDX17 OS=Homo sapiens GN=DDX17 PE=1 SV=2	DDX17	sp|Q92841|DDX17_HUMAN	80 kDa	0	0.378512	0.137504	1	1.3	1.1	7	11	10	11
Proteasome subunit alpha type-6 OS=Homo sapiens GN=PSMA6 PE=1 SV=1	PSMA6	sp|P60900|PSA6_HUMAN (+2)	27 kDa	-1	0.485427	0.584963	0.5	1.4	1.5	7	3	7	5
Ubiquitin-protein ligase E3C OS=Homo sapiens GN=UBE3C PE=1 SV=3	UBE3C	sp|Q15386|UBE3C_HUMAN	124 kDa	0.137504	0.485427	0	1.1	1.4	1	7	5	8	4
Coactosin-like protein OS=Homo sapiens GN=COTL1 PE=1 SV=3	COTL1	sp|Q14019|COTL1_HUMAN	16 kDa	0.378512	0.584963	-1.32193	1.3	1.5	0.4	7	5	7	3
Isoform 3 of Drebrin OS=Homo sapiens GN=DBN1	DBN1	sp|Q16643-3|DREB_HUMAN	76 kDa	-1	0.584963	-0.152003	0.5	1.5	0.9	7	7	8	6
Lysine--tRNA ligase OS=Homo sapiens GN=KARS PE=1 SV=3	KARS	sp|Q15046|SYK_HUMAN	68 kDa	0.137504	0.584963	0.263034	1.1	1.5	1.2	7	11	8	10
Cytoskeleton-associated protein 5 OS=Homo sapiens GN=CKAP5 PE=1 SV=3	CKAP5	sp|Q14008|CKAP5_HUMAN	226 kDa	0.678072	0.678072	1.32193	1.6	1.6	2.5	7	12	9	13
60S ribosomal protein L7a OS=Homo sapiens GN=RPL7A PE=1 SV=2	RPL7A	sp|P62424|RL7A_HUMAN	30 kDa	-0.736966	0.678072	0.847997	0.6	1.6	1.8	7	7	14	5
Actin-related protein 2/3 complex subunit 2 OS=Homo sapiens GN=ARPC2 PE=1 SV=1	ARPC2	sp|O15144|ARPC2_HUMAN (+1)	34 kDa	0	0.765535	-0.321928	1	1.7	0.8	7	10	10	9
FACT complex subunit SPT16 OS=Homo sapiens GN=SUPT16H PE=1 SV=1	SUPT16H	sp|Q9Y5B9|SP16H_HUMAN	120 kDa	0.137504	0.847997	0.485427	1.1	1.8	1.4	7	17	13	14
Microtubule-associated protein OS=Homo sapiens GN=MAP4 PE=1 SV=1	MAP4	tr|E7EVA0|E7EVA0_HUMAN	245 kDa	0	0.847997	-0.152003	1	1.8	0.9	7	8	6	4
DnaJ homolog subfamily C member 13 OS=Homo sapiens GN=DNAJC13 PE=1 SV=5	DNAJC13	sp|O75165|DJC13_HUMAN	254 kDa	0.137504	0.847997	1.32193	1.1	1.8	2.5	7	6	5	5
DNA replication licensing factor MCM5 OS=Homo sapiens GN=MCM5 PE=1 SV=5	MCM5	sp|P33992|MCM5_HUMAN	82 kDa	-1.73697	0.925999	0.485427	0.3	1.9	1.4	7	4	11	10
Keratin, type I cytoskeletal 9 OS=Homo sapiens GN=KRT9 PE=1 SV=3	KRT9	sp|P35527|K1C9_HUMAN	62 kDa	0	1.1375	-0.152003	1	2.2	0.9	7	7	9	5
cDNA, FLJ92896, highly similar to Homo sapiens proteasome (prosome, macropain) 26S subunit, non-ATPase, 1 (PSMD1), mRNA OS=Homo sapiens PE=2 SV=1		tr|B2R6D0|B2R6D0_HUMAN	106 kDa	0	1.1375	0.485427	1	2.2	1.4	7	10	16	14
Copine-1 OS=Homo sapiens GN=CPNE1 PE=1 SV=1	CPNE1	sp|Q99829|CPNE1_HUMAN	59 kDa	0.137504	1.20163	0.485427	1.1	2.3	1.4	7	6	8	5
Isoform 3 of Prolyl 3-hydroxylase 1 OS=Homo sapiens GN=P3H1	P3H1	sp|Q32P28-3|P3H1_HUMAN	91 kDa	0.378512	1.26303	0.678072	1.3	2.4	1.6	7	6	7	10
Myosin regulatory light polypeptide 9 OS=Homo sapiens GN=MYL9 PE=1 SV=4	MYL9	sp|P24844|MYL9_HUMAN	20 kDa	0.485427	1.63227	-0.152003	1.4	3.1	0.9	7	9	15	7
Protein ERGIC-53 OS=Homo sapiens GN=LMAN1 PE=1 SV=2	LMAN1	sp|P49257|LMAN1_HUMAN	58 kDa	-0.321928	-23.2535	-0.736966	0.8	1e-07	0.6	6	6	0	2
Collagen alpha-2(V) chain OS=Homo sapiens GN=COL5A2 PE=1 SV=3	COL5A2	sp|P05997|CO5A2_HUMAN	145 kDa	-0.736966	-20.4461	0.847997	0.6	7e-07	1.8	6	2	0	2
Calmodulin-1 OS=Homo sapiens GN=CALM1 PE=1 SV=1	CALM1	sp|P0DP23|CALM1_HUMAN (+4)	17 kDa	-0.152003	-5.05889	-1.73697	0.9	0.03	0.3	6	4	5	3
Erythrocyte band 7 integral membrane protein OS=Homo sapiens GN=STOM PE=1 SV=3	STOM	sp|P27105|STOM_HUMAN (+3)	32 kDa	0.765535	-4.64386	0.137504	1.7	0.04	1.1	6	6	2	6
Isoform 2 of Secernin-1 OS=Homo sapiens GN=SCRN1	SCRN1	sp|Q12765-2|SCRN1_HUMAN (+1)	49 kDa	-1	-3.32193	-1	0.5	0.1	0.5	6	4	1	4
Isoform 2 of Protein dopey-2 OS=Homo sapiens GN=DOPEY2	DOPEY2	sp|Q9Y3R5-2|DOP2_HUMAN (+1)	257 kDa	-0.736966	-3.32193	-0.736966	0.6	0.1	0.6	6	4	2	5
Pre-mRNA-processing factor 19 OS=Homo sapiens GN=PRPF19 PE=1 SV=1	PRPF19	sp|Q9UMS4|PRP19_HUMAN	55 kDa	-0.152003	-3.32193	-0.321928	0.9	0.1	0.8	6	8	3	5
Protein SET OS=Homo sapiens GN=SET PE=1 SV=3	SET	sp|Q01105|SET_HUMAN	33 kDa	-1.73697	-2.32193	-0.736966	0.3	0.2	0.6	6	5	5	4
40S ribosomal protein S7 OS=Homo sapiens GN=RPS7 PE=1 SV=1	RPS7	sp|P62081|RS7_HUMAN	22 kDa	-2.32193	-2.32193	-1.32193	0.2	0.2	0.4	6	6	10	8
Isoform 2 of Protein-L-isoaspartate(D-aspartate) O-methyltransferase OS=Homo sapiens GN=PCMT1	PCMT1	sp|P22061-2|PIMT_HUMAN (+1)	25 kDa	-1.73697	-2.32193	-4.32193	0.3	0.2	0.05	6	2	4	2
Isoform XLas-2 of Guanine nucleotide-binding protein G(s) subunit alpha isoforms XLas OS=Homo sapiens GN=GNAS	GNAS	sp|Q5JWF2-2|GNAS1_HUMAN (+1)	110 kDa	-1.73697	-2.32193	-3.32193	0.3	0.2	0.1	6	1	1	1
Isoform 2 of Fibulin-2 OS=Homo sapiens GN=FBLN2	FBLN2	sp|P98095-2|FBLN2_HUMAN (+1)	132 kDa	0.485427	-1.73697	0.765535	1.4	0.3	1.7	6	7	3	6
Isoform 2 of Phosphatidylinositol-binding clathrin assembly protein OS=Homo sapiens GN=PICALM	PICALM	sp|Q13492-2|PICAL_HUMAN (+3)	69 kDa	-0.514573	-1.32193	-1.32193	0.7	0.4	0.4	6	7	3	3
RuvB-like 1 OS=Homo sapiens GN=RUVBL1 PE=1 SV=1	RUVBL1	sp|Q9Y265|RUVB1_HUMAN	50 kDa	-0.321928	-1.32193	0.765535	0.8	0.4	1.7	6	11	3	10
EH domain-containing protein 4 OS=Homo sapiens GN=EHD4 PE=1 SV=1	EHD4	sp|Q9H223|EHD4_HUMAN	61 kDa	-0.514573	-1.32193	-0.321928	0.7	0.4	0.8	6	8	1	6
Isoform 7 of Non-specific lipid-transfer protein OS=Homo sapiens GN=SCP2	SCP2	sp|P22307-7|NLTP_HUMAN (+3)	54 kDa	-0.152003	-1.32193	-0.321928	0.9	0.4	0.8	6	5	3	3
Tropomyosin alpha-4 chain OS=Homo sapiens GN=TPM4 PE=1 SV=3	TPM4	sp|P67936|TPM4_HUMAN	29 kDa	-1	-1.32193	-0.321928	0.5	0.4	0.8	6	3	2	4
Dihydrolipoyl dehydrogenase, mitochondrial OS=Homo sapiens GN=DLD PE=1 SV=2	DLD	sp|P09622|DLDH_HUMAN	54 kDa	-1.32193	-1.32193	0.765535	0.4	0.4	1.7	6	7	4	4
Ubiquitin carboxyl-terminal hydrolase 14 OS=Homo sapiens GN=USP14 PE=1 SV=3	USP14	sp|P54578|UBP14_HUMAN	56 kDa	0.847997	-1.32193	1.67807	1.8	0.4	3.2	6	5	3	10
ATP-dependent DNA helicase Q1 OS=Homo sapiens GN=RECQL PE=1 SV=3	RECQL	sp|P46063|RECQ1_HUMAN	73 kDa	0.584963	-1	0.485427	1.5	0.5	1.4	6	8	3	4
Glycerol-3-phosphate dehydrogenase OS=Homo sapiens PE=2 SV=1		tr|A8K1Z2|A8K1Z2_HUMAN	81 kDa	-23.2535	-1	-4.05889	1e-07	0.5	0.06	6	0	7	3
40S ribosomal protein S11 OS=Homo sapiens GN=RPS11 PE=1 SV=3	RPS11	sp|P62280|RS11_HUMAN	18 kDa	-1.73697	-1	0.378512	0.3	0.5	1.3	6	2	5	8
Isoform C1 of Heterogeneous nuclear ribonucleoproteins C1/C2 OS=Homo sapiens GN=HNRNPC	HNRNPC	sp|P07910-2|HNRPC_HUMAN (+1)	32 kDa	-1.73697	-1	-2.32193	0.3	0.5	0.2	6	2	5	4
Isoform 5 of Dynamin-2 OS=Homo sapiens GN=DNM2	DNM2	sp|P50570-5|DYN2_HUMAN	98 kDa	0	-1	-0.736966	1	0.5	0.6	6	10	7	3
PDZ and LIM domain protein 7 OS=Homo sapiens GN=PDLIM7 PE=1 SV=1	PDLIM7	sp|Q9NR12|PDLI7_HUMAN	50 kDa	0.925999	-0.736966	0.137504	1.9	0.6	1.1	6	8	2	5
Isoform 2 of Tropomyosin beta chain OS=Homo sapiens GN=TPM2	TPM2	sp|P07951-2|TPM2_HUMAN	33 kDa	-1.32193	-0.736966	-1	0.4	0.6	0.5	6	8	5	5
MMS19 nucleotide excision repair protein homolog OS=Homo sapiens GN=MMS19 PE=1 SV=2	MMS19	sp|Q96T76|MMS19_HUMAN	113 kDa	-2.32193	-0.736966	-1.32193	0.2	0.6	0.4	6	2	6	2
Isoform 3 of RNA-binding protein EWS OS=Homo sapiens GN=EWSR1	EWSR1	sp|Q01844-3|EWS_HUMAN (+1)	68 kDa	-1.73697	-0.736966	-0.152003	0.3	0.6	0.9	6	4	5	4
Small nuclear ribonucleoprotein Sm D2 OS=Homo sapiens GN=SNRPD2 PE=1 SV=1	SNRPD2	sp|P62316|SMD2_HUMAN	14 kDa	-1	-0.514573	-22.2535	0.5	0.7	2e-07	6	5	5	0
Transcription elongation factor A protein 1 OS=Homo sapiens GN=TCEA1 PE=1 SV=2	TCEA1	sp|P23193|TCEA1_HUMAN (+1)	34 kDa	-0.152003	-0.514573	-0.514573	0.9	0.7	0.7	6	5	5	4
Isoform 2 of Utrophin OS=Homo sapiens GN=UTRN	UTRN	sp|P46939-2|UTRO_HUMAN (+1)	395 kDa	-0.736966	-0.514573	-0.152003	0.6	0.7	0.9	6	3	5	11
Calpain 1, (Mu/I) large subunit, isoform CRA_a OS=Homo sapiens GN=CAPN1 PE=3 SV=1	CAPN1	tr|A0A024R580|A0A024R580_HUMAN	82 kDa	0.485427	-0.514573	0.378512	1.4	0.7	1.3	6	6	4	6
40S ribosomal protein S15a OS=Homo sapiens GN=RPS15A PE=1 SV=2	RPS15A	sp|P62244|RS15A_HUMAN (+1)	15 kDa	-1.32193	-0.514573	-0.514573	0.4	0.7	0.7	6	5	9	7
Isoform 2 of AP-1 complex subunit gamma-1 OS=Homo sapiens GN=AP1G1	AP1G1	sp|O43747-2|AP1G1_HUMAN (+1)	92 kDa	0.263034	-0.514573	0.137504	1.2	0.7	1.1	6	4	5	5
Ras-related protein Rab-2A OS=Homo sapiens GN=RAB2A PE=1 SV=1	RAB2A	sp|P61019|RAB2A_HUMAN	24 kDa	-1	-0.321928	-1.73697	0.5	0.8	0.3	6	9	8	3
Isoform 2 of NAD(P)H dehydrogenase [quinone] 1 OS=Homo sapiens GN=NQO1	NQO1	sp|P15559-2|NQO1_HUMAN (+1)	27 kDa	-1	-0.321928	-1.73697	0.5	0.8	0.3	6	4	12	5
Phosphoserine aminotransferase OS=Homo sapiens PE=2 SV=1		tr|B4DHQ3|B4DHQ3_HUMAN	45 kDa	-1.73697	-0.321928	-1.73697	0.3	0.8	0.3	6	2	6	1
Isoform 2 of Nardilysin OS=Homo sapiens GN=NRDC	NRDC	sp|O43847-2|NRDC_HUMAN (+1)	139 kDa	-0.321928	-0.321928	0.137504	0.8	0.8	1.1	6	4	7	5
TELO2-interacting protein 1 homolog OS=Homo sapiens GN=TTI1 PE=1 SV=3	TTI1	sp|O43156|TTI1_HUMAN	122 kDa	-21.6685	-0.152003	-3.32193	3e-07	0.9	0.1	6	0	3	2
Probable ubiquitin carboxyl-terminal hydrolase FAF-X OS=Homo sapiens GN=USP9X PE=1 SV=3	USP9X	sp|Q93008|USP9X_HUMAN	292 kDa	0	-0.152003	0.678072	1	0.9	1.6	6	11	7	11
60S ribosomal protein L35a OS=Homo sapiens GN=RPL35A PE=1 SV=2	RPL35A	sp|P18077|RL35A_HUMAN	13 kDa	-2.32193	-0.152003	-1	0.2	0.9	0.5	6	2	4	5
Tyrosine-protein phosphatase non-receptor type 11 OS=Homo sapiens GN=PTPN11 PE=1 SV=2	PTPN11	sp|Q06124|PTN11_HUMAN	68 kDa	0	-0.152003	0.485427	1	0.9	1.4	6	3	3	4
WASH complex subunit 5 OS=Homo sapiens GN=WASHC5 PE=1 SV=1	WASHC5	sp|Q12768|WASC5_HUMAN	134 kDa	0	-0.152003	-0.152003	1	0.9	0.9	6	10	6	6
Isoform 3 of Ras-related protein Rap-1b OS=Homo sapiens GN=RAP1B	RAP1B	sp|P61224-3|RAP1B_HUMAN (+1)	19 kDa	0.584963	-0.152003	0.765535	1.5	0.9	1.7	6	7	4	6
Ribonuclease inhibitor OS=Homo sapiens GN=RNH1 PE=1 SV=2	RNH1	sp|P13489|RINI_HUMAN (+2)	50 kDa	0.263034	-0.152003	0.584963	1.2	0.9	1.5	6	6	7	5
Nuclear migration protein nudC OS=Homo sapiens GN=NUDC PE=1 SV=1	NUDC	sp|Q9Y266|NUDC_HUMAN	38 kDa	-1.73697	-0.152003	0	0.3	0.9	1	6	8	3	4
Enhancer of mRNA-decapping protein 4 OS=Homo sapiens GN=EDC4 PE=1 SV=1	EDC4	sp|Q6P2E9|EDC4_HUMAN	152 kDa	-0.321928	-0.152003	0.137504	0.8	0.9	1.1	6	5	4	5
60S ribosomal protein L23 OS=Homo sapiens GN=RPL23 PE=1 SV=1	RPL23	sp|P62829|RL23_HUMAN (+2)	15 kDa	-1	-0.152003	-0.736966	0.5	0.9	0.6	6	2	4	3
DNA mismatch repair protein Msh2 OS=Homo sapiens GN=MSH2 PE=1 SV=1	MSH2	sp|P43246|MSH2_HUMAN	105 kDa	-1.73697	0	-3.32193	0.3	1	0.1	6	7	13	5
Proteasome subunit beta type-7 OS=Homo sapiens GN=PSMB7 PE=1 SV=1	PSMB7	sp|Q99436|PSB7_HUMAN	30 kDa	-0.152003	0	1	0.9	1	2	6	5	4	5
N-acetyl-D-glucosamine kinase OS=Homo sapiens GN=NAGK PE=1 SV=4	NAGK	sp|Q9UJ70|NAGK_HUMAN	37 kDa	-0.736966	0	0.378512	0.6	1	1.3	6	8	6	9
cDNA FLJ10273 fis, clone HEMBB1001137, highly similar to SEC23-interacting protein OS=Homo sapiens PE=2 SV=1		tr|B3KM47|B3KM47_HUMAN	111 kDa	-0.321928	0	0.137504	0.8	1	1.1	6	4	7	4
60S ribosomal protein L27 OS=Homo sapiens PE=2 SV=1		tr|B2R4D8|B2R4D8_HUMAN	16 kDa	-0.514573	0	-0.736966	0.7	1	0.6	6	4	7	3
60S ribosomal protein L15 OS=Homo sapiens GN=RPL15 PE=1 SV=2	RPL15	sp|P61313|RL15_HUMAN	24 kDa	-0.321928	0.137504	-0.321928	0.8	1.1	0.8	6	8	7	8
Platelet-activating factor acetylhydrolase IB subunit gamma OS=Homo sapiens GN=PAFAH1B3 PE=1 SV=1	PAFAH1B3	sp|Q15102|PA1B3_HUMAN (+1)	26 kDa	-0.514573	0.137504	0.137504	0.7	1.1	1.1	6	4	5	3
Aspartate aminotransferase OS=Homo sapiens GN=GOT2 PE=4 SV=1	GOT2	tr|A0A024R6W0|A0A024R6W0_HUMAN	47 kDa	-1	0.137504	0.765535	0.5	1.1	1.7	6	6	8	10
Serpin B6 OS=Homo sapiens GN=SERPINB6 PE=1 SV=3	SERPINB6	sp|P35237|SPB6_HUMAN	43 kDa	0.925999	0.137504	-0.514573	1.9	1.1	0.7	6	4	6	5
Tight junction protein ZO-1 OS=Homo sapiens GN=TJP1 PE=1 SV=3	TJP1	sp|Q07157|ZO1_HUMAN	195 kDa	0	0.137504	0	1	1.1	1	6	8	9	9
Eukaryotic translation initiation factor 3 subunit E OS=Homo sapiens GN=EIF3E PE=1 SV=1	EIF3E	sp|P60228|EIF3E_HUMAN (+1)	52 kDa	0	0.263034	0.263034	1	1.2	1.2	6	7	8	7
ATP-dependent RNA helicase DDX1 OS=Homo sapiens GN=DDX1 PE=1 SV=2	DDX1	sp|Q92499|DDX1_HUMAN	82 kDa	0.137504	0.263034	0	1.1	1.2	1	6	10	10	14
cDNA, FLJ92537, highly similar to Homo sapiens procollagen-lysine, 2-oxoglutarate 5-dioxygenase (lysine hydroxylase, Ehlers-Danlos syndrome type VI) (PLOD), mRNA OS=Homo sapiens PE=2 SV=1		tr|B2R5M9|B2R5M9_HUMAN	84 kDa	0.263034	0.263034	0.925999	1.2	1.2	1.9	6	8	7	10
Heterogeneous nuclear ribonucleoprotein F OS=Homo sapiens GN=HNRNPF PE=1 SV=3	HNRNPF	sp|P52597|HNRPF_HUMAN	46 kDa	0	0.263034	-0.152003	1	1.2	0.9	6	6	2	3
Integrin alpha-3 OS=Homo sapiens GN=ITGA3 PE=1 SV=5	ITGA3	sp|P26006|ITA3_HUMAN	117 kDa	-0.736966	0.263034	0.485427	0.6	1.2	1.4	6	6	6	5
26S proteasome non-ATPase regulatory subunit 12 OS=Homo sapiens GN=PSMD12 PE=1 SV=3	PSMD12	sp|O00232|PSD12_HUMAN	53 kDa	0.584963	0.263034	0.925999	1.5	1.2	1.9	6	9	4	5
Matrin-3 OS=Homo sapiens GN=MATR3 PE=1 SV=1	MATR3	tr|A8MXP9|A8MXP9_HUMAN	100 kDa	-0.152003	0.263034	0.137504	0.9	1.2	1.1	6	6	7	7
Nucleoporin NUP188 homolog OS=Homo sapiens GN=NUP188 PE=1 SV=1	NUP188	sp|Q5SRE5|NU188_HUMAN	196 kDa	-1.32193	0.378512	0.378512	0.4	1.3	1.3	6	2	2	3
COP9 signalosome complex subunit 3 OS=Homo sapiens GN=COPS3 PE=1 SV=3	COPS3	sp|Q9UNS2|CSN3_HUMAN	48 kDa	-1.32193	0.378512	-1.73697	0.4	1.3	0.3	6	3	6	5
Calpain 2, large [catalytic] subunit variant (Fragment) OS=Homo sapiens PE=2 SV=1		tr|Q59EF6|Q59EF6_HUMAN	83 kDa	-0.514573	0.378512	0.137504	0.7	1.3	1.1	6	4	11	10
Helicase SKI2W OS=Homo sapiens GN=SKIV2L PE=1 SV=3	SKIV2L	sp|Q15477|SKIV2_HUMAN	138 kDa	-0.514573	0.378512	0.137504	0.7	1.3	1.1	6	8	8	6
Isoform 2 of Lactoylglutathione lyase OS=Homo sapiens GN=GLO1	GLO1	sp|Q04760-2|LGUL_HUMAN (+3)	19 kDa	-1	0.485427	-0.514573	0.5	1.4	0.7	6	2	9	4
60S acidic ribosomal protein P2 OS=Homo sapiens GN=RPLP2 PE=1 SV=1	RPLP2	sp|P05387|RLA2_HUMAN (+1)	12 kDa	0.378512	0.485427	0	1.3	1.4	1	6	4	4	4
Tumor protein D54 OS=Homo sapiens GN=TPD52L2 PE=1 SV=2	TPD52L2	sp|O43399|TPD54_HUMAN	22 kDa	0	0.485427	0.678072	1	1.4	1.6	6	5	7	4
Long-chain-fatty-acid--CoA ligase 4 OS=Homo sapiens GN=ACSL4 PE=1 SV=2	ACSL4	sp|O60488|ACSL4_HUMAN	79 kDa	0.678072	0.485427	-0.152003	1.6	1.4	0.9	6	11	9	8
Isoform 2 of Proteasome subunit alpha type-3 OS=Homo sapiens GN=PSMA3	PSMA3	sp|P25788-2|PSA3_HUMAN	28 kDa	-1	0.584963	0	0.5	1.5	1	6	4	4	3
Probable ATP-dependent RNA helicase DDX46 OS=Homo sapiens GN=DDX46 PE=1 SV=1	DDX46	tr|A0A0C4DG89|A0A0C4DG89_HUMAN	117 kDa	-0.736966	0.678072	0.678072	0.6	1.6	1.6	6	4	8	5
ATP-dependent 6-phosphofructokinase, liver type OS=Homo sapiens GN=PFKL PE=1 SV=6	PFKL	sp|P17858|PFKAL_HUMAN	85 kDa	0.678072	0.678072	-0.321928	1.6	1.6	0.8	6	7	11	7
Kinesin-like protein KIF11 OS=Homo sapiens GN=KIF11 PE=1 SV=2	KIF11	sp|P52732|KIF11_HUMAN	119 kDa	0.765535	0.678072	1.07039	1.7	1.6	2.1	6	19	8	16
Isoform 4 of 40S ribosomal protein S24 OS=Homo sapiens GN=RPS24	RPS24	sp|P62847-4|RS24_HUMAN	32 kDa	-1	0.678072	0.584963	0.5	1.6	1.5	6	3	6	3
Deoxyuridine 5'-triphosphate nucleotidohydrolase, mitochondrial OS=Homo sapiens GN=DUT PE=1 SV=4	DUT	sp|P33316|DUT_HUMAN	27 kDa	-0.736966	0.847997	1.67807	0.6	1.8	3.2	6	5	4	5
Calpain small subunit 1 OS=Homo sapiens GN=CAPNS1 PE=1 SV=1	CAPNS1	sp|P04632|CPNS1_HUMAN (+1)	28 kDa	0.584963	2.60881	2.48543	1.5	6.1	5.6	6	4	12	10
Thymidylate synthase OS=Homo sapiens GN=TYMS PE=1 SV=3	TYMS	sp|P04818|TYSY_HUMAN (+2)	36 kDa	-22.2535	-22.2535	-22.2535	2e-07	2e-07	2e-07	5	0	0	0
Caveolae-associated protein 1 OS=Homo sapiens GN=CAVIN1 PE=1 SV=1	CAVIN1	sp|Q6NZI2|CAVN1_HUMAN	43 kDa	0.678072	-22.2535	0.678072	1.6	2e-07	1.6	5	8	0	4
Zinc finger protein 469 OS=Homo sapiens GN=ZNF469 PE=1 SV=2	ZNF469	tr|H3BS19|H3BS19_HUMAN	413 kDa	-21.6685	-21.6685	-21.6685	3e-07	3e-07	3e-07	5	0	0	0
TATA-binding protein-associated factor 172 OS=Homo sapiens GN=BTAF1 PE=1 SV=2	BTAF1	sp|O14981|BTAF1_HUMAN	207 kDa	-1.73697	-20.9316	-3.32193	0.3	5e-07	0.1	5	2	0	2
Heat shock protein 75 kDa, mitochondrial OS=Homo sapiens GN=TRAP1 PE=1 SV=3	TRAP1	sp|Q12931|TRAP1_HUMAN	80 kDa	-1	-4.32193	0.584963	0.5	0.05	1.5	5	6	4	6
Asparagine--tRNA ligase, cytoplasmic OS=Homo sapiens GN=NARS PE=1 SV=1	NARS	sp|O43776|SYNC_HUMAN	63 kDa	0.584963	-4.05889	-0.152003	1.5	0.06	0.9	5	5	1	4
Isoform 2 of Eukaryotic peptide chain release factor GTP-binding subunit ERF3A OS=Homo sapiens GN=GSPT1	GSPT1	sp|P15170-2|ERF3A_HUMAN (+1)	69 kDa	-0.152003	-3.8365	-2.32193	0.9	0.07	0.2	5	6	1	5
26S proteasome regulatory subunit 4 OS=Homo sapiens GN=PSMC1 PE=1 SV=1	PSMC1	sp|P62191|PRS4_HUMAN	49 kDa	-0.514573	-3.8365	-1	0.7	0.07	0.5	5	5	1	2
Acylpyruvase FAHD1, mitochondrial OS=Homo sapiens GN=FAHD1 PE=1 SV=2	FAHD1	sp|Q6P587|FAHD1_HUMAN	25 kDa	-2.32193	-3.47393	-19.9316	0.2	0.09	1e-06	5	1	1	0
Actin-related protein 2/3 complex subunit 3 OS=Homo sapiens GN=ARPC3 PE=1 SV=3	ARPC3	sp|O15145|ARPC3_HUMAN	21 kDa	0.137504	-3.32193	1.53605	1.1	0.1	2.9	5	7	2	2
Myosin VI transcript variant 008 OS=Homo sapiens GN=Myo6-008 PE=2 SV=1	Myo6-008	tr|A0A1Y0BRN0|A0A1Y0BRN0_HUMAN	147 kDa	-0.736966	-2.32193	-0.736966	0.6	0.2	0.6	5	5	4	5
Brefeldin A-inhibited guanine nucleotide-exchange protein 1 OS=Homo sapiens GN=ARFGEF1 PE=1 SV=2	ARFGEF1	sp|Q9Y6D6|BIG1_HUMAN	209 kDa	-0.514573	-2.32193	1.20163	0.7	0.2	2.3	5	4	3	5
Prolyl 4-hydroxylase subunit alpha-1 OS=Homo sapiens GN=P4HA1 PE=1 SV=2	P4HA1	sp|P13674|P4HA1_HUMAN	61 kDa	-1.73697	-2.32193	-1	0.3	0.2	0.5	5	5	5	6
Prenylcysteine oxidase 1 OS=Homo sapiens GN=PCYOX1 PE=1 SV=3	PCYOX1	sp|Q9UHG3|PCYOX_HUMAN	57 kDa	0.678072	-1.73697	0	1.6	0.3	1	5	5	2	4
Sepiapterin reductase OS=Homo sapiens GN=SPR PE=1 SV=1	SPR	sp|P35270|SPRE_HUMAN	28 kDa	-22.2535	-1.73697	-0.514573	2e-07	0.3	0.7	5	0	4	10
Interleukin enhancer-binding factor 2 OS=Homo sapiens GN=ILF2 PE=1 SV=2	ILF2	sp|Q12905|ILF2_HUMAN (+1)	43 kDa	-0.514573	-1.73697	-2.32193	0.7	0.3	0.2	5	2	3	4
Beta-2-microglobulin OS=Homo sapiens GN=B2M PE=1 SV=1	B2M	sp|P61769|B2MG_HUMAN (+1)	14 kDa	-0.321928	-1.73697	-0.514573	0.8	0.3	0.7	5	2	3	3
Capping protein (Actin filament) muscle Z-line, alpha 2 variant (Fragment) OS=Homo sapiens PE=2 SV=1		tr|Q53GC7|Q53GC7_HUMAN (+1)	33 kDa	-1.32193	-1.73697	-1	0.4	0.3	0.5	5	4	2	2
Peroxiredoxin-2 OS=Homo sapiens GN=PRDX2 PE=1 SV=5	PRDX2	sp|P32119|PRDX2_HUMAN (+1)	22 kDa	-0.736966	-1.73697	-1.32193	0.6	0.3	0.4	5	4	2	5
Isoform 2 of Ataxin-10 OS=Homo sapiens GN=ATXN10	ATXN10	sp|Q9UBB4-2|ATX10_HUMAN	46 kDa	-1.73697	-1.32193	-20.0836	0.3	0.4	9e-07	5	3	2	0
Twinfilin-1 OS=Homo sapiens GN=TWF1 PE=1 SV=3	TWF1	sp|Q12792|TWF1_HUMAN	40 kDa	-1.32193	-1.32193	-0.736966	0.4	0.4	0.6	5	2	2	2
Casein kinase II subunit beta OS=Homo sapiens GN=CSNK2B PE=1 SV=1	CSNK2B	sp|P67870|CSK2B_HUMAN (+2)	25 kDa	-1.32193	-1.32193	-0.321928	0.4	0.4	0.8	5	2	3	3
E3 SUMO-protein ligase RanBP2 OS=Homo sapiens GN=RANBP2 PE=1 SV=2	RANBP2	sp|P49792|RBP2_HUMAN	358 kDa	0.137504	-1.32193	-0.152003	1.1	0.4	0.9	5	6	3	7
Signal recognition particle receptor subunit alpha OS=Homo sapiens GN=SRPRA PE=1 SV=2	SRPRA	sp|P08240|SRPRA_HUMAN	70 kDa	-0.736966	-1.32193	-4.05889	0.6	0.4	0.06	5	2	2	2
Isoform 2 of Serine/arginine-rich splicing factor 2 OS=Homo sapiens GN=SRSF2	SRSF2	sp|Q01130-2|SRSF2_HUMAN (+3)	24 kDa	0.485427	-1	-1	1.4	0.5	0.5	5	4	2	2
Ubiquitin carboxyl-terminal hydrolase OS=Homo sapiens GN=UCHL1 PE=1 SV=1	UCHL1	tr|D6RE83|D6RE83_HUMAN	23 kDa	0	-1	0.263034	1	0.5	1.2	5	5	3	6
Unconventional myosin-Ib OS=Homo sapiens GN=MYO1B PE=1 SV=3	MYO1B	sp|O43795|MYO1B_HUMAN	132 kDa	-3.64386	-1	-1.32193	0.08	0.5	0.4	5	2	7	5
Alpha-soluble NSF attachment protein OS=Homo sapiens GN=NAPA PE=1 SV=3	NAPA	sp|P54920|SNAA_HUMAN (+1)	33 kDa	-0.152003	-1	0	0.9	0.5	1	5	8	11	8
Eukaryotic translation initiation factor 3 subunit I (Fragment) OS=Homo sapiens PE=2 SV=1		tr|Q53HU7|Q53HU7_HUMAN	36 kDa	0.485427	-1	0.263034	1.4	0.5	1.2	5	6	4	5
4-trimethylaminobutyraldehyde dehydrogenase OS=Homo sapiens GN=ALDH9A1 PE=1 SV=3	ALDH9A1	sp|P49189|AL9A1_HUMAN	54 kDa	-1.32193	-1	-2.32193	0.4	0.5	0.2	5	5	2	2
Isoform B of Ras-related C3 botulinum toxin substrate 1 OS=Homo sapiens GN=RAC1	RAC1	sp|P63000-2|RAC1_HUMAN (+1)	23 kDa	-1.73697	-1	0.584963	0.3	0.5	1.5	5	2	1	3
Eukaryotic peptide chain release factor subunit 1 OS=Homo sapiens GN=ETF1 PE=1 SV=3	ETF1	sp|P62495|ERF1_HUMAN	49 kDa	-0.736966	-1	-1.32193	0.6	0.5	0.4	5	6	4	4
Isoform 2 of Histone deacetylase 2 OS=Homo sapiens GN=HDAC2	HDAC2	sp|Q92769-3|HDAC2_HUMAN (+1)	52 kDa	-0.736966	-1	-1.73697	0.6	0.5	0.3	5	4	5	4
KIAA1033 protein OS=Homo sapiens GN=KIAA1033 PE=2 SV=1	KIAA1033	tr|B7ZKT9|B7ZKT9_HUMAN	137 kDa	-0.152003	-1	0.765535	0.9	0.5	1.7	5	2	4	3
Ubiquitin-conjugating enzyme E2 K OS=Homo sapiens GN=UBE2K PE=1 SV=3	UBE2K	sp|P61086|UBE2K_HUMAN	22 kDa	-1.32193	-0.736966	0	0.4	0.6	1	5	4	5	5
Isoform 6 of Tight junction protein ZO-2 OS=Homo sapiens GN=TJP2	TJP2	sp|Q9UDY2-6|ZO2_HUMAN	130 kDa	-1.32193	-0.736966	-1	0.4	0.6	0.5	5	3	4	3
Isoform 2 of Succinate dehydrogenase [ubiquinone] flavoprotein subunit, mitochondrial OS=Homo sapiens GN=SDHA	SDHA	sp|P31040-2|SDHA_HUMAN (+1)	67 kDa	0.485427	-0.736966	0.263034	1.4	0.6	1.2	5	3	3	6
Isoform 3 of Heterogeneous nuclear ribonucleoprotein A/B OS=Homo sapiens GN=HNRNPAB	HNRNPAB	sp|Q99729-3|ROAA_HUMAN	31 kDa	-0.321928	-0.736966	0.137504	0.8	0.6	1.1	5	5	4	4
Peroxiredoxin-4 OS=Homo sapiens GN=PRDX4 PE=1 SV=1	PRDX4	sp|Q13162|PRDX4_HUMAN (+1)	31 kDa	-1	-0.736966	-0.321928	0.5	0.6	0.8	5	3	6	3
Isoform 2 of Vesicle-associated membrane protein-associated protein A OS=Homo sapiens GN=VAPA	VAPA	sp|Q9P0L0-2|VAPA_HUMAN (+2)	33 kDa	0.378512	-0.736966	-0.736966	1.3	0.6	0.6	5	4	4	1
Splicing factor 3A subunit 3 OS=Homo sapiens GN=SF3A3 PE=1 SV=1	SF3A3	sp|Q12874|SF3A3_HUMAN	59 kDa	-0.321928	-0.514573	-1	0.8	0.7	0.5	5	4	4	3
cAMP-dependent protein kinase type I-alpha regulatory subunit OS=Homo sapiens GN=PRKAR1A PE=1 SV=1	PRKAR1A	sp|P10644|KAP0_HUMAN (+1)	43 kDa	-1	-0.514573	-2.32193	0.5	0.7	0.2	5	3	3	2
Glutaminase kidney isoform, mitochondrial OS=Homo sapiens GN=GLS PE=1 SV=1	GLS	sp|O94925|GLSK_HUMAN	73 kDa	-0.514573	-0.514573	-1.73697	0.7	0.7	0.3	5	7	3	3
Protein Niban OS=Homo sapiens GN=FAM129A PE=1 SV=1	FAM129A	sp|Q9BZQ8|NIBAN_HUMAN	103 kDa	-1	-0.514573	0	0.5	0.7	1	5	5	5	5
Prolyl endopeptidase OS=Homo sapiens PE=2 SV=1		tr|Q9UM02|Q9UM02_HUMAN	81 kDa	-0.152003	-0.514573	-0.152003	0.9	0.7	0.9	5	3	2	3
Adenylosuccinate synthetase isozyme 2 OS=Homo sapiens GN=ADSS PE=1 SV=3	ADSS	sp|P30520|PURA2_HUMAN (+1)	50 kDa	0	-0.514573	0.263034	1	0.7	1.2	5	4	3	5
60S ribosomal protein L28 OS=Homo sapiens GN=RPL28 PE=1 SV=3	RPL28	sp|P46779|RL28_HUMAN	16 kDa	0	-0.514573	0.584963	1	0.7	1.5	5	4	3	5
FACT complex subunit SSRP1 OS=Homo sapiens GN=SSRP1 PE=1 SV=1	SSRP1	sp|Q08945|SSRP1_HUMAN (+1)	81 kDa	-1	-0.514573	-0.321928	0.5	0.7	0.8	5	9	10	6
Obg-like ATPase 1 OS=Homo sapiens GN=OLA1 PE=1 SV=2	OLA1	sp|Q9NTK5|OLA1_HUMAN	45 kDa	-0.321928	-0.514573	1.58496	0.8	0.7	3	5	3	4	6
ERO1-like protein alpha OS=Homo sapiens GN=ERO1A PE=1 SV=2	ERO1A	sp|Q96HE7|ERO1A_HUMAN	54 kDa	0.678072	-0.514573	0.137504	1.6	0.7	1.1	5	6	1	7
Vesicle transport protein GOT1B OS=Homo sapiens GN=GOLT1B PE=1 SV=1	GOLT1B	sp|Q9Y3E0|GOT1B_HUMAN	15 kDa	0	-0.321928	-0.736966	1	0.8	0.6	5	9	5	6
Isoform 2 of Lanosterol synthase OS=Homo sapiens GN=LSS	LSS	sp|P48449-2|ERG7_HUMAN (+2)	74 kDa	-0.736966	-0.321928	-0.736966	0.6	0.8	0.6	5	4	4	2
Isoform 2 of Mitotic checkpoint protein BUB3 OS=Homo sapiens GN=BUB3	BUB3	sp|O43684-2|BUB3_HUMAN (+2)	37 kDa	-0.152003	-0.321928	-0.736966	0.9	0.8	0.6	5	5	4	8
Rho GTPase-activating protein 17 OS=Homo sapiens GN=ARHGAP17 PE=1 SV=1	ARHGAP17	sp|Q68EM7|RHG17_HUMAN	95 kDa	-0.514573	-0.321928	-0.321928	0.7	0.8	0.8	5	1	5	2
60S ribosomal protein L13a OS=Homo sapiens GN=RPL13A PE=1 SV=2	RPL13A	sp|P40429|RL13A_HUMAN	24 kDa	-0.152003	-0.321928	-0.152003	0.9	0.8	0.9	5	5	7	5
ER lumen protein-retaining receptor 2 OS=Homo sapiens GN=KDELR2 PE=1 SV=1	KDELR2	sp|P33947|ERD22_HUMAN (+1)	24 kDa	-1	-0.152003	0.584963	0.5	0.9	1.5	5	1	5	3
Isoform 3 of ATP-dependent 6-phosphofructokinase, muscle type OS=Homo sapiens GN=PFKM	PFKM	sp|P08237-3|PFKAM_HUMAN	93 kDa	0.925999	-0.152003	-0.736966	1.9	0.9	0.6	5	4	3	2
Ephrin type-A receptor 2 OS=Homo sapiens GN=EPHA2 PE=1 SV=2	EPHA2	sp|P29317|EPHA2_HUMAN (+1)	108 kDa	0.485427	-0.152003	0.485427	1.4	0.9	1.4	5	5	2	4
60S ribosomal protein L35 OS=Homo sapiens GN=RPL35 PE=1 SV=2	RPL35	sp|P42766|RL35_HUMAN	15 kDa	0.263034	-0.152003	-22.2535	1.2	0.9	2e-07	5	1	2	0
26S proteasome non-ATPase regulatory subunit 4 OS=Homo sapiens GN=PSMD4 PE=1 SV=1	PSMD4	sp|P55036|PSMD4_HUMAN	41 kDa	0.137504	-0.152003	-1.73697	1.1	0.9	0.3	5	4	2	3
Isoform 2 of E3 ubiquitin-protein ligase RNF213 OS=Homo sapiens GN=RNF213	RNF213	sp|Q63HN8-4|RN213_HUMAN (+1)	596 kDa	0.485427	-0.152003	1.32193	1.4	0.9	2.5	5	5	8	9
Histone H4 OS=Homo sapiens GN=HIST1H4A PE=1 SV=2	HIST1H4A	sp|P62805|H4_HUMAN (+2)	11 kDa	-0.152003	-0.152003	-0.152003	0.9	0.9	0.9	5	5	1	6
Exportin-7 OS=Homo sapiens GN=XPO7 PE=1 SV=3	XPO7	sp|Q9UIA9|XPO7_HUMAN	124 kDa	-1	0	-2.32193	0.5	1	0.2	5	4	6	4
Isoform 2 of General transcription factor II-I OS=Homo sapiens GN=GTF2I	GTF2I	sp|P78347-2|GTF2I_HUMAN (+3)	108 kDa	-1	0	-0.736966	0.5	1	0.6	5	4	7	4
Phosphoinositide phospholipase C (Fragment) OS=Homo sapiens GN=PLCG1 variant protein PE=2 SV=1	PLCG1 variant protein	tr|Q4LE43|Q4LE43_HUMAN	161 kDa	-2.32193	0	-0.321928	0.2	1	0.8	5	1	6	5
Myosin regulatory light chain 12A OS=Homo sapiens GN=MYL12A PE=1 SV=2	MYL12A	sp|P19105|ML12A_HUMAN	20 kDa	-0.321928	0	-0.321928	0.8	1	0.8	5	4	4	4
Isoform 4 of 26S proteasome non-ATPase regulatory subunit 6 OS=Homo sapiens GN=PSMD6	PSMD6	sp|Q15008-4|PSMD6_HUMAN	52 kDa	-0.514573	0.137504	0.263034	0.7	1.1	1.2	5	7	9	7
Isoform 4 of C-Jun-amino-terminal kinase-interacting protein 4 OS=Homo sapiens GN=SPAG9	SPAG9	sp|O60271-4|JIP4_HUMAN (+1)	145 kDa	-0.321928	0.137504	-0.514573	0.8	1.1	0.7	5	3	5	3
Isoform 2 of Astrocytic phosphoprotein PEA-15 OS=Homo sapiens GN=PEA15	PEA15	sp|Q15121-2|PEA15_HUMAN (+1)	17 kDa	-1.32193	0.137504	0.378512	0.4	1.1	1.3	5	2	3	4
Probable ATP-dependent RNA helicase DDX6 OS=Homo sapiens GN=DDX6 PE=1 SV=2	DDX6	sp|P26196|DDX6_HUMAN	54 kDa	-1.32193	0.137504	-0.514573	0.4	1.1	0.7	5	6	4	4
ADP/ATP translocase 2 OS=Homo sapiens GN=SLC25A5 PE=1 SV=7	SLC25A5	sp|P05141|ADT2_HUMAN	33 kDa	0.765535	0.137504	0.847997	1.7	1.1	1.8	5	8	5	5
UMP-CMP kinase OS=Homo sapiens GN=CMPK PE=2 SV=1	CMPK	tr|B2R6S5|B2R6S5_HUMAN	26 kDa	0	0.137504	0	1	1.1	1	5	7	11	6
Isoform 2 of Serine/arginine-rich splicing factor 3 OS=Homo sapiens GN=SRSF3	SRSF3	sp|P84103-2|SRSF3_HUMAN (+1)	14 kDa	0.678072	0.263034	0.378512	1.6	1.2	1.3	5	5	3	4
Isoform 2 of Insulin-like growth factor 2 mRNA-binding protein 2 OS=Homo sapiens GN=IGF2BP2	IGF2BP2	sp|Q9Y6M1-1|IF2B2_HUMAN (+2)	62 kDa	0.678072	0.263034	1.43296	1.6	1.2	2.7	5	5	2	5
HLA class I histocompatibility antigen, B-59 alpha chain OS=Homo sapiens GN=HLA-B PE=1 SV=1	HLA-B	sp|Q29940|1B59_HUMAN	41 kDa	-0.152003	0.263034	0.263034	0.9	1.2	1.2	5	5	9	7
Isoform 2 of Protein unc-45 homolog A OS=Homo sapiens GN=UNC45A	UNC45A	sp|Q9H3U1-2|UN45A_HUMAN	102 kDa	-0.736966	0.263034	0	0.6	1.2	1	5	5	6	5
Isoform Cytoplasmic of Fumarate hydratase, mitochondrial OS=Homo sapiens GN=FH	FH	sp|P07954-2|FUMH_HUMAN (+1)	50 kDa	0.765535	0.263034	0	1.7	1.2	1	5	7	3	3
Cytochrome c OS=Homo sapiens GN=CYCS PE=1 SV=2	CYCS	sp|P99999|CYC_HUMAN (+2)	12 kDa	-0.736966	0.263034	-0.514573	0.6	1.2	0.7	5	3	4	6
Glucosidase 2 subunit beta OS=Homo sapiens GN=PRKCSH PE=1 SV=2	PRKCSH	sp|P14314|GLU2B_HUMAN (+3)	59 kDa	-1.32193	0.263034	0.378512	0.4	1.2	1.3	5	10	8	12
CCR4-NOT transcription complex subunit 1 OS=Homo sapiens GN=CNOT1 PE=1 SV=2	CNOT1	sp|A5YKK6|CNOT1_HUMAN	267 kDa	-0.514573	0.263034	0.137504	0.7	1.2	1.1	5	10	10	16
Chromobox protein homolog 3 OS=Homo sapiens GN=CBX3 PE=1 SV=4	CBX3	sp|Q13185|CBX3_HUMAN (+1)	21 kDa	-21.2535	0.263034	-2.32193	4e-07	1.2	0.2	5	0	4	2
COP9 signalosome complex subunit 4 OS=Homo sapiens GN=COPS4 PE=1 SV=1	COPS4	sp|Q9BT78|CSN4_HUMAN	46 kDa	0.263034	0.263034	0	1.2	1.2	1	5	6	7	6
MOB kinase activator 1A OS=Homo sapiens GN=MOB1A PE=1 SV=4	MOB1A	sp|Q9H8S9|MOB1A_HUMAN	25 kDa	0.137504	0.378512	-1.73697	1.1	1.3	0.3	5	3	3	1
26S proteasome regulatory subunit 6B OS=Homo sapiens GN=PSMC4 PE=1 SV=2	PSMC4	sp|P43686|PRS6B_HUMAN	47 kDa	-0.152003	0.378512	-0.321928	0.9	1.3	0.8	5	5	8	5
Peroxiredoxin-5, mitochondrial OS=Homo sapiens GN=PRDX5 PE=1 SV=4	PRDX5	sp|P30044|PRDX5_HUMAN	22 kDa	-0.736966	0.485427	0.137504	0.6	1.4	1.1	5	2	7	6
Isoform 1 of Ribosome-binding protein 1 OS=Homo sapiens GN=RRBP1	RRBP1	sp|Q9P2E9-2|RRBP1_HUMAN (+1)	152 kDa	0.925999	0.485427	2	1.9	1.4	4	5	9	7	16
26S proteasome regulatory subunit 10B OS=Homo sapiens GN=PSMC6 PE=1 SV=1	PSMC6	sp|P62333|PRS10_HUMAN	44 kDa	0.378512	0.485427	1.26303	1.3	1.4	2.4	5	8	13	10
26S proteasome non-ATPase regulatory subunit 7 OS=Homo sapiens GN=PSMD7 PE=1 SV=2	PSMD7	sp|P51665|PSMD7_HUMAN	37 kDa	-0.321928	0.584963	0.485427	0.8	1.5	1.4	5	5	5	3
Ras-related protein Rab-1B OS=Homo sapiens GN=RAB1B PE=1 SV=1	RAB1B	sp|Q9H0U4|RAB1B_HUMAN	22 kDa	-0.514573	0.584963	-0.321928	0.7	1.5	0.8	5	5	5	3
Clustered mitochondria protein homolog OS=Homo sapiens GN=CLUH PE=1 SV=2	CLUH	sp|O75153|CLU_HUMAN	147 kDa	0.137504	1	-0.321928	1.1	2	0.8	5	5	6	5
Isoform 3 of Calumenin OS=Homo sapiens GN=CALU	CALU	sp|O43852-3|CALU_HUMAN (+1)	38 kDa	0.378512	1.07039	-0.514573	1.3	2.1	0.7	5	6	3	5
40S ribosomal protein S17 OS=Homo sapiens GN=RPS17 PE=1 SV=2	RPS17	sp|P08708|RS17_HUMAN	16 kDa	-4.32193	1.07039	-1.73697	0.05	2.1	0.3	5	1	5	5
PRA1 family protein 3 OS=Homo sapiens GN=ARL6IP5 PE=1 SV=1	ARL6IP5	sp|O75915|PRAF3_HUMAN (+3)	22 kDa	-2.32193	1.07039	-0.736966	0.2	2.1	0.6	5	1	5	2
Pre-mRNA-splicing factor ATP-dependent RNA helicase PRP16 OS=Homo sapiens GN=DHX38 PE=1 SV=2	DHX38	sp|Q92620|PRP16_HUMAN	141 kDa	-0.321928	1.07039	1.26303	0.8	2.1	2.4	5	3	5	7
182 kDa tankyrase-1-binding protein OS=Homo sapiens GN=TNKS1BP1 PE=1 SV=4	TNKS1BP1	sp|Q9C0C2|TB182_HUMAN	182 kDa	-1.73697	1.07039	1.07039	0.3	2.1	2.1	5	2	6	6
Protein furry homolog-like OS=Homo sapiens GN=FRYL PE=1 SV=2	FRYL	sp|O94915|FRYL_HUMAN	340 kDa	-1.73697	1.07039	0.263034	0.3	2.1	1.2	5	3	7	3
TMEM214 protein (Fragment) OS=Homo sapiens GN=TMEM214 PE=2 SV=1	TMEM214	tr|B3LEU8|B3LEU8_HUMAN	75 kDa	-1.73697	1.1375	-2.32193	0.3	2.2	0.2	5	3	4	3
Macrophage-capping protein OS=Homo sapiens GN=CAPG PE=1 SV=2	CAPG	sp|P40121|CAPG_HUMAN	38 kDa	0.263034	1.1375	0.378512	1.2	2.2	1.3	5	8	8	7
Small nuclear ribonucleoprotein-associated proteins B and B' OS=Homo sapiens GN=SNRPB PE=1 SV=2	SNRPB	sp|P14678|RSMB_HUMAN	25 kDa	-0.152003	1.20163	0.485427	0.9	2.3	1.4	5	2	2	3
Transmembrane emp24 domain-containing protein 2 OS=Homo sapiens GN=TMED2 PE=1 SV=1	TMED2	sp|Q15363|TMED2_HUMAN (+1)	23 kDa	-0.152003	1.20163	0.584963	0.9	2.3	1.5	5	4	9	6
Isoform 3 of Cysteine--tRNA ligase, cytoplasmic OS=Homo sapiens GN=CARS	CARS	sp|P49589-3|SYCC_HUMAN	95 kDa	0.137504	1.20163	0.925999	1.1	2.3	1.9	5	5	4	5
Alpha-mannosidase 2 OS=Homo sapiens GN=MAN2A1 PE=1 SV=2	MAN2A1	sp|Q16706|MA2A1_HUMAN	131 kDa	0	1.20163	0.584963	1	2.3	1.5	5	6	7	5
Isoform 4 of Large proline-rich protein BAG6 OS=Homo sapiens GN=BAG6	BAG6	sp|P46379-4|BAG6_HUMAN	97 kDa	0.263034	1.43296	0	1.2	2.7	1	5	4	7	3
Isoform 4 of Cold shock domain-containing protein E1 OS=Homo sapiens GN=CSDE1	CSDE1	sp|O75534-4|CSDE1_HUMAN	94 kDa	-0.321928	1.48543	1.07039	0.8	2.8	2.1	5	3	10	4
Exportin-T OS=Homo sapiens GN=XPOT PE=1 SV=2	XPOT	sp|O43592|XPOT_HUMAN	110 kDa	0	1.76553	-0.514573	1	3.4	0.7	5	5	10	4
Adenylate kinase isoenzyme 1 OS=Homo sapiens GN=AK1 PE=1 SV=1	AK1	tr|Q5T9B7|Q5T9B7_HUMAN	23 kDa	-1	-22.2535	0.378512	0.5	2e-07	1.3	4	3	0	8
Nuclear pore complex protein Nup160 OS=Homo sapiens GN=NUP160 PE=1 SV=3	NUP160	sp|Q12769|NU160_HUMAN	162 kDa	0.925999	-20.9316	0.765535	1.9	5e-07	1.7	4	9	0	6
Isoform 2 of Stomatin-like protein 2, mitochondrial OS=Homo sapiens GN=STOML2	STOML2	sp|Q9UJZ1-2|STML2_HUMAN (+1)	33 kDa	0	-20.4461	0.263034	1	7e-07	1.2	4	1	0	2
TOB3 OS=Homo sapiens PE=2 SV=1		tr|Q96T67|Q96T67_HUMAN	65 kDa	-1.32193	-20.2535	-20.2535	0.4	8e-07	8e-07	4	1	0	0
WAP, Kazal, immunoglobulin, Kunitz and NTR domain-containing protein 1 OS=Homo sapiens GN=WFIKKN1 PE=1 SV=1	WFIKKN1	sp|Q96NZ8|WFKN1_HUMAN	59 kDa	-20.0836	-20.0836	-3.8365	9e-07	9e-07	0.07	4	0	0	2
BMP-2-inducible protein kinase OS=Homo sapiens GN=BMP2K PE=1 SV=2	BMP2K	sp|Q9NSY1|BMP2K_HUMAN	129 kDa	-17.9316	-17.9316	-17.9316	4e-06	4e-06	4e-06	4	0	0	0
Protein bassoon OS=Homo sapiens GN=BSN PE=1 SV=4	BSN	sp|Q9UPA5|BSN_HUMAN	416 kDa	-16.9316	-16.9316	-16.9316	8e-06	8e-06	8e-06	4	0	0	0
ATP-dependent RNA helicase DDX19A OS=Homo sapiens GN=DDX19A PE=1 SV=1	DDX19A	sp|Q9NUU7|DD19A_HUMAN	54 kDa	-1	-5.05889	0.925999	0.5	0.03	1.9	4	4	1	3
Ras-related protein Rab-3B OS=Homo sapiens GN=RAB3B PE=1 SV=2	RAB3B	sp|P20337|RAB3B_HUMAN (+1)	25 kDa	-2.32193	-4.64386	-0.736966	0.2	0.04	0.6	4	3	3	4
Isoform 2 of Elongin-C OS=Homo sapiens GN=ELOC	ELOC	sp|Q15369-2|ELOC_HUMAN (+3)	11 kDa	-1	-4.64386	-5.64386	0.5	0.04	0.02	4	2	1	1
Tripeptidyl-peptidase 1 OS=Homo sapiens GN=TPP1 PE=1 SV=2	TPP1	sp|O14773|TPP1_HUMAN (+2)	61 kDa	-1.32193	-4.32193	0.378512	0.4	0.05	1.3	4	3	1	5
Isoform Cytoplasmic of Glutathione reductase, mitochondrial OS=Homo sapiens GN=GSR	GSR	sp|P00390-2|GSHR_HUMAN (+2)	52 kDa	-1.73697	-4.32193	-2.32193	0.3	0.05	0.2	4	2	1	2
Isoform 2 of Protein transport protein Sec24D OS=Homo sapiens GN=SEC24D	SEC24D	sp|O94855-2|SC24D_HUMAN (+1)	113 kDa	-0.736966	-4.32193	-2.32193	0.6	0.05	0.2	4	1	0	1
Ras-related protein Rab-8A OS=Homo sapiens GN=RAB8A PE=1 SV=1	RAB8A	sp|P61006|RAB8A_HUMAN (+1)	24 kDa	-3.32193	-4.05889	-1	0.1	0.06	0.5	4	1	2	2
Thioredoxin domain-containing protein 5 OS=Homo sapiens GN=TXNDC5 PE=1 SV=2	TXNDC5	sp|Q8NBS9|TXND5_HUMAN	48 kDa	-3.47393	-3.8365	-1	0.09	0.07	0.5	4	2	2	3
Focadhesin OS=Homo sapiens GN=FOCAD PE=1 SV=1	FOCAD	sp|Q5VW36|FOCAD_HUMAN	200 kDa	0.263034	-3.32193	0.378512	1.2	0.1	1.3	4	4	2	4
Isoform Delta 4 of Calcium/calmodulin-dependent protein kinase type II subunit delta OS=Homo sapiens GN=CAMK2D	CAMK2D	sp|Q13557-4|KCC2D_HUMAN	58 kDa	0.378512	-3.32193	0.263034	1.3	0.1	1.2	4	3	1	2
Vasorin OS=Homo sapiens GN=VASN PE=1 SV=1	VASN	sp|Q6EMK4|VASN_HUMAN	72 kDa	-22.2535	-2.32193	-3.64386	2e-07	0.2	0.08	4	0	2	2
Serine/threonine-protein kinase D2 OS=Homo sapiens GN=PRKD2 PE=1 SV=2	PRKD2	sp|Q9BZL6|KPCD2_HUMAN	97 kDa	-3.32193	-2.32193	-2.32193	0.1	0.2	0.2	4	1	2	1
Isoform J of Kinesin light chain 1 OS=Homo sapiens GN=KLC1	KLC1	sp|Q07866-4|KLC1_HUMAN	72 kDa	-3.8365	-2.32193	-3.47393	0.07	0.2	0.09	4	1	3	1
Isoform B of Bifunctional 3'-phosphoadenosine 5'-phosphosulfate synthase 2 OS=Homo sapiens GN=PAPSS2	PAPSS2	sp|O95340-2|PAPS2_HUMAN	70 kDa	-1	-2.32193	-1.73697	0.5	0.2	0.3	4	10	2	5
Platelet-activating factor acetylhydrolase IB subunit alpha OS=Homo sapiens GN=PAFAH1B1 PE=1 SV=2	PAFAH1B1	sp|P43034|LIS1_HUMAN	47 kDa	-5.64386	-2.32193	-1.32193	0.02	0.2	0.4	4	1	1	1
ATP-dependent RNA helicase DHX29 OS=Homo sapiens GN=DHX29 PE=1 SV=2	DHX29	sp|Q7Z478|DHX29_HUMAN	155 kDa	-19.9316	-2.32193	-19.9316	1e-06	0.2	1e-06	4	0	1	0
Phenylalanine--tRNA ligase beta subunit OS=Homo sapiens GN=FARSB PE=1 SV=3	FARSB	sp|Q9NSD9|SYFB_HUMAN	66 kDa	-0.321928	-2.32193	0.925999	0.8	0.2	1.9	4	5	1	4
Isoform 2 of Serine/threonine-protein phosphatase 2B catalytic subunit alpha isoform OS=Homo sapiens GN=PPP3CA	PPP3CA	sp|Q08209-2|PP2BA_HUMAN (+1)	58 kDa	-1	-2.32193	-21.6685	0.5	0.2	3e-07	4	3	1	0
Ras-related protein Rab-18 OS=Homo sapiens GN=RAB18 PE=1 SV=1	RAB18	sp|Q9NP72|RAB18_HUMAN	23 kDa	-3.32193	-2.32193	-3.32193	0.1	0.2	0.1	4	1	1	1
Actin-related protein 2/3 complex subunit 1B OS=Homo sapiens GN=ARPC1B PE=1 SV=3	ARPC1B	sp|O15143|ARC1B_HUMAN	41 kDa	0.137504	-2.32193	0.378512	1.1	0.2	1.3	4	3	1	3
GTP-binding protein SAR1b OS=Homo sapiens GN=SAR1B PE=1 SV=1	SAR1B	sp|Q9Y6B6|SAR1B_HUMAN (+1)	22 kDa	-0.321928	-1.73697	0.263034	0.8	0.3	1.2	4	1	4	1
Cilia- and flagella-associated protein 20 OS=Homo sapiens GN=CFAP20 PE=1 SV=1	CFAP20	sp|Q9Y6A4|CFA20_HUMAN	23 kDa	-1.73697	-1.73697	-1.32193	0.3	0.3	0.4	4	2	4	2
DnaJ homolog subfamily C member 10 OS=Homo sapiens GN=DNAJC10 PE=1 SV=2	DNAJC10	sp|Q8IXB1|DJC10_HUMAN	91 kDa	-1	-1.73697	-2.32193	0.5	0.3	0.2	4	2	2	3
Plasma membrane calcium-transporting ATPase 4 OS=Homo sapiens GN=ATP2B4 PE=1 SV=2	ATP2B4	sp|P23634|AT2B4_HUMAN	138 kDa	0.485427	-1.73697	1.88753	1.4	0.3	3.7	4	3	1	2
Isoform 2 of ER membrane protein complex subunit 1 OS=Homo sapiens GN=EMC1	EMC1	sp|Q8N766-2|EMC1_HUMAN	112 kDa	-0.514573	-1.73697	-0.736966	0.7	0.3	0.6	4	5	1	2
Isoform 7 of Interleukin enhancer-binding factor 3 OS=Homo sapiens GN=ILF3	ILF3	sp|Q12906-7|ILF3_HUMAN (+1)	96 kDa	-0.736966	-1.73697	0	0.6	0.3	1	4	5	2	5
Reticulocalbin-3 OS=Homo sapiens GN=RCN3 PE=1 SV=1	RCN3	sp|Q96D15|RCN3_HUMAN	37 kDa	-0.321928	-1.32193	-0.736966	0.8	0.4	0.6	4	1	2	1
Isoform 2 of Bifunctional coenzyme A synthase OS=Homo sapiens GN=COASY	COASY	sp|Q13057-2|COASY_HUMAN (+1)	65 kDa	-3.64386	-1.32193	-1.32193	0.08	0.4	0.4	4	1	2	1
Leucine-rich repeat-containing protein 59 OS=Homo sapiens GN=LRRC59 PE=1 SV=1	LRRC59	sp|Q96AG4|LRC59_HUMAN	35 kDa	-0.152003	-1.32193	0.584963	0.9	0.4	1.5	4	6	4	5
cDNA FLJ55764, highly similar to Apolipoprotein-L2 OS=Homo sapiens PE=2 SV=1		tr|B4E1T5|B4E1T5_HUMAN	49 kDa	-2.32193	-1.32193	-0.736966	0.2	0.4	0.6	4	2	4	3
Prefoldin subunit 2 OS=Homo sapiens GN=PFDN2 PE=1 SV=1	PFDN2	sp|Q9UHV9|PFD2_HUMAN	17 kDa	-0.736966	-1.32193	-1	0.6	0.4	0.5	4	2	1	1
Midasin OS=Homo sapiens GN=MDN1 PE=1 SV=2	MDN1	sp|Q9NU22|MDN1_HUMAN	633 kDa	-2.32193	-1.32193	-1	0.2	0.4	0.5	4	6	4	7
V-type proton ATPase subunit B, brain isoform OS=Homo sapiens GN=ATP6V1B2 PE=1 SV=3	ATP6V1B2	sp|P21281|VATB2_HUMAN (+1)	57 kDa	-1.32193	-1.32193	0.678072	0.4	0.4	1.6	4	3	2	7
Serine/threonine-protein phosphatase (Fragment) OS=Homo sapiens PE=2 SV=1		tr|Q53FR0|Q53FR0_HUMAN	57 kDa	-0.736966	-1.32193	-21.6685	0.6	0.4	3e-07	4	3	3	0
Isoform 2 of S-methyl-5'-thioadenosine phosphorylase OS=Homo sapiens GN=MTAP	MTAP	sp|Q13126-2|MTAP_HUMAN	38 kDa	-4.64386	-1.32193	-3.32193	0.04	0.4	0.1	4	2	4	5
Catenin beta-1 OS=Homo sapiens GN=CTNNB1 PE=1 SV=1	CTNNB1	sp|P35222|CTNB1_HUMAN (+1)	85 kDa	-0.736966	-1.32193	-0.321928	0.6	0.4	0.8	4	8	2	4
Cystatin-B OS=Homo sapiens GN=CSTB PE=1 SV=2	CSTB	sp|P04080|CYTB_HUMAN (+1)	11 kDa	0	-1.32193	0.847997	1	0.4	1.8	4	4	3	5
Isoform 2 of Nuclear protein localization protein 4 homolog OS=Homo sapiens GN=NPLOC4	NPLOC4	sp|Q8TAT6-2|NPL4_HUMAN (+1)	69 kDa	-0.152003	-1.32193	-0.152003	0.9	0.4	0.9	4	5	2	6
Adipocyte plasma membrane-associated protein OS=Homo sapiens GN=APMAP PE=1 SV=2	APMAP	sp|Q9HDC9|APMAP_HUMAN	46 kDa	-0.321928	-1.32193	0	0.8	0.4	1	4	2	1	6
Catechol O-methyltransferase OS=Homo sapiens GN=COMT PE=1 SV=2	COMT	sp|P21964|COMT_HUMAN (+2)	30 kDa	-4.32193	-1	-0.736966	0.05	0.5	0.6	4	2	4	4
Calponin OS=Homo sapiens GN=CNN2 PE=2 SV=1	CNN2	tr|Q6FHE4|Q6FHE4_HUMAN	34 kDa	-1.32193	-1	-1.73697	0.4	0.5	0.3	4	5	7	3
Calcium load-activated calcium channel OS=Homo sapiens GN=TMCO1 PE=1 SV=1	TMCO1	tr|J9JIE6|J9JIE6_HUMAN	27 kDa	-0.152003	-1	-3.32193	0.9	0.5	0.1	4	2	1	1
Acylamino-acid-releasing enzyme OS=Homo sapiens GN=APEH PE=1 SV=4	APEH	sp|P13798|ACPH_HUMAN (+2)	81 kDa	-0.321928	-1	-3.32193	0.8	0.5	0.1	4	1	2	1
Elongation factor 1-beta OS=Homo sapiens GN=EEF1B2 PE=1 SV=3	EEF1B2	sp|P24534|EF1B_HUMAN (+1)	25 kDa	-5.05889	-1	-0.514573	0.03	0.5	0.7	4	1	4	3
Laminin subunit alpha-5 OS=Homo sapiens GN=LAMA5 PE=1 SV=8	LAMA5	sp|O15230|LAMA5_HUMAN	400 kDa	0.378512	-1	0.765535	1.3	0.5	1.7	4	1	1	7
Protein S100-A11 OS=Homo sapiens GN=S100A11 PE=1 SV=2	S100A11	sp|P31949|S10AB_HUMAN (+1)	12 kDa	-2.32193	-1	-1	0.2	0.5	0.5	4	3	3	4
Cytoplasmic dynein 1 light intermediate chain 2 OS=Homo sapiens GN=DYNC1LI2 PE=1 SV=1	DYNC1LI2	sp|O43237|DC1L2_HUMAN	54 kDa	-0.152003	-1	-0.736966	0.9	0.5	0.6	4	4	3	5
Programmed cell death protein 6 OS=Homo sapiens GN=PDCD6 PE=1 SV=1	PDCD6	sp|O75340|PDCD6_HUMAN	22 kDa	0.263034	-1	0	1.2	0.5	1	4	4	2	3
Isoform 2 of Acidic leucine-rich nuclear phosphoprotein 32 family member B OS=Homo sapiens GN=ANP32B	ANP32B	sp|Q92688-2|AN32B_HUMAN (+2)	22 kDa	0	-0.736966	-1.73697	1	0.6	0.3	4	5	4	2
Glucosamine-6-phosphate isomerase 1 OS=Homo sapiens GN=GNPDA1 PE=1 SV=1	GNPDA1	sp|P46926|GNPI1_HUMAN	33 kDa	0.378512	-0.736966	1.1375	1.3	0.6	2.2	4	2	1	1
Ras suppressor protein 1 OS=Homo sapiens GN=RSU1 PE=1 SV=3	RSU1	sp|Q15404|RSU1_HUMAN	32 kDa	-1.32193	-0.736966	-1.32193	0.4	0.6	0.4	4	4	5	3
Serine/threonine-protein phosphatase PP1-beta catalytic subunit OS=Homo sapiens GN=PPP1CB PE=1 SV=3	PPP1CB	sp|P62140|PP1B_HUMAN	37 kDa	0.263034	-0.736966	0.485427	1.2	0.6	1.4	4	6	6	5
40S ribosomal protein S28 OS=Homo sapiens GN=RPS28 PE=1 SV=1	RPS28	sp|P62857|RS28_HUMAN (+1)	8 kDa	-1	-0.736966	-1	0.5	0.6	0.5	4	3	1	2
Putative helicase MOV-10 OS=Homo sapiens GN=MOV10 PE=1 SV=2	MOV10	sp|Q9HCE1|MOV10_HUMAN	114 kDa	-0.736966	-0.736966	0.263034	0.6	0.6	1.2	4	3	6	6
60S ribosomal protein L12 OS=Homo sapiens GN=RPL12 PE=1 SV=1	RPL12	sp|P30050|RL12_HUMAN	18 kDa	-1	-0.736966	-1.32193	0.5	0.6	0.4	4	4	5	3
Isoform 2 of Protein transport protein Sec24B OS=Homo sapiens GN=SEC24B	SEC24B	sp|O95487-2|SC24B_HUMAN (+2)	134 kDa	0	-0.736966	0.137504	1	0.6	1.1	4	4	0	3
60S ribosomal protein L32 OS=Homo sapiens GN=RPL32 PE=1 SV=2	RPL32	sp|P62910|RL32_HUMAN	16 kDa	-1.73697	-0.736966	0.137504	0.3	0.6	1.1	4	3	5	2
60S ribosomal protein L18 OS=Homo sapiens GN=RPL18 PE=1 SV=2	RPL18	sp|Q07020|RL18_HUMAN	22 kDa	-1.73697	-0.736966	0.263034	0.3	0.6	1.2	4	3	4	3
Endoplasmic reticulum resident protein 29 OS=Homo sapiens GN=ERP29 PE=1 SV=4	ERP29	sp|P30040|ERP29_HUMAN (+1)	29 kDa	0.925999	-0.736966	-0.152003	1.9	0.6	0.9	4	6	6	5
U1 small nuclear ribonucleoprotein 70 kDa OS=Homo sapiens GN=SNRNP70 PE=1 SV=2	SNRNP70	sp|P08621|RU17_HUMAN	52 kDa	0.765535	-0.736966	0.378512	1.7	0.6	1.3	4	6	2	5
SERPINE1 mRNA binding protein 1, isoform CRA_c OS=Homo sapiens GN=SERBP1 PE=4 SV=1	SERBP1	tr|D3DQ69|D3DQ69_HUMAN (+1)	49 kDa	0.137504	-0.736966	0	1.1	0.6	1	4	10	3	5
Serine/arginine-rich-splicing factor 7 OS=Homo sapiens GN=SRSF7 PE=1 SV=1	SRSF7	tr|C9JAB2|C9JAB2_HUMAN	27 kDa	-1.73697	-0.736966	-1	0.3	0.6	0.5	4	1	3	2
Vesicle-fusing ATPase OS=Homo sapiens GN=NSF PE=1 SV=3	NSF	sp|P46459|NSF_HUMAN	83 kDa	0.137504	-0.736966	0.678072	1.1	0.6	1.6	4	8	6	6
SH3 domain binding glutamic acid-rich protein like 3, isoform CRA_a (Fragment) OS=Homo sapiens GN=SH3BGRL3 PE=4 SV=1	SH3BGRL3	tr|D3DPK5|D3DPK5_HUMAN	27 kDa	-3.64386	-0.514573	-1.32193	0.08	0.7	0.4	4	3	4	5
Glucan, branching enzyme 1 variant (Fragment) OS=Homo sapiens PE=2 SV=1		tr|Q59ET0|Q59ET0_HUMAN	86 kDa	-1.32193	-0.514573	-5.64386	0.4	0.7	0.02	4	4	4	1
Heterogeneous nuclear ribonucleoprotein A0 OS=Homo sapiens GN=HNRNPA0 PE=1 SV=1	HNRNPA0	sp|Q13151|ROA0_HUMAN	31 kDa	-2.32193	-0.514573	0.584963	0.2	0.7	1.5	4	2	2	4
Membrane-associated progesterone receptor component 1 OS=Homo sapiens GN=PGRMC1 PE=1 SV=3	PGRMC1	sp|O00264|PGRC1_HUMAN	22 kDa	-0.736966	-0.514573	-0.321928	0.6	0.7	0.8	4	2	2	3
Intercellular adhesion molecule 1 OS=Homo sapiens GN=ICAM1 PE=2 SV=1	ICAM1	tr|Q5NKV8|Q5NKV8_HUMAN	58 kDa	0.485427	-0.514573	0.925999	1.4	0.7	1.9	4	10	4	10
Methionine--tRNA ligase, cytoplasmic OS=Homo sapiens GN=MARS PE=1 SV=2	MARS	sp|P56192|SYMC_HUMAN (+1)	101 kDa	-0.736966	-0.514573	-0.321928	0.6	0.7	0.8	4	3	9	6
Metastasis-associated protein MTA2 OS=Homo sapiens GN=MTA2 PE=1 SV=1	MTA2	sp|O94776|MTA2_HUMAN	75 kDa	-2.32193	-0.514573	-0.321928	0.2	0.7	0.8	4	3	4	4
GTPase NRas OS=Homo sapiens GN=NRAS PE=1 SV=1	NRAS	sp|P01111|RASN_HUMAN	21 kDa	-0.736966	-0.514573	0.584963	0.6	0.7	1.5	4	3	3	3
Ubiquitin-conjugating enzyme E2 variant 2 OS=Homo sapiens GN=UBE2V2 PE=1 SV=4	UBE2V2	sp|Q15819|UB2V2_HUMAN	16 kDa	-0.152003	-0.514573	0.678072	0.9	0.7	1.6	4	3	3	2
Dolichol-phosphate mannosyltransferase subunit 1 OS=Homo sapiens GN=DPM1 PE=1 SV=1	DPM1	sp|O60762|DPM1_HUMAN	30 kDa	0.485427	-0.321928	0	1.4	0.8	1	4	1	3	3
Isoform 3 of Apoptosis-inducing factor 1, mitochondrial OS=Homo sapiens GN=AIFM1	AIFM1	sp|O95831-3|AIFM1_HUMAN (+1)	66 kDa	0.485427	-0.321928	-0.321928	1.4	0.8	0.8	4	3	3	5
Proteasome subunit alpha type-4 OS=Homo sapiens GN=PSMA4 PE=1 SV=1	PSMA4	sp|P25789|PSA4_HUMAN	29 kDa	-1	-0.321928	-4.05889	0.5	0.8	0.06	4	3	4	4
Peptidyl-prolyl cis-trans isomerase NIMA-interacting 1 OS=Homo sapiens GN=PIN1 PE=1 SV=1	PIN1	sp|Q13526|PIN1_HUMAN	18 kDa	-0.514573	-0.321928	-1.32193	0.7	0.8	0.4	4	2	2	1
Isoform 2 of Ribonucleoside-diphosphate reductase subunit M2 OS=Homo sapiens GN=RRM2	RRM2	sp|P31350-2|RIR2_HUMAN	51 kDa	-1.73697	-0.321928	-1.73697	0.3	0.8	0.3	4	3	8	2
Adenosine kinase OS=Homo sapiens GN=ADK PE=1 SV=2	ADK	sp|P55263|ADK_HUMAN	41 kDa	-1.32193	-0.321928	-1.32193	0.4	0.8	0.4	4	3	9	5
Isoform 2 of Serrate RNA effector molecule homolog OS=Homo sapiens GN=SRRT	SRRT	sp|Q9BXP5-2|SRRT_HUMAN (+1)	100 kDa	-1	-0.321928	-0.152003	0.5	0.8	0.9	4	4	2	4
Isoform 2 of General vesicular transport factor p115 OS=Homo sapiens GN=USO1	USO1	sp|O60763-2|USO1_HUMAN (+1)	109 kDa	-0.736966	-0.321928	-0.321928	0.6	0.8	0.8	4	13	12	9
Cullin-1 OS=Homo sapiens GN=CUL1 PE=1 SV=2	CUL1	sp|Q13616|CUL1_HUMAN	90 kDa	-1	-0.321928	-0.321928	0.5	0.8	0.8	4	3	6	3
Nascent polypeptide-associated complex subunit alpha, muscle-specific form OS=Homo sapiens GN=NACA PE=1 SV=1	NACA	sp|E9PAV3|NACAM_HUMAN	205 kDa	-1.32193	-0.321928	-0.321928	0.4	0.8	0.8	4	3	3	4
Long-chain-fatty-acid--CoA ligase 3 OS=Homo sapiens GN=ACSL3 PE=1 SV=3	ACSL3	sp|O95573|ACSL3_HUMAN (+3)	80 kDa	0.378512	-0.321928	-0.514573	1.3	0.8	0.7	4	4	1	3
Brain acid soluble protein 1 OS=Homo sapiens GN=BASP1 PE=1 SV=2	BASP1	sp|P80723|BASP1_HUMAN	23 kDa	0.263034	-0.321928	-0.152003	1.2	0.8	0.9	4	3	4	7
Isoform 3 of Replication protein A 32 kDa subunit OS=Homo sapiens GN=RPA2	RPA2	sp|P15927-3|RFA2_HUMAN	39 kDa	0.263034	-0.321928	0.678072	1.2	0.8	1.6	4	4	7	3
Splicing factor U2AF 35 kDa subunit-like protein OS=Homo sapiens GN=U2AF1L5 PE=1 SV=1	U2AF1L5	sp|P0DN76|U2AF5_HUMAN (+1)	28 kDa	0.847997	-0.321928	0.678072	1.8	0.8	1.6	4	9	3	5
Isoform 4 of Ubiquitin conjugation factor E4 B OS=Homo sapiens GN=UBE4B	UBE4B	sp|O95155-4|UBE4B_HUMAN (+1)	152 kDa	-0.736966	-0.152003	-0.514573	0.6	0.9	0.7	4	3	3	3
Delta(3,5)-Delta(2,4)-dienoyl-CoA isomerase, mitochondrial OS=Homo sapiens GN=ECH1 PE=1 SV=2	ECH1	sp|Q13011|ECH1_HUMAN	36 kDa	0.137504	-0.152003	-0.736966	1.1	0.9	0.6	4	4	7	6
Isoform 3 of Histone-binding protein RBBP4 OS=Homo sapiens GN=RBBP4	RBBP4	sp|Q09028-3|RBBP4_HUMAN (+1)	46 kDa	0.485427	-0.152003	1.926	1.4	0.9	3.8	4	4	2	2
Protein SGT1 homolog OS=Homo sapiens GN=SUGT1 PE=1 SV=3	SUGT1	sp|Q9Y2Z0|SGT1_HUMAN	41 kDa	-4.64386	-0.152003	2.07039	0.04	0.9	4.2	4	1	2	7
7-dehydrocholesterol reductase OS=Homo sapiens GN=DHCR7 PE=1 SV=1	DHCR7	sp|Q9UBM7|DHCR7_HUMAN	54 kDa	-0.514573	-0.152003	-0.321928	0.7	0.9	0.8	4	3	4	4
Isoform 3 of Proteasome activator complex subunit 3 OS=Homo sapiens GN=PSME3	PSME3	sp|P61289-3|PSME3_HUMAN (+1)	31 kDa	0.263034	-0.152003	0.485427	1.2	0.9	1.4	4	4	1	6
Dihydropteridine reductase OS=Homo sapiens GN=QDPR PE=1 SV=2	QDPR	sp|P09417|DHPR_HUMAN	26 kDa	-0.321928	0	-20.4461	0.8	1	7e-07	4	3	3	0
Isoform 4 of Tubulin-specific chaperone D OS=Homo sapiens GN=TBCD	TBCD	sp|Q9BTW9-4|TBCD_HUMAN (+1)	139 kDa	-0.736966	0	-0.152003	0.6	1	0.9	4	8	6	4
Isoform 2 of Proteasome assembly chaperone 1 OS=Homo sapiens GN=PSMG1	PSMG1	sp|O95456-2|PSMG1_HUMAN (+1)	30 kDa	-1.32193	0	-1	0.4	1	0.5	4	3	4	2
Vesicle-associated membrane protein-associated protein B/C OS=Homo sapiens GN=VAPB PE=1 SV=3	VAPB	sp|O95292|VAPB_HUMAN (+1)	27 kDa	0	0	-1.32193	1	1	0.4	4	2	3	3
Splicing factor 3B subunit 2 OS=Homo sapiens GN=SF3B2 PE=1 SV=2	SF3B2	sp|Q13435|SF3B2_HUMAN	100 kDa	-0.736966	0	-0.321928	0.6	1	0.8	4	4	9	5
N(G),N(G)-dimethylarginine dimethylaminohydrolase 2 OS=Homo sapiens GN=DDAH2 PE=1 SV=1	DDAH2	sp|O95865|DDAH2_HUMAN	30 kDa	-0.514573	0	0.765535	0.7	1	1.7	4	2	3	2
Transportin-1 OS=Homo sapiens GN=TNPO1 PE=1 SV=2	TNPO1	sp|Q92973|TNPO1_HUMAN	102 kDa	-0.736966	0.137504	-0.321928	0.6	1.1	0.8	4	6	9	7
Isoform B of Phosphate carrier protein, mitochondrial OS=Homo sapiens GN=SLC25A3	SLC25A3	sp|Q00325-2|MPCP_HUMAN	40 kDa	-0.152003	0.137504	0	0.9	1.1	1	4	4	4	3
PIK4CA variant protein (Fragment) OS=Homo sapiens GN=PIK4CA variant protein PE=2 SV=1	PIK4CA variant protein	tr|Q4LE69|Q4LE69_HUMAN	239 kDa	-0.152003	0.137504	1.37851	0.9	1.1	2.6	4	3	9	11
Isoform 3 of NSFL1 cofactor p47 OS=Homo sapiens GN=NSFL1C	NSFL1C	sp|Q9UNZ2-5|NSF1C_HUMAN (+1)	41 kDa	-18.9316	0.137504	0.584963	2e-06	1.1	1.5	4	0	1	2
Isoform Long of Ubiquitin recognition factor in ER-associated degradation protein 1 OS=Homo sapiens GN=UFD1	UFD1	sp|Q92890-1|UFD1_HUMAN (+2)	39 kDa	-0.514573	0.137504	-1	0.7	1.1	0.5	4	4	4	1
DNA-(apurinic or apyrimidinic site) lyase OS=Homo sapiens GN=APEX1 PE=1 SV=2	APEX1	sp|P27695|APEX1_HUMAN	36 kDa	-4.32193	0.263034	-0.152003	0.05	1.2	0.9	4	1	6	5
Ras-related protein Rab-5B OS=Homo sapiens GN=RAB5B PE=1 SV=1	RAB5B	sp|P61020|RAB5B_HUMAN (+1)	24 kDa	-0.321928	0.263034	0	0.8	1.2	1	4	4	4	2
Succinyl-CoA:3-ketoacid coenzyme A transferase 1, mitochondrial OS=Homo sapiens GN=OXCT1 PE=1 SV=1	OXCT1	sp|P55809|SCOT1_HUMAN	56 kDa	-1	0.263034	0.765535	0.5	1.2	1.7	4	3	3	4
Isoform 2 of Glutamine--fructose-6-phosphate aminotransferase [isomerizing] 1 OS=Homo sapiens GN=GFPT1	GFPT1	sp|Q06210-2|GFPT1_HUMAN (+1)	77 kDa	0.485427	0.263034	0.678072	1.4	1.2	1.6	4	5	5	3
40S ribosomal protein S19 OS=Homo sapiens GN=RPS19 PE=1 SV=2	RPS19	sp|P39019|RS19_HUMAN	16 kDa	-0.736966	0.263034	-0.514573	0.6	1.2	0.7	4	5	8	6
Isoform 2 of Chromosome-associated kinesin KIF4A OS=Homo sapiens GN=KIF4A	KIF4A	sp|O95239-2|KIF4A_HUMAN (+1)	128 kDa	-0.514573	0.263034	0.263034	0.7	1.2	1.2	4	4	5	6
U2 small nuclear ribonucleoprotein A' OS=Homo sapiens GN=SNRPA1 PE=1 SV=2	SNRPA1	sp|P09661|RU2A_HUMAN	28 kDa	-1.73697	0.378512	-0.321928	0.3	1.3	0.8	4	2	5	5
60S ribosomal protein L10 OS=Homo sapiens GN=RPL10 PE=1 SV=4	RPL10	sp|P27635|RL10_HUMAN	25 kDa	0.137504	0.378512	0.925999	1.1	1.3	1.9	4	4	7	7
Destrin OS=Homo sapiens GN=DSTN PE=1 SV=3	DSTN	sp|P60981|DEST_HUMAN (+2)	19 kDa	-0.152003	0.378512	-0.152003	0.9	1.3	0.9	4	2	4	1
Collagen, type I, alpha 1, isoform CRA_a OS=Homo sapiens GN=COL1A1 PE=4 SV=1	COL1A1	tr|D3DTX7|D3DTX7_HUMAN	85 kDa	-0.152003	0.378512	-0.152003	0.9	1.3	0.9	4	2	3	2
Isoform 2 of LIM and SH3 domain protein 1 OS=Homo sapiens GN=LASP1	LASP1	sp|Q14847-2|LASP1_HUMAN	36 kDa	-0.321928	0.378512	-0.152003	0.8	1.3	0.9	4	5	4	4
Isoform Heart of ATP synthase subunit gamma, mitochondrial OS=Homo sapiens GN=ATP5C1	ATP5C1	sp|P36542-2|ATPG_HUMAN (+2)	33 kDa	0.137504	0.378512	1.37851	1.1	1.3	2.6	4	5	3	4
Eukaryotic translation initiation factor 3 subunit G OS=Homo sapiens GN=EIF3G PE=1 SV=2	EIF3G	sp|O75821|EIF3G_HUMAN	36 kDa	0.485427	0.378512	1.1375	1.4	1.3	2.2	4	2	5	8
Deoxynucleoside triphosphate triphosphohydrolase SAMHD1 OS=Homo sapiens GN=SAMHD1 PE=1 SV=2	SAMHD1	sp|Q9Y3Z3|SAMH1_HUMAN	72 kDa	0.263034	0.485427	0.485427	1.2	1.4	1.4	4	3	5	3
Isoform 2 of Heterogeneous nuclear ribonucleoprotein H3 OS=Homo sapiens GN=HNRNPH3	HNRNPH3	sp|P31942-2|HNRH3_HUMAN (+1)	35 kDa	-1	0.485427	-0.514573	0.5	1.4	0.7	4	3	3	4
Niban-like protein 1 OS=Homo sapiens GN=FAM129B PE=1 SV=3	FAM129B	sp|Q96TA1|NIBL1_HUMAN	84 kDa	0.137504	0.485427	0.485427	1.1	1.4	1.4	4	10	10	11
Isoform 3 of Rho guanine nucleotide exchange factor 1 OS=Homo sapiens GN=ARHGEF1	ARHGEF1	sp|Q92888-3|ARHG1_HUMAN	104 kDa	-1.73697	0.485427	-21.6685	0.3	1.4	3e-07	4	1	4	0
Rab3 GTPase-activating protein non-catalytic subunit OS=Homo sapiens GN=RAB3GAP2 PE=1 SV=1	RAB3GAP2	sp|Q9H2M9|RBGPR_HUMAN	156 kDa	0.378512	0.485427	0	1.3	1.4	1	4	6	7	5
Sorting nexin-3 OS=Homo sapiens GN=SNX3 PE=1 SV=3	SNX3	sp|O60493|SNX3_HUMAN	19 kDa	-2.32193	0.584963	-4.64386	0.2	1.5	0.04	4	2	5	2
Purine nucleoside phosphorylase OS=Homo sapiens GN=PNP PE=1 SV=2	PNP	sp|P00491|PNPH_HUMAN (+1)	32 kDa	-1.73697	0.584963	0.765535	0.3	1.5	1.7	4	6	13	9
Isoform 2 of 40S ribosomal protein S20 OS=Homo sapiens GN=RPS20	RPS20	sp|P60866-2|RS20_HUMAN (+1)	16 kDa	-0.736966	0.584963	1	0.6	1.5	2	4	3	4	3
SUMO-activating enzyme subunit 1 OS=Homo sapiens GN=SAE1 PE=1 SV=1	SAE1	sp|Q9UBE0|SAE1_HUMAN	38 kDa	-1.32193	0.584963	0.378512	0.4	1.5	1.3	4	6	6	5
Epidermal growth factor receptor OS=Homo sapiens GN=EGFR PE=1 SV=2	EGFR	sp|P00533|EGFR_HUMAN	134 kDa	-0.152003	0.584963	0.378512	0.9	1.5	1.3	4	4	6	5
cDNA FLJ75700, highly similar to Homo sapiens complement component 1, q subcomponent binding protein (C1QBP), nuclear gene encoding mitochondrial protein, mRNA OS=Homo sapiens PE=2 SV=1		tr|A8K651|A8K651_HUMAN	31 kDa	-1.73697	0.678072	-5.64386	0.3	1.6	0.02	4	2	5	1
Malectin OS=Homo sapiens GN=MLEC PE=1 SV=1	MLEC	sp|Q14165|MLEC_HUMAN	32 kDa	-4.05889	0.678072	0.765535	0.06	1.6	1.7	4	1	2	2
Isoform 3 of Phosphatidylinositol transfer protein beta isoform OS=Homo sapiens GN=PITPNB	PITPNB	sp|P48739-3|PIPNB_HUMAN (+1)	32 kDa	-4.64386	0.678072	-0.321928	0.04	1.6	0.8	4	1	7	1
Collagen alpha-2(I) chain OS=Homo sapiens GN=COL1A2 PE=1 SV=7	COL1A2	sp|P08123|CO1A2_HUMAN (+1)	129 kDa	-0.514573	0.678072	-0.152003	0.7	1.6	0.9	4	9	18	12
60S ribosomal protein L27a OS=Homo sapiens GN=RPL27A PE=1 SV=2	RPL27A	sp|P46776|RL27A_HUMAN	17 kDa	0.378512	0.765535	0.485427	1.3	1.7	1.4	4	3	5	3
Signal recognition particle 14 kDa protein OS=Homo sapiens GN=SRP14 PE=1 SV=2	SRP14	sp|P37108|SRP14_HUMAN	15 kDa	0.137504	0.765535	-21.2535	1.1	1.7	4e-07	4	2	2	0
Developmentally-regulated GTP-binding protein 1 OS=Homo sapiens GN=DRG1 PE=1 SV=1	DRG1	sp|Q9Y295|DRG1_HUMAN	41 kDa	-0.736966	0.765535	-20.9316	0.6	1.7	5e-07	4	3	4	0
Sterol-4-alpha-carboxylate 3-dehydrogenase, decarboxylating OS=Homo sapiens GN=NSDHL PE=1 SV=2	NSDHL	sp|Q15738|NSDHL_HUMAN	42 kDa	0.263034	0.847997	0.378512	1.2	1.8	1.3	4	6	7	8
Isoform 2 of Nuclear pore complex protein Nup155 OS=Homo sapiens GN=NUP155	NUP155	sp|O75694-2|NU155_HUMAN (+1)	149 kDa	-0.514573	0.847997	-0.152003	0.7	1.8	0.9	4	4	7	5
Src substrate cortactin OS=Homo sapiens GN=CTTN PE=1 SV=2	CTTN	sp|Q14247|SRC8_HUMAN	62 kDa	0.584963	0.847997	0.925999	1.5	1.8	1.9	4	8	4	8
Band 4.1-like protein 2 OS=Homo sapiens GN=EPB41L2 PE=1 SV=1	EPB41L2	sp|O43491|E41L2_HUMAN	113 kDa	0.378512	0.847997	2	1.3	1.8	4	4	4	3	9
N-alpha-acetyltransferase 15, NatA auxiliary subunit OS=Homo sapiens GN=NAA15 PE=1 SV=1	NAA15	sp|Q9BXJ9|NAA15_HUMAN	101 kDa	-20.6685	0.925999	-0.152003	6e-07	1.9	0.9	4	0	3	1
40S ribosomal protein S21 OS=Homo sapiens GN=RPS21 PE=1 SV=1	RPS21	sp|P63220|RS21_HUMAN	9 kDa	-0.321928	0.925999	-0.736966	0.8	1.9	0.6	4	3	4	2
Mitogen-activated protein kinase 1 OS=Homo sapiens GN=MAPK1 PE=1 SV=3	MAPK1	sp|P28482|MK01_HUMAN	41 kDa	0.263034	0.925999	1.20163	1.2	1.9	2.3	4	9	6	8
Amino acid transporter (Fragment) OS=Homo sapiens PE=2 SV=1		tr|Q59ES3|Q59ES3_HUMAN	57 kDa	0.137504	0.925999	0.584963	1.1	1.9	1.5	4	6	15	7
Squalene synthase OS=Homo sapiens GN=FDFT1 PE=1 SV=1	FDFT1	tr|E9PNM1|E9PNM1_HUMAN	47 kDa	0.378512	1	-0.152003	1.3	2	0.9	4	2	2	2
Translationally-controlled tumor protein OS=Homo sapiens GN=TPT1 PE=1 SV=1	TPT1	sp|P13693|TCTP_HUMAN	20 kDa	0.678072	1	-1.32193	1.6	2	0.4	4	5	11	4
Isoform 2 of Pyruvate dehydrogenase E1 component subunit beta, mitochondrial OS=Homo sapiens GN=PDHB	PDHB	sp|P11177-2|ODPB_HUMAN	37 kDa	-0.152003	1	-0.321928	0.9	2	0.8	4	2	4	3
Transcription factor BTF3 OS=Homo sapiens GN=BTF3 PE=1 SV=1	BTF3	sp|P20290|BTF3_HUMAN	22 kDa	-1.32193	1.20163	1.07039	0.4	2.3	2.1	4	3	5	5
Isocitrate dehydrogenase [NAD] subunit alpha, mitochondrial OS=Homo sapiens GN=IDH3A PE=1 SV=1	IDH3A	sp|P50213|IDH3A_HUMAN	40 kDa	0.137504	1.53605	0.263034	1.1	2.9	1.2	4	3	4	4
Poly(ADP-ribose) glycohydrolase ARH3 OS=Homo sapiens GN=ADPRHL2 PE=1 SV=1	ADPRHL2	sp|Q9NX46|ARHL2_HUMAN	39 kDa	0.378512	1.53605	2.926	1.3	2.9	7.6	4	2	1	3
Isoform 2 of Serine-threonine kinase receptor-associated protein OS=Homo sapiens GN=STRAP	STRAP	sp|Q9Y3F4-2|STRAP_HUMAN (+1)	40 kDa	0.678072	1.72247	1.926	1.6	3.3	3.8	4	9	8	8
Adenine phosphoribosyltransferase OS=Homo sapiens GN=APRT PE=1 SV=2	APRT	sp|P07741|APT_HUMAN	20 kDa	0.847997	1.76553	0	1.8	3.4	1	4	3	6	3
DNA fragmentation factor subunit alpha OS=Homo sapiens GN=DFFA PE=1 SV=1	DFFA	sp|O00273|DFFA_HUMAN (+1)	37 kDa	0	1.80735	2.51096	1	3.5	5.7	4	1	4	3
Regulation of nuclear pre-mRNA domain-containing protein 1B OS=Homo sapiens GN=RPRD1B PE=1 SV=1	RPRD1B	sp|Q9NQG5|RPR1B_HUMAN	37 kDa	-1.32193	1.96347	-0.736966	0.4	3.9	0.6	4	3	4	3
Squamous cell carcinoma antigen recognized by T-cells 3 OS=Homo sapiens GN=SART3 PE=1 SV=1	SART3	sp|Q15020|SART3_HUMAN	110 kDa	0.378512	2	0.925999	1.3	4	1.9	4	3	9	4
Cofilin-2 OS=Homo sapiens GN=CFL2 PE=1 SV=1	CFL2	sp|Q9Y281|COF2_HUMAN	19 kDa	-2.32193	2.29278	-0.514573	0.2	4.9	0.7	4	1	5	1
Rho-related GTP-binding protein RhoC OS=Homo sapiens GN=RHOC PE=1 SV=1	RHOC	sp|P08134|RHOC_HUMAN	22 kDa	-0.736966	2.72247	-1.32193	0.6	6.6	0.4	4	3	5	1
Microsomal glutathione S-transferase 1 OS=Homo sapiens GN=MGST1 PE=1 SV=1	MGST1	sp|P10620|MGST1_HUMAN	18 kDa	-22.2535	-22.2535	-22.2535	2e-07	2e-07	2e-07	3	0	0	0
Isoform 2 of Protein FAM98B OS=Homo sapiens GN=FAM98B	FAM98B	sp|Q52LJ0-2|FA98B_HUMAN	46 kDa	-22.2535	-22.2535	-1.73697	2e-07	2e-07	0.3	3	0	0	7
Hydroxymethylglutaryl-CoA lyase, mitochondrial OS=Homo sapiens GN=HMGCL PE=1 SV=2	HMGCL	sp|P35914|HMGCL_HUMAN	34 kDa	-21.6685	-21.6685	-2.32193	3e-07	3e-07	0.2	3	0	0	2
Isoform 3 of Protein YIF1B OS=Homo sapiens GN=YIF1B	YIF1B	sp|Q5BJH7-3|YIF1B_HUMAN (+1)	34 kDa	-21.6685	-21.6685	-21.6685	3e-07	3e-07	3e-07	3	0	0	0
Golgi SNAP receptor complex member 2 OS=Homo sapiens GN=GOSR2 PE=4 SV=1	GOSR2	tr|A0A1W2PRP7|A0A1W2PRP7_HUMAN	23 kDa	-0.514573	-20.6685	0	0.7	6e-07	1	3	1	0	2
cDNA, FLJ92974, highly similar to Homo sapiens methylmalonic aciduria (cobalamin deficiency) type B(MMAB), mRNA OS=Homo sapiens PE=1 SV=1		tr|B2R6J3|B2R6J3_HUMAN	27 kDa	-1.32193	-19.9316	-1.32193	0.4	1e-06	0.4	3	2	0	1
Isoform 2 of Proto-oncogene tyrosine-protein kinase Src OS=Homo sapiens GN=SRC	SRC	sp|P12931-2|SRC_HUMAN (+1)	61 kDa	0	-19.9316	-0.736966	1	1e-06	0.6	3	2	0	1
Condensin-2 complex subunit G2 OS=Homo sapiens GN=NCAPG2 PE=1 SV=1	NCAPG2	sp|Q86XI2|CNDG2_HUMAN	131 kDa	-1.32193	-19.9316	-19.9316	0.4	1e-06	1e-06	3	1	0	0
Isoform 3 of Glucosamine-6-phosphate isomerase 2 OS=Homo sapiens GN=GNPDA2	GNPDA2	sp|Q8TDQ7-3|GNPI2_HUMAN (+1)	29 kDa	-18.9316	-18.9316	-18.9316	2e-06	2e-06	2e-06	3	0	0	0
Isoform 4 of Erythroid differentiation-related factor 1 OS=Homo sapiens GN=EDRF1	EDRF1	sp|Q3B7T1-5|EDRF1_HUMAN (+1)	135 kDa	-18.9316	-18.9316	-18.9316	2e-06	2e-06	2e-06	3	0	0	0
Collagen alpha-1(VII) chain OS=Homo sapiens GN=COL7A1 PE=1 SV=2	COL7A1	sp|Q02388|CO7A1_HUMAN	295 kDa	-18.9316	-18.9316	-4.64386	2e-06	2e-06	0.04	3	0	0	1
Copine-3 OS=Homo sapiens GN=CPNE3 PE=1 SV=1	CPNE3	sp|O75131|CPNE3_HUMAN (+1)	60 kDa	-1.32193	-18.9316	0.137504	0.4	2e-06	1.1	3	1	0	1
Oligoribonuclease, mitochondrial OS=Homo sapiens GN=REXO2 PE=1 SV=3	REXO2	sp|Q9Y3B8|ORN_HUMAN	27 kDa	-1.32193	-5.05889	-0.152003	0.4	0.03	0.9	3	2	1	2
UBX domain-containing protein 1 OS=Homo sapiens GN=UBXN1 PE=1 SV=2	UBXN1	sp|Q04323|UBXN1_HUMAN (+2)	33 kDa	0.584963	-5.05889	0.584963	1.5	0.03	1.5	3	3	1	2
Leucine-rich repeat-containing protein 47 OS=Homo sapiens GN=LRRC47 PE=1 SV=1	LRRC47	sp|Q8N1G4|LRC47_HUMAN (+1)	63 kDa	-0.321928	-4.64386	-2.32193	0.8	0.04	0.2	3	4	1	3
Brefeldin A-inhibited guanine nucleotide-exchange protein 2 OS=Homo sapiens GN=ARFGEF2 PE=1 SV=3	ARFGEF2	sp|Q9Y6D5|BIG2_HUMAN	202 kDa	-1	-4.32193	-2.32193	0.5	0.05	0.2	3	3	1	2
Atlastin-3 OS=Homo sapiens GN=ATL3 PE=1 SV=1	ATL3	sp|Q6DD88|ATLA3_HUMAN	61 kDa	-0.152003	-4.32193	-0.514573	0.9	0.05	0.7	3	6	1	4
NADPH--cytochrome P450 reductase OS=Homo sapiens GN=POR PE=1 SV=2	POR	sp|P16435|NCPR_HUMAN	77 kDa	0.137504	-4.05889	-1.32193	1.1	0.06	0.4	3	3	1	3
cDNA FLJ55441, highly similar to Nuclear pore complex protein Nup133 OS=Homo sapiens PE=2 SV=1		tr|B4E206|B4E206_HUMAN	127 kDa	-0.514573	-3.8365	-0.514573	0.7	0.07	0.7	3	3	1	4
FAS-associated factor 1 OS=Homo sapiens GN=FAF1 PE=1 SV=2	FAF1	sp|Q9UNN5|FAF1_HUMAN	74 kDa	-2.32193	-3.32193	-1.73697	0.2	0.1	0.3	3	2	1	1
Isoform 2 of FK506-binding protein 15 OS=Homo sapiens GN=FKBP15	FKBP15	sp|Q5T1M5-2|FKB15_HUMAN (+1)	132 kDa	-19.9316	-3.32193	-3.32193	1e-06	0.1	0.1	3	0	1	1
Isoform 3 of Synembryn-A OS=Homo sapiens GN=RIC8A	RIC8A	sp|Q9NPQ8-3|RIC8A_HUMAN	60 kDa	-21.2535	-3.32193	-1.73697	4e-07	0.1	0.3	3	0	2	1
Adenylyl cyclase-associated protein 2 OS=Homo sapiens GN=CAP2 PE=1 SV=1	CAP2	sp|P40123|CAP2_HUMAN	53 kDa	-0.152003	-3.32193	0.485427	0.9	0.1	1.4	3	3	1	2
Ras-related protein Rab-13 OS=Homo sapiens GN=RAB13 PE=1 SV=1	RAB13	sp|P51153|RAB13_HUMAN	23 kDa	-1.73697	-3.32193	-23.4055	0.3	0.1	9e-08	3	2	1	0
DnaJ homolog subfamily B member 11 OS=Homo sapiens GN=DNAJB11 PE=1 SV=1	DNAJB11	sp|Q9UBS4|DJB11_HUMAN	41 kDa	-0.736966	-2.32193	-2.32193	0.6	0.2	0.2	3	4	1	1
E3 ubiquitin-protein ligase UBR5 OS=Homo sapiens GN=UBR5 PE=1 SV=2	UBR5	sp|O95071|UBR5_HUMAN	309 kDa	-0.514573	-2.32193	-20.4461	0.7	0.2	7e-07	3	4	1	0
Gamma-glutamyl hydrolase OS=Homo sapiens GN=GGH PE=1 SV=2	GGH	sp|Q92820|GGH_HUMAN	36 kDa	-1	-2.32193	-0.736966	0.5	0.2	0.6	3	2	3	3
Peptidyl-prolyl cis-trans isomerase FKBP3 OS=Homo sapiens GN=FKBP3 PE=1 SV=1	FKBP3	sp|Q00688|FKBP3_HUMAN	25 kDa	-1.73697	-2.32193	-0.321928	0.3	0.2	0.8	3	2	2	3
cDNA FLJ56285, highly similar to ADP-ribosylation factor-like protein 8B OS=Homo sapiens PE=2 SV=1		tr|B4E1J8|B4E1J8_HUMAN	27 kDa	-0.321928	-2.32193	-0.736966	0.8	0.2	0.6	3	3	1	1
Cytochrome b5 type B OS=Homo sapiens GN=CYB5B PE=1 SV=2	CYB5B	sp|O43169|CYB5B_HUMAN (+1)	16 kDa	-21.6685	-2.32193	-21.6685	3e-07	0.2	3e-07	3	0	3	0
Eukaryotic translation initiation factor 1A, X-chromosomal OS=Homo sapiens GN=EIF1AX PE=1 SV=2	EIF1AX	sp|P47813|IF1AX_HUMAN	16 kDa	-3.32193	-2.32193	-2.32193	0.1	0.2	0.2	3	1	1	1
GDP-fucose protein O-fucosyltransferase 1 OS=Homo sapiens GN=POFUT1 PE=1 SV=1	POFUT1	sp|Q9H488|OFUT1_HUMAN	44 kDa	0.137504	-2.32193	1.96347	1.1	0.2	3.9	3	2	1	3
General transcription factor IIF subunit 2 OS=Homo sapiens GN=GTF2F2 PE=1 SV=2	GTF2F2	sp|P13984|T2FB_HUMAN (+1)	28 kDa	-1.73697	-2.32193	-2.32193	0.3	0.2	0.2	3	1	2	2
Isoform Beta of Poliovirus receptor OS=Homo sapiens GN=PVR	PVR	sp|P15151-2|PVR_HUMAN (+5)	40 kDa	-0.152003	-1.73697	-5.64386	0.9	0.3	0.02	3	3	1	1
Isochorismatase domain-containing protein 1 OS=Homo sapiens GN=ISOC1 PE=1 SV=3	ISOC1	sp|Q96CN7|ISOC1_HUMAN	32 kDa	-3.8365	-1.73697	-4.64386	0.07	0.3	0.04	3	2	5	1
Isoform 2 of Acyl-CoA synthetase family member 2, mitochondrial OS=Homo sapiens GN=ACSF2	ACSF2	sp|Q96CM8-2|ACSF2_HUMAN	71 kDa	0.678072	-1.73697	0.263034	1.6	0.3	1.2	3	5	1	4
Isoform 3 of Acidic leucine-rich nuclear phosphoprotein 32 family member E OS=Homo sapiens GN=ANP32E	ANP32E	sp|Q9BTT0-3|AN32E_HUMAN (+1)	25 kDa	-1.32193	-1.73697	-0.321928	0.4	0.3	0.8	3	2	2	2
Serine/threonine-protein phosphatase PP1-alpha catalytic subunit OS=Homo sapiens GN=PPP1CA PE=1 SV=1	PPP1CA	sp|P62136|PP1A_HUMAN	38 kDa	-0.321928	-1.73697	-1	0.8	0.3	0.5	3	2	2	2
Peptidyl-prolyl cis-trans isomerase FKBP2 OS=Homo sapiens GN=FKBP2 PE=1 SV=2	FKBP2	sp|P26885|FKBP2_HUMAN (+1)	16 kDa	-1.73697	-1.73697	-1.73697	0.3	0.3	0.3	3	1	2	1
Isoform 2 of Serine/threonine-protein phosphatase 4 regulatory subunit 1 OS=Homo sapiens GN=PPP4R1	PPP4R1	sp|Q8TF05-2|PP4R1_HUMAN (+1)	105 kDa	-0.152003	-1.73697	0.263034	0.9	0.3	1.2	3	4	3	3
Isoform 2 of Serine/threonine-protein phosphatase 2A 65 kDa regulatory subunit A beta isoform OS=Homo sapiens GN=PPP2R1B	PPP2R1B	sp|P30154-2|2AAB_HUMAN	74 kDa	-0.152003	-1.73697	-0.152003	0.9	0.3	0.9	3	2	0	2
Glyoxylate reductase/hydroxypyruvate reductase OS=Homo sapiens GN=GRHPR PE=1 SV=1	GRHPR	sp|Q9UBQ7|GRHPR_HUMAN	36 kDa	-1.73697	-1.73697	-1.73697	0.3	0.3	0.3	3	5	2	5
Prefoldin subunit 3 OS=Homo sapiens GN=VBP1 PE=3 SV=1	VBP1	tr|D3DWY7|D3DWY7_HUMAN	27 kDa	-21.6685	-1.32193	-21.6685	3e-07	0.4	3e-07	3	0	3	0
Aflatoxin B1 aldehyde reductase member 2 OS=Homo sapiens GN=AKR7A2 PE=1 SV=3	AKR7A2	sp|O43488|ARK72_HUMAN	40 kDa	-0.514573	-1.32193	-2.32193	0.7	0.4	0.2	3	3	2	1
Proteasome activator complex subunit 4 OS=Homo sapiens GN=PSME4 PE=1 SV=2	PSME4	sp|Q14997|PSME4_HUMAN	211 kDa	-18.9316	-1.32193	-1.73697	2e-06	0.4	0.3	3	0	1	1
Diablo homolog, mitochondrial OS=Homo sapiens GN=DIABLO PE=1 SV=1	DIABLO	sp|Q9NR28|DBLOH_HUMAN (+1)	27 kDa	-0.321928	-1.32193	-1.32193	0.8	0.4	0.4	3	2	3	3
Caveolin-1 OS=Homo sapiens GN=CAV1 PE=1 SV=4	CAV1	sp|Q03135|CAV1_HUMAN (+1)	20 kDa	0.765535	-1.32193	0.925999	1.7	0.4	1.9	3	4	2	4
6-phosphogluconolactonase OS=Homo sapiens GN=PGLS PE=1 SV=2	PGLS	sp|O95336|6PGL_HUMAN (+1)	28 kDa	-1.32193	-1.32193	1.96347	0.4	0.4	3.9	3	1	1	3
cDNA, FLJ96718, highly similar to Homo sapiens splicing factor, arginine/serine-rich 10 (transformer 2 homolog, Drosophila) (SFRS10), mRNA OS=Homo sapiens PE=2 SV=1		tr|B2RDQ3|B2RDQ3_HUMAN	34 kDa	-0.514573	-1.32193	-1.73697	0.7	0.4	0.3	3	3	1	2
Tensin-3 OS=Homo sapiens GN=TNS3 PE=1 SV=2	TNS3	sp|Q68CZ2|TENS3_HUMAN	155 kDa	-1	-1.32193	-0.514573	0.5	0.4	0.7	3	2	1	2
Inactive tyrosine-protein kinase 7 OS=Homo sapiens GN=PTK7 PE=1 SV=2	PTK7	sp|Q13308|PTK7_HUMAN	118 kDa	0.584963	-1.32193	0.584963	1.5	0.4	1.5	3	6	1	6
Alkyldihydroxyacetonephosphate synthase, peroxisomal OS=Homo sapiens GN=AGPS PE=1 SV=1	AGPS	sp|O00116|ADAS_HUMAN	73 kDa	0.378512	-1	-1.73697	1.3	0.5	0.3	3	4	1	4
Adenylate kinase 4, mitochondrial OS=Homo sapiens GN=AK4 PE=1 SV=1	AK4	sp|P27144|KAD4_HUMAN	25 kDa	-1.32193	-1	0	0.4	0.5	1	3	2	2	5
Isoform 2 of NADH-ubiquinone oxidoreductase 75 kDa subunit, mitochondrial OS=Homo sapiens GN=NDUFS1	NDUFS1	sp|P28331-2|NDUS1_HUMAN (+2)	81 kDa	-20.0836	-1	-20.0836	9e-07	0.5	9e-07	3	0	1	0
Eukaryotic translation initiation factor 3 subunit K OS=Homo sapiens GN=EIF3K PE=1 SV=1	EIF3K	sp|Q9UBQ5|EIF3K_HUMAN	25 kDa	0	-1	0	1	0.5	1	3	1	3	1
Growth factor receptor-bound protein 2 OS=Homo sapiens GN=GRB2 PE=1 SV=1	GRB2	sp|P62993|GRB2_HUMAN (+1)	25 kDa	0	-1	-1.32193	1	0.5	0.4	3	8	3	1
Basal cell adhesion molecule (Lutheran blood group) OS=Homo sapiens GN=BCAM PE=4 SV=1	BCAM	tr|A0A068W6H0|A0A068W6H0_HUMAN	67 kDa	-0.152003	-1	-1	0.9	0.5	0.5	3	4	2	3
RNA-binding motif protein, X chromosome OS=Homo sapiens GN=RBMX PE=1 SV=3	RBMX	sp|P38159|RBMX_HUMAN	42 kDa	-22.2535	-1	-1.32193	2e-07	0.5	0.4	3	0	1	1
Isoform 2 of Replication factor C subunit 4 OS=Homo sapiens GN=RFC4	RFC4	sp|P35249-2|RFC4_HUMAN (+2)	34 kDa	-4.32193	-0.736966	-20.6685	0.05	0.6	6e-07	3	1	4	0
Isoform 2 of Lysine-specific histone demethylase 1A OS=Homo sapiens GN=KDM1A	KDM1A	sp|O60341-2|KDM1A_HUMAN	95 kDa	-1.32193	-0.736966	-1.73697	0.4	0.6	0.3	3	2	2	1
Isoform 2 of Dynein assembly factor 5, axonemal OS=Homo sapiens GN=DNAAF5	DNAAF5	sp|Q86Y56-2|DAAF5_HUMAN (+1)	92 kDa	-19.9316	-0.736966	-19.9316	1e-06	0.6	1e-06	3	0	1	0
cDNA FLJ55508, highly similar to Sad1/unc-84-like protein 2 OS=Homo sapiens PE=2 SV=1		tr|B4E2A6|B4E2A6_HUMAN	84 kDa	-2.32193	-0.736966	-0.321928	0.2	0.6	0.8	3	1	1	2
Pre-mRNA-splicing factor ATP-dependent RNA helicase DHX16 OS=Homo sapiens GN=DHX16 PE=1 SV=2	DHX16	sp|O60231|DHX16_HUMAN	119 kDa	-1.32193	-0.736966	-0.321928	0.4	0.6	0.8	3	3	2	6
LYPLA1 protein OS=Homo sapiens GN=LYPLA1 PE=1 SV=1	LYPLA1	tr|Q6IAQ1|Q6IAQ1_HUMAN (+3)	25 kDa	-21.2535	-0.736966	-21.2535	4e-07	0.6	4e-07	3	0	2	0
Ras-related protein R-Ras OS=Homo sapiens GN=RRAS PE=1 SV=1	RRAS	sp|P10301|RRAS_HUMAN (+1)	23 kDa	-0.736966	-0.736966	-0.321928	0.6	0.6	0.8	3	2	2	2
Reticulocalbin-1 OS=Homo sapiens GN=RCN1 PE=1 SV=1	RCN1	sp|Q15293|RCN1_HUMAN (+1)	39 kDa	-0.321928	-0.736966	-0.514573	0.8	0.6	0.7	3	3	2	4
60S ribosomal protein L29 OS=Homo sapiens GN=RPL29 PE=1 SV=2	RPL29	sp|P47914|RL29_HUMAN (+2)	18 kDa	-2.32193	-0.736966	-2.32193	0.2	0.6	0.2	3	1	2	1
Isoform 2 of Host cell factor 1 OS=Homo sapiens GN=HCFC1	HCFC1	sp|P51610-2|HCFC1_HUMAN (+1)	202 kDa	0.263034	-0.736966	-0.514573	1.2	0.6	0.7	3	4	3	7
Actin-related protein 2/3 complex subunit 4 OS=Homo sapiens GN=ARPC4 PE=1 SV=3	ARPC4	sp|P59998|ARPC4_HUMAN	20 kDa	0.485427	-0.736966	1.76553	1.4	0.6	3.4	3	2	2	2
Anamorsin OS=Homo sapiens GN=CIAPIN1 PE=1 SV=2	CIAPIN1	sp|Q6FI81|CPIN1_HUMAN (+1)	34 kDa	-20.9316	-0.514573	0	5e-07	0.7	1	3	0	2	1
Splicing factor 3B subunit 6 OS=Homo sapiens GN=SF3B6 PE=1 SV=1	SF3B6	sp|Q9Y3B4|SF3B6_HUMAN	15 kDa	-3.32193	-0.514573	-3.32193	0.1	0.7	0.1	3	2	2	2
Ubiquilin-2 OS=Homo sapiens GN=UBQLN2 PE=1 SV=2	UBQLN2	sp|Q9UHD9|UBQL2_HUMAN	66 kDa	0.925999	-0.514573	-2.32193	1.9	0.7	0.2	3	1	1	1
Profilin (Fragment) OS=Homo sapiens GN=PFN2 PE=3 SV=1	PFN2	tr|D3DNI2|D3DNI2_HUMAN	35 kDa	-0.736966	-0.514573	-1.32193	0.6	0.7	0.4	3	3	3	2
Isoform 5 of Radixin OS=Homo sapiens GN=RDX	RDX	sp|P35241-5|RADI_HUMAN	71 kDa	0	-0.514573	-0.152003	1	0.7	0.9	3	3	4	3
Isoform 4 of Ras-related protein R-Ras2 OS=Homo sapiens GN=RRAS2	RRAS2	sp|P62070-4|RRAS2_HUMAN (+1)	24 kDa	-1	-0.514573	-1.32193	0.5	0.7	0.4	3	2	2	1
Nuclear cap-binding protein subunit 1 OS=Homo sapiens GN=NCBP1 PE=1 SV=1	NCBP1	sp|Q09161|NCBP1_HUMAN (+1)	92 kDa	0	-0.514573	0.678072	1	0.7	1.6	3	3	2	5
Protein kinase C and casein kinase substrate in neurons protein 2 OS=Homo sapiens GN=PACSIN2 PE=1 SV=2	PACSIN2	sp|Q9UNF0|PACN2_HUMAN	56 kDa	0.847997	-0.514573	0.485427	1.8	0.7	1.4	3	6	2	4
60S ribosomal protein L30 OS=Homo sapiens GN=RPL30 PE=1 SV=2	RPL30	sp|P62888|RL30_HUMAN (+1)	13 kDa	-0.152003	-0.514573	0.485427	0.9	0.7	1.4	3	4	5	3
Ras-related protein Rab-10 OS=Homo sapiens GN=RAB10 PE=1 SV=1	RAB10	sp|P61026|RAB10_HUMAN	23 kDa	-1.32193	-0.514573	0	0.4	0.7	1	3	5	5	4
Isoform A of Protein CutA OS=Homo sapiens GN=CUTA	CUTA	sp|O60888-2|CUTA_HUMAN (+2)	21 kDa	-3.32193	-0.321928	2.07039	0.1	0.8	4.2	3	1	2	3
Isoform 2 of AP-2 complex subunit alpha-2 OS=Homo sapiens GN=AP2A2	AP2A2	sp|O94973-2|AP2A2_HUMAN (+1)	104 kDa	-0.152003	-0.321928	-1	0.9	0.8	0.5	3	7	2	7
cDNA FLJ46606 fis, clone THYMU3047891, highly similar to Dehydrogenase/reductase SDR family member 6 (EC 1.1.-.-) OS=Homo sapiens PE=2 SV=1		tr|B3KY19|B3KY19_HUMAN	19 kDa	-1.73697	-0.321928	-3.32193	0.3	0.8	0.1	3	1	2	1
Proteasome subunit beta type-2 OS=Homo sapiens GN=PSMB2 PE=1 SV=1	PSMB2	sp|P49721|PSB2_HUMAN (+1)	23 kDa	-2.32193	-0.321928	-1.73697	0.2	0.8	0.3	3	2	4	2
C-type mannose receptor 2 OS=Homo sapiens GN=MRC2 PE=1 SV=2	MRC2	sp|Q9UBG0|MRC2_HUMAN	167 kDa	0.263034	-0.321928	0.847997	1.2	0.8	1.8	3	4	2	4
Isoform 3 of Nicotinate phosphoribosyltransferase OS=Homo sapiens GN=NAPRT	NAPRT	sp|Q6XQN6-3|PNCB_HUMAN (+1)	56 kDa	0	-0.321928	-0.321928	1	0.8	0.8	3	6	6	3
Retinol dehydrogenase 11 OS=Homo sapiens GN=RDH11 PE=1 SV=2	RDH11	sp|Q8TC12|RDH11_HUMAN	35 kDa	-0.321928	-0.321928	1.43296	0.8	0.8	2.7	3	1	1	2
Tubulin alpha-1C chain OS=Homo sapiens GN=TUBA1C PE=1 SV=1	TUBA1C	sp|Q9BQE3|TBA1C_HUMAN	50 kDa	0.485427	-0.321928	0	1.4	0.8	1	3	4	4	1
Signal recognition particle subunit SRP72 OS=Homo sapiens GN=SRP72 PE=1 SV=3	SRP72	sp|O76094|SRP72_HUMAN	75 kDa	-0.514573	-0.321928	1.32193	0.7	0.8	2.5	3	3	3	5
S-(hydroxymethyl)glutathione dehydrogenase OS=Homo sapiens GN=ADH5 PE=2 SV=1	ADH5	tr|Q6FI45|Q6FI45_HUMAN	40 kDa	-0.321928	-0.152003	-1	0.8	0.9	0.5	3	2	3	3
Testis-expressed protein 10 OS=Homo sapiens GN=TEX10 PE=1 SV=2	TEX10	sp|Q9NXF1|TEX10_HUMAN (+1)	106 kDa	0.678072	-0.152003	-1.73697	1.6	0.9	0.3	3	2	1	1
Isoform 2 of DNA repair protein RAD50 OS=Homo sapiens GN=RAD50	RAD50	sp|Q92878-2|RAD50_HUMAN	155 kDa	-2.32193	-0.152003	-21.6685	0.2	0.9	3e-07	3	1	4	0
TAR DNA-binding protein 43 OS=Homo sapiens GN=TARDBP PE=1 SV=1	TARDBP	sp|Q13148|TADBP_HUMAN (+1)	45 kDa	-2.32193	-0.152003	-2.32193	0.2	0.9	0.2	3	3	3	2
U2 small nuclear ribonucleoprotein B'' OS=Homo sapiens GN=SNRPB2 PE=1 SV=1	SNRPB2	sp|P08579|RU2B_HUMAN	25 kDa	0.137504	-0.152003	-3.32193	1.1	0.9	0.1	3	2	4	2
Isoform 3 of 60S ribosomal protein L17 OS=Homo sapiens GN=RPL17	RPL17	sp|P18621-3|RL17_HUMAN (+3)	26 kDa	-2.32193	-0.152003	-1.32193	0.2	0.9	0.4	3	2	6	2
WD repeat-containing protein 61 OS=Homo sapiens GN=WDR61 PE=1 SV=1	WDR61	sp|Q9GZS3|WDR61_HUMAN (+1)	34 kDa	-1	-0.152003	-2.32193	0.5	0.9	0.2	3	2	4	2
cDNA, FLJ96656, highly similar to Homo sapiens SPFH domain family, member 1 (SPFH1), mRNA OS=Homo sapiens PE=2 SV=1		tr|B2RDK6|B2RDK6_HUMAN	39 kDa	-3.32193	-0.152003	0.263034	0.1	0.9	1.2	3	2	3	4
DNA-directed RNA polymerase II subunit RPB2 OS=Homo sapiens GN=POLR2B PE=1 SV=1	POLR2B	sp|P30876|RPB2_HUMAN	134 kDa	-0.736966	-0.152003	-0.736966	0.6	0.9	0.6	3	3	4	4
Acetyl-CoA acetyltransferase, mitochondrial OS=Homo sapiens GN=ACAT1 PE=1 SV=1	ACAT1	sp|P24752|THIL_HUMAN (+1)	45 kDa	0.678072	-0.152003	-0.152003	1.6	0.9	0.9	3	2	5	2
Isoform 2 of Reticulon-3 OS=Homo sapiens GN=RTN3	RTN3	sp|O95197-2|RTN3_HUMAN (+2)	111 kDa	-0.152003	-0.152003	1.53605	0.9	0.9	2.9	3	3	2	6
S100 calcium binding protein A10 (Annexin II ligand, calpactin I, light polypeptide (P11)), isoform CRA_b (Fragment) OS=Homo sapiens GN=S100A10 PE=4 SV=1	S100A10	tr|D3DV26|D3DV26_HUMAN	22 kDa	-2.32193	-0.152003	0.263034	0.2	0.9	1.2	3	3	4	5
Alpha-ketoglutarate-dependent dioxygenase FTO OS=Homo sapiens GN=FTO PE=1 SV=3	FTO	sp|Q9C0B1|FTO_HUMAN (+1)	58 kDa	-1.32193	-0.152003	0.263034	0.4	0.9	1.2	3	1	3	3
Succinate--CoA ligase [GDP-forming] subunit beta, mitochondrial OS=Homo sapiens GN=SUCLG2 PE=1 SV=2	SUCLG2	sp|Q96I99|SUCB2_HUMAN	47 kDa	-0.736966	-0.152003	-3.32193	0.6	0.9	0.1	3	2	2	1
Eukaryotic translation initiation factor 3 subunit M OS=Homo sapiens GN=EIF3M PE=1 SV=1	EIF3M	sp|Q7L2H7|EIF3M_HUMAN	43 kDa	-1	-0.152003	-1.32193	0.5	0.9	0.4	3	2	5	5
28S ribosomal protein S22, mitochondrial OS=Homo sapiens GN=MRPS22 PE=1 SV=1	MRPS22	sp|P82650|RT22_HUMAN	41 kDa	0.485427	0	-0.736966	1.4	1	0.6	3	3	2	1
RNA-binding protein 8A OS=Homo sapiens GN=RBM8A PE=1 SV=1	RBM8A	sp|Q9Y5S9|RBM8A_HUMAN (+1)	20 kDa	-1	0	0.263034	0.5	1	1.2	3	2	2	2
Serine/arginine repetitive matrix protein 2 OS=Homo sapiens GN=SRRM2 PE=1 SV=2	SRRM2	sp|Q9UQ35|SRRM2_HUMAN	300 kDa	0	0	0.485427	1	1	1.4	3	4	6	7
Biliverdin reductase A OS=Homo sapiens GN=BLVRA PE=1 SV=2	BLVRA	sp|P53004|BIEA_HUMAN (+1)	33 kDa	-0.514573	0	-22.2535	0.7	1	2e-07	3	2	2	0
RCC2 protein (Fragment) OS=Homo sapiens GN=RCC2 PE=2 SV=1	RCC2	tr|A5PLK7|A5PLK7_HUMAN	50 kDa	0.765535	0	2.03562	1.7	1	4.1	3	4	1	2
Small nuclear ribonucleoprotein F OS=Homo sapiens GN=SNRPF PE=1 SV=1	SNRPF	sp|P62306|RUXF_HUMAN	10 kDa	-1.73697	0.137504	-22.2535	0.3	1.1	2e-07	3	3	3	0
Glutathione S-transferase Mu 3 OS=Homo sapiens GN=GSTM3 PE=1 SV=3	GSTM3	sp|P21266|GSTM3_HUMAN	27 kDa	-0.321928	0.137504	-3.32193	0.8	1.1	0.1	3	5	8	5
Isoform 3 of Arf-GAP with Rho-GAP domain, ANK repeat and PH domain-containing protein 1 OS=Homo sapiens GN=ARAP1	ARAP1	sp|Q96P48-3|ARAP1_HUMAN (+1)	161 kDa	-0.152003	0.137504	0.584963	0.9	1.1	1.5	3	3	2	3
Gamma-enolase OS=Homo sapiens GN=ENO2 PE=1 SV=3	ENO2	sp|P09104|ENOG_HUMAN	47 kDa	-1	0.137504	1.58496	0.5	1.1	3	3	2	3	4
Isoform 2 of Serine/threonine-protein phosphatase 2A 55 kDa regulatory subunit B alpha isoform OS=Homo sapiens GN=PPP2R2A	PPP2R2A	sp|P63151-2|2ABA_HUMAN (+1)	53 kDa	-0.321928	0.137504	0.137504	0.8	1.1	1.1	3	4	2	4
Isoform 5 of Glycogen debranching enzyme OS=Homo sapiens GN=AGL	AGL	sp|P35573-2|GDE_HUMAN	173 kDa	-0.321928	0.137504	0.485427	0.8	1.1	1.4	3	2	2	4
Exocyst complex component 4 OS=Homo sapiens GN=EXOC4 PE=1 SV=1	EXOC4	sp|Q96A65|EXOC4_HUMAN	111 kDa	0.137504	0.137504	-0.514573	1.1	1.1	0.7	3	5	4	2
Diaphanous 1 OS=Homo sapiens PE=2 SV=1		tr|Q6URC4|Q6URC4_HUMAN	141 kDa	-0.514573	0.137504	0.485427	0.7	1.1	1.4	3	4	7	5
Cathepsin B OS=Homo sapiens GN=CTSB PE=1 SV=3	CTSB	sp|P07858|CATB_HUMAN	38 kDa	0.847997	0.137504	-1.73697	1.8	1.1	0.3	3	4	2	3
Heterogeneous nuclear ribonucleoprotein H2 OS=Homo sapiens GN=HNRNPH2 PE=1 SV=1	HNRNPH2	sp|P55795|HNRH2_HUMAN	49 kDa	0.378512	0.137504	0.137504	1.3	1.1	1.1	3	4	1	3
Aminopeptidase (Fragment) OS=Homo sapiens PE=2 SV=1		tr|Q59E93|Q59E93_HUMAN	111 kDa	0.485427	0.137504	1.20163	1.4	1.1	2.3	3	7	3	5
Isoform 2 of Ubiquitin-conjugating enzyme E2 D3 OS=Homo sapiens GN=UBE2D3	UBE2D3	sp|P61077-2|UB2D3_HUMAN (+2)	17 kDa	-2.32193	0.263034	-0.736966	0.2	1.2	0.6	3	1	3	2
Dual specificity protein phosphatase 3 OS=Homo sapiens GN=DUSP3 PE=1 SV=1	DUSP3	sp|P51452|DUS3_HUMAN (+1)	20 kDa	-0.321928	0.263034	-1.32193	0.8	1.2	0.4	3	2	2	1
5'-3' exoribonuclease OS=Homo sapiens PE=2 SV=1		tr|B3KMC9|B3KMC9_HUMAN	109 kDa	-0.152003	0.263034	-0.321928	0.9	1.2	0.8	3	3	3	5
Serine/threonine kinase 4 variant (Fragment) OS=Homo sapiens PE=2 SV=1		tr|Q59FZ4|Q59FZ4_HUMAN	58 kDa	0.584963	0.263034	-19.9316	1.5	1.2	1e-06	3	4	2	0
Chromobox protein homolog 5 OS=Homo sapiens GN=CBX5 PE=1 SV=1	CBX5	sp|P45973|CBX5_HUMAN	22 kDa	-20.6685	0.378512	-20.6685	6e-07	1.3	6e-07	3	0	4	0
Lethal(2) giant larvae protein homolog 1 OS=Homo sapiens GN=LLGL1 PE=1 SV=3	LLGL1	sp|Q15334|L2GL1_HUMAN	115 kDa	-3.32193	0.378512	-0.514573	0.1	1.3	0.7	3	1	4	3
Activated RNA polymerase II transcriptional coactivator p15 OS=Homo sapiens GN=SUB1 PE=1 SV=3	SUB1	sp|P53999|TCP4_HUMAN	14 kDa	-1.32193	0.378512	-0.514573	0.4	1.3	0.7	3	2	3	2
Exosome RNA helicase MTR4 OS=Homo sapiens GN=MTREX PE=1 SV=3	MTREX	sp|P42285|MTREX_HUMAN	118 kDa	-0.321928	0.378512	0.263034	0.8	1.3	1.2	3	5	5	8
COP9 signalosome complex subunit 2 OS=Homo sapiens GN=COPS2 PE=1 SV=1	COPS2	tr|B4DIH5|B4DIH5_HUMAN	44 kDa	-4.05889	0.485427	-20.4461	0.06	1.4	7e-07	3	1	1	0
Lamin-B2 OS=Homo sapiens GN=LMNB2 PE=1 SV=4	LMNB2	sp|Q03252|LMNB2_HUMAN	70 kDa	-1.32193	0.485427	0.485427	0.4	1.4	1.4	3	4	4	3
High-mobility group box 2 OS=Homo sapiens PE=2 SV=1		tr|Q5U071|Q5U071_HUMAN	24 kDa	0.847997	0.485427	0	1.8	1.4	1	3	5	3	1
AH receptor-interacting protein OS=Homo sapiens GN=AIP PE=1 SV=2	AIP	sp|O00170|AIP_HUMAN	38 kDa	-1	0.485427	-0.321928	0.5	1.4	0.8	3	1	3	2
Isoform 2 of Eukaryotic translation initiation factor 4E OS=Homo sapiens GN=EIF4E	EIF4E	sp|P06730-2|IF4E_HUMAN	29 kDa	-0.152003	0.485427	0.485427	0.9	1.4	1.4	3	3	3	3
Replication factor C 5 isoform 1 variant (Fragment) OS=Homo sapiens PE=2 SV=1		tr|Q59GW7|Q59GW7_HUMAN	40 kDa	-1.32193	0.485427	3.21723	0.4	1.4	9.3	3	2	3	3
Isoform 2 of cAMP-dependent protein kinase catalytic subunit alpha OS=Homo sapiens GN=PRKACA	PRKACA	sp|P17612-2|KAPCA_HUMAN (+1)	40 kDa	-0.321928	0.584963	0.847997	0.8	1.5	1.8	3	3	2	1
Talin-2 OS=Homo sapiens GN=TLN2 PE=1 SV=4	TLN2	sp|Q9Y4G6|TLN2_HUMAN	272 kDa	0.678072	0.584963	1.43296	1.6	1.5	2.7	3	3	4	7
Isoform 3 of Protein PRRC1 OS=Homo sapiens GN=PRRC1	PRRC1	sp|Q96M27-3|PRRC1_HUMAN	49 kDa	-2.32193	0.584963	0.678072	0.2	1.5	1.6	3	3	3	4
Thioredoxin OS=Homo sapiens GN=TXN PE=1 SV=3	TXN	sp|P10599|THIO_HUMAN (+1)	12 kDa	0.378512	0.584963	0.584963	1.3	1.5	1.5	3	4	4	3
Myristoylated alanine-rich C-kinase substrate OS=Homo sapiens GN=MARCKS PE=1 SV=4	MARCKS	sp|P29966|MARCS_HUMAN	32 kDa	0.378512	0.584963	-0.514573	1.3	1.5	0.7	3	4	5	2
Isoform 2 of Poly(U)-binding-splicing factor PUF60 OS=Homo sapiens GN=PUF60	PUF60	sp|Q9UHX1-2|PUF60_HUMAN	58 kDa	-0.736966	0.584963	0.485427	0.6	1.5	1.4	3	3	7	5
Ubiquitin-associated protein 2-like OS=Homo sapiens GN=UBAP2L PE=1 SV=2	UBAP2L	tr|F8W726|F8W726_HUMAN	114 kDa	-0.321928	0.584963	-0.514573	0.8	1.5	0.7	3	2	11	2
Isoform 2 of DNA (cytosine-5)-methyltransferase 1 OS=Homo sapiens GN=DNMT1	DNMT1	sp|P26358-2|DNMT1_HUMAN (+1)	185 kDa	0	0.678072	-0.736966	1	1.6	0.6	3	3	3	1
Aminoacyl tRNA synthase complex-interacting multifunctional protein 2 OS=Homo sapiens GN=AIMP2 PE=1 SV=2	AIMP2	sp|Q13155|AIMP2_HUMAN	35 kDa	-3.47393	0.847997	-21.6685	0.09	1.8	3e-07	3	2	4	0
Eukaryotic translation initiation factor 3 subunit H OS=Homo sapiens GN=EIF3H PE=1 SV=1	EIF3H	tr|B3KS98|B3KS98_HUMAN	42 kDa	-1.32193	0.847997	-4.05889	0.4	1.8	0.06	3	4	4	2
Protein O-GlcNAcase OS=Homo sapiens GN=MGEA5 PE=1 SV=2	MGEA5	sp|O60502|OGA_HUMAN	103 kDa	-1.73697	0.847997	0.584963	0.3	1.8	1.5	3	1	7	5
Catenin alpha-1 OS=Homo sapiens GN=CTNNA1 PE=1 SV=1	CTNNA1	sp|P35221|CTNA1_HUMAN	100 kDa	0.584963	0.925999	0	1.5	1.9	1	3	7	6	7
Isoform 2 of Minor histocompatibility antigen H13 OS=Homo sapiens GN=HM13	HM13	sp|Q8TCT9-2|HM13_HUMAN	47 kDa	0.847997	0.925999	0.847997	1.8	1.9	1.8	3	3	3	4
Isoform 2 of SWI/SNF complex subunit SMARCC2 OS=Homo sapiens GN=SMARCC2	SMARCC2	sp|Q8TAQ2-2|SMRC2_HUMAN (+1)	125 kDa	0.137504	0.925999	0.378512	1.1	1.9	1.3	3	4	4	4
Isoform 2 of E3 ubiquitin-protein ligase Itchy homolog OS=Homo sapiens GN=ITCH	ITCH	sp|Q96J02-2|ITCH_HUMAN (+1)	99 kDa	-20.4461	0.925999	-3.32193	7e-07	1.9	0.1	3	0	3	1
Rho-associated protein kinase 2 OS=Homo sapiens GN=ROCK2 PE=1 SV=4	ROCK2	sp|O75116|ROCK2_HUMAN	161 kDa	-0.736966	0.925999	0.584963	0.6	1.9	1.5	3	1	6	7
Fanconi anemia group I protein OS=Homo sapiens GN=FANCI PE=1 SV=4	FANCI	sp|Q9NVI1|FANCI_HUMAN	149 kDa	-1	0.925999	-0.514573	0.5	1.9	0.7	3	3	11	2
Protein flightless-1 homolog OS=Homo sapiens GN=FLII PE=1 SV=2	FLII	sp|Q13045|FLII_HUMAN	145 kDa	-1	1	0.765535	0.5	2	1.7	3	2	8	4
Isoform 4 of E3 ubiquitin-protein ligase NEDD4 OS=Homo sapiens GN=NEDD4	NEDD4	sp|P46934-4|NEDD4_HUMAN	104 kDa	0.137504	1.07039	0.485427	1.1	2.1	1.4	3	2	3	3
Serine/threonine-protein kinase mTOR OS=Homo sapiens GN=MTOR PE=1 SV=1	MTOR	sp|P42345|MTOR_HUMAN	289 kDa	-2.32193	1.07039	2.07039	0.2	2.1	4.2	3	1	4	5
Endophilin-B1 OS=Homo sapiens GN=SH3GLB1 PE=1 SV=1	SH3GLB1	tr|A0A087WW40|A0A087WW40_HUMAN	44 kDa	-2.32193	1.1375	-20.0836	0.2	2.2	9e-07	3	1	3	0
Activator of 90 kDa heat shock protein ATPase homolog 1 OS=Homo sapiens GN=AHSA1 PE=1 SV=1	AHSA1	sp|O95433|AHSA1_HUMAN	38 kDa	0.263034	1.1375	-2.32193	1.2	2.2	0.2	3	4	8	4
60S ribosomal protein L38 OS=Homo sapiens GN=RPL38 PE=1 SV=2	RPL38	sp|P63173|RL38_HUMAN	8 kDa	-0.321928	1.26303	0.137504	0.8	2.4	1.1	3	4	4	4
Isoform 2 of Heterogeneous nuclear ribonucleoprotein R OS=Homo sapiens GN=HNRNPR	HNRNPR	sp|O43390-2|HNRPR_HUMAN (+1)	71 kDa	-0.321928	1.32193	1.96347	0.8	2.5	3.9	3	2	3	2
Sec1 family domain-containing protein 1 OS=Homo sapiens GN=SCFD1 PE=1 SV=4	SCFD1	sp|Q8WVM8|SCFD1_HUMAN	72 kDa	-0.736966	1.37851	-1.32193	0.6	2.6	0.4	3	4	4	5
Huntingtin OS=Homo sapiens GN=HTT PE=1 SV=2	HTT	sp|P42858|HD_HUMAN	348 kDa	0.485427	1.43296	1.26303	1.4	2.7	2.4	3	4	5	5
Isoform 2 of U2 snRNP-associated SURP motif-containing protein OS=Homo sapiens GN=U2SURP	U2SURP	sp|O15042-2|SR140_HUMAN (+1)	118 kDa	0.678072	1.48543	0.847997	1.6	2.8	1.8	3	4	8	3
Ras-related protein Rab-14 OS=Homo sapiens GN=RAB14 PE=1 SV=4	RAB14	sp|P61106|RAB14_HUMAN (+1)	24 kDa	-1.73697	1.53605	-0.736966	0.3	2.9	0.6	3	1	3	4
CGI-150 protein OS=Homo sapiens PE=2 SV=1		tr|Q9Y3E8|Q9Y3E8_HUMAN	55 kDa	0	1.53605	-0.736966	1	2.9	0.6	3	2	4	3
S-adenosylmethionine synthase isoform type-2 OS=Homo sapiens GN=MAT2A PE=1 SV=1	MAT2A	sp|P31153|METK2_HUMAN (+1)	44 kDa	0.925999	1.63227	2.07039	1.9	3.1	4.2	3	7	8	4
HIV Tat-specific factor 1 OS=Homo sapiens GN=HTATSF1 PE=1 SV=1	HTATSF1	sp|O43719|HTSF1_HUMAN	86 kDa	-0.514573	1.63227	0	0.7	3.1	1	3	2	4	1
40S ribosomal protein S27 OS=Homo sapiens GN=LOC392748 PE=3 SV=1	LOC392748	tr|A4D1G5|A4D1G5_HUMAN	17 kDa	-0.152003	1.63227	-1	0.9	3.1	0.5	3	3	5	1
Hydroxymethylglutaryl-CoA synthase, cytoplasmic OS=Homo sapiens GN=HMGCS1 PE=1 SV=2	HMGCS1	sp|Q01581|HMCS1_HUMAN	57 kDa	0.765535	1.63227	1.32193	1.7	3.1	2.5	3	3	5	8
Mitochondrial import receptor subunit TOM34 OS=Homo sapiens GN=TOMM34 PE=1 SV=2	TOMM34	sp|Q15785|TOM34_HUMAN	35 kDa	-0.514573	1.80735	-2.32193	0.7	3.5	0.2	3	1	5	1
Sodium/potassium-transporting ATPase subunit beta-3 OS=Homo sapiens GN=ATP1B3 PE=1 SV=1	ATP1B3	sp|P54709|AT1B3_HUMAN	32 kDa	-1.73697	1.80735	-0.736966	0.3	3.5	0.6	3	3	3	3
Isoform 2 of Ras-related protein Rab-6A OS=Homo sapiens GN=RAB6A	RAB6A	sp|P20340-2|RAB6A_HUMAN (+1)	24 kDa	-1	1.848	-0.152003	0.5	3.6	0.9	3	3	2	3
Macrophage migration inhibitory factor OS=Homo sapiens GN=MIF PE=1 SV=4	MIF	sp|P14174|MIF_HUMAN (+1)	12 kDa	-23.2535	1.88753	2.20163	1e-07	3.7	4.6	3	0	8	5
Isoform 2 of Septin-9 OS=Homo sapiens GN=SEPT9	SEPT9	sp|Q9UHD8-2|SEPT9_HUMAN	64 kDa	0	1.88753	2.53605	1	3.7	5.8	3	3	6	7
HSPC027 OS=Homo sapiens PE=2 SV=1		tr|Q9Y6E3|Q9Y6E3_HUMAN	43 kDa	0.847997	1.926	0.765535	1.8	3.8	1.7	3	4	10	4
Phospholipase A-2-activating protein OS=Homo sapiens GN=PLAA PE=1 SV=2	PLAA	sp|Q9Y263|PLAP_HUMAN	87 kDa	-20.2535	1.926	-0.152003	8e-07	3.8	0.9	3	0	4	1
Isoform 3 of KN motif and ankyrin repeat domain-containing protein 2 OS=Homo sapiens GN=KANK2	KANK2	sp|Q63ZY3-3|KANK2_HUMAN (+1)	90 kDa	-1	1.96347	-0.321928	0.5	3.9	0.8	3	1	6	2
La-related protein 1 OS=Homo sapiens GN=LARP1 PE=1 SV=2	LARP1	sp|Q6PKG0|LARP1_HUMAN	124 kDa	-20.0836	2.20163	1.1375	9e-07	4.6	2.2	3	0	8	3
COP9 signalosome complex subunit 6 OS=Homo sapiens GN=COPS6 PE=1 SV=1	COPS6	sp|Q7L5N1|CSN6_HUMAN (+2)	36 kDa	-0.514573	2.37851	0.378512	0.7	5.2	1.3	3	2	4	2
Phosphoglycerate kinase 2 OS=Homo sapiens GN=PGK2 PE=1 SV=3	PGK2	sp|P07205|PGK2_HUMAN	45 kDa	0.263034	-26.5754	-26.5754	1.2	1e-08	1e-08	2	1	0	0
TFG protein OS=Homo sapiens GN=TFG PE=1 SV=1	TFG	tr|Q05BK6|Q05BK6_HUMAN	41 kDa	-0.736966	-23.2535	-2.32193	0.6	1e-07	0.2	2	4	0	1
Isoform 2 of C-terminal-binding protein 1 OS=Homo sapiens GN=CTBP1	CTBP1	sp|Q13363-2|CTBP1_HUMAN (+1)	46 kDa	-2.32193	-22.2535	-3.32193	0.2	2e-07	0.1	2	2	0	1
Signal peptidase complex subunit 2 OS=Homo sapiens GN=SPCS2 PE=1 SV=1	SPCS2	tr|A0A087WUC6|A0A087WUC6_HUMAN	25 kDa	-21.6685	-21.6685	-21.6685	3e-07	3e-07	3e-07	2	0	0	0
Dipeptidyl peptidase 1 OS=Homo sapiens GN=CTSC PE=1 SV=2	CTSC	sp|P53634|CATC_HUMAN (+1)	52 kDa	-21.6685	-21.6685	-1	3e-07	3e-07	0.5	2	0	0	1
Protein phosphatase 1F (PP2C domain containing) OS=Homo sapiens GN=PPM1F PE=2 SV=1	PPM1F	tr|Q6IPC0|Q6IPC0_HUMAN (+2)	50 kDa	0	-21.6685	-3.32193	1	3e-07	0.1	2	3	0	1
Isoform 3 of Nucleoporin p54 OS=Homo sapiens GN=NUP54	NUP54	sp|Q7Z3B4-3|NUP54_HUMAN (+1)	51 kDa	-0.514573	-21.6685	-21.6685	0.7	3e-07	3e-07	2	3	0	0
Diphosphomevalonate decarboxylase OS=Homo sapiens GN=MVD PE=1 SV=1	MVD	sp|P53602|MVD1_HUMAN	43 kDa	-0.514573	-21.6685	-3.64386	0.7	3e-07	0.08	2	2	0	1
BRO1 domain-containing protein BROX OS=Homo sapiens GN=BROX PE=1 SV=1	BROX	sp|Q5VW32|BROX_HUMAN	46 kDa	-21.6685	-21.6685	-21.6685	3e-07	3e-07	3e-07	2	0	0	0
Omega-amidase NIT2 OS=Homo sapiens GN=NIT2 PE=1 SV=1	NIT2	sp|Q9NQR4|NIT2_HUMAN (+1)	31 kDa	-0.736966	-21.6685	0.765535	0.6	3e-07	1.7	2	3	0	2
10-formyltetrahydrofolate dehydrogenase OS=Homo sapiens PE=2 SV=1		tr|B4DTU7|B4DTU7_HUMAN	102 kDa	-21.2535	-21.2535	-21.2535	4e-07	4e-07	4e-07	2	0	0	0
Peptidyl-prolyl cis-trans isomerase-like 1 OS=Homo sapiens GN=PPIL1 PE=1 SV=1	PPIL1	sp|Q9Y3C6|PPIL1_HUMAN (+1)	18 kDa	-0.514573	-21.2535	-3.47393	0.7	4e-07	0.09	2	2	0	1
cDNA FLJ76053, highly similar to Homo sapiens Ras-GTPase activating protein SH3 domain-binding protein 2 (G3BP2), transcript variant 3, mRNA OS=Homo sapiens PE=2 SV=1		tr|A8K6V7|A8K6V7_HUMAN	51 kDa	-0.514573	-21.2535	0.678072	0.7	4e-07	1.6	2	2	0	3
Actin-related protein 10 OS=Homo sapiens GN=ACTR10 PE=1 SV=1	ACTR10	sp|Q9NZ32|ARP10_HUMAN	46 kDa	-21.2535	-21.2535	-21.2535	4e-07	4e-07	4e-07	2	0	0	0
Ribosome maturation protein SBDS OS=Homo sapiens GN=SBDS PE=1 SV=4	SBDS	sp|Q9Y3A5|SBDS_HUMAN (+1)	29 kDa	-0.736966	-21.2535	-21.2535	0.6	4e-07	4e-07	2	1	0	0
Phospholipid-transporting ATPase IG OS=Homo sapiens GN=ATP11C PE=1 SV=3	ATP11C	sp|Q8NB49|AT11C_HUMAN	129 kDa	-20.9316	-20.9316	-20.9316	5e-07	5e-07	5e-07	2	0	0	0
Isoform 2 of Serine hydroxymethyltransferase, cytosolic OS=Homo sapiens GN=SHMT1	SHMT1	sp|P34896-2|GLYC_HUMAN (+3)	49 kDa	-20.9316	-20.9316	-20.9316	5e-07	5e-07	5e-07	2	0	0	0
Isoform 2 of BAG family molecular chaperone regulator 2 OS=Homo sapiens GN=BAG2	BAG2	sp|O95816-2|BAG2_HUMAN	20 kDa	-4.05889	-20.9316	-20.9316	0.06	5e-07	5e-07	2	1	0	0
PKCI-1-related HIT protein variant (Fragment) OS=Homo sapiens PE=2 SV=1		tr|Q53HJ8|Q53HJ8_HUMAN	17 kDa	-1.73697	-20.9316	-2.32193	0.3	5e-07	0.2	2	2	0	1
Epoxide hydrolase 1 OS=Homo sapiens GN=EPHX1 PE=1 SV=1	EPHX1	sp|P07099|HYEP_HUMAN	53 kDa	-0.321928	-20.9316	0.137504	0.8	5e-07	1.1	2	2	0	2
ITGA7 variant protein (Fragment) OS=Homo sapiens GN=ITGA7 variant protein PE=2 SV=1	ITGA7 variant protein	tr|Q4LE35|Q4LE35_HUMAN	131 kDa	-20.6685	-20.6685	-20.6685	6e-07	6e-07	6e-07	2	0	0	0
Isoform 5 of Serine/threonine-protein kinase WNK1 OS=Homo sapiens GN=WNK1	WNK1	sp|Q9H4A3-6|WNK1_HUMAN (+1)	280 kDa	-20.6685	-20.6685	-20.6685	6e-07	6e-07	6e-07	2	0	0	0
Beta-hexosaminidase subunit alpha OS=Homo sapiens GN=HEXA PE=1 SV=2	HEXA	sp|P06865|HEXA_HUMAN (+1)	61 kDa	-0.514573	-20.6685	0.765535	0.7	6e-07	1.7	2	1	0	3
Isoform 4 of U4/U6 small nuclear ribonucleoprotein Prp31 OS=Homo sapiens GN=PRPF31	PRPF31	sp|Q8WWY3-4|PRP31_HUMAN	55 kDa	-3.32193	-20.6685	-20.6685	0.1	6e-07	6e-07	2	1	0	0
Isoform 2 of Multifunctional methyltransferase subunit TRM112-like protein OS=Homo sapiens GN=TRMT112	TRMT112	sp|Q9UI30-2|TR112_HUMAN (+3)	14 kDa	-5.05889	-20.4461	-3.32193	0.03	7e-07	0.1	2	1	0	1
Fragile X mental retardation syndrome-related protein 1 OS=Homo sapiens GN=FXR1 PE=1 SV=3	FXR1	sp|P51114|FXR1_HUMAN	70 kDa	-0.736966	-20.4461	-20.4461	0.6	7e-07	7e-07	2	2	0	0
Isoform 2 of Cyclin-dependent kinase 9 OS=Homo sapiens GN=CDK9	CDK9	sp|P50750-2|CDK9_HUMAN	53 kDa	-20.4461	-20.4461	0.378512	7e-07	7e-07	1.3	2	0	0	2
Uncharacterized protein OS=Homo sapiens PE=4 SV=1		tr|A0A1W2PNV4|A0A1W2PNV4_HUMAN	76 kDa	-20.4461	-20.4461	-20.4461	7e-07	7e-07	7e-07	2	0	0	0
Mitochondrial-processing peptidase subunit alpha OS=Homo sapiens GN=PMPCA PE=1 SV=2	PMPCA	sp|Q10713|MPPA_HUMAN	58 kDa	0.263034	-20.4461	-0.736966	1.2	7e-07	0.6	2	2	0	2
LUC7-like isoform b variant (Fragment) OS=Homo sapiens PE=2 SV=1		tr|Q53G47|Q53G47_HUMAN	44 kDa	-20.2535	-20.2535	-20.2535	8e-07	8e-07	8e-07	2	0	0	0
Glycogen synthase kinase-3 alpha OS=Homo sapiens GN=GSK3A PE=1 SV=2	GSK3A	sp|P49840|GSK3A_HUMAN	51 kDa	-20.2535	-20.2535	-0.736966	8e-07	8e-07	0.6	2	0	0	1
Heme-binding protein 2 OS=Homo sapiens GN=HEBP2 PE=1 SV=1	HEBP2	sp|Q9Y5Z4|HEBP2_HUMAN (+1)	23 kDa	-0.321928	-20.2535	-1	0.8	8e-07	0.5	2	2	0	1
DnaJ homolog subfamily C member 9 OS=Homo sapiens GN=DNAJC9 PE=1 SV=1	DNAJC9	sp|Q8WXX5|DNJC9_HUMAN	30 kDa	-2.32193	-20.0836	0.847997	0.2	9e-07	1.8	2	2	0	2
Isoform 3 of Gamma-tubulin complex component 2 OS=Homo sapiens GN=TUBGCP2	TUBGCP2	sp|Q9BSJ2-4|GCP2_HUMAN	106 kDa	-20.0836	-20.0836	-20.0836	9e-07	9e-07	9e-07	2	0	0	0
tRNA (adenine(58)-N(1))-methyltransferase non-catalytic subunit TRM6 OS=Homo sapiens GN=TRMT6 PE=1 SV=1	TRMT6	sp|Q9UJA5|TRM6_HUMAN	56 kDa	-0.736966	-20.0836	-0.514573	0.6	9e-07	0.7	2	1	0	1
N-alpha-acetyltransferase 50 OS=Homo sapiens GN=NAA50 PE=1 SV=1	NAA50	sp|Q9GZZ1|NAA50_HUMAN (+1)	19 kDa	-1.73697	-19.9316	-19.9316	0.3	1e-06	1e-06	2	2	0	0
THUMP domain-containing protein 1 OS=Homo sapiens GN=THUMPD1 PE=1 SV=2	THUMPD1	sp|Q9NXG2|THUM1_HUMAN (+1)	39 kDa	-0.321928	-19.9316	-0.321928	0.8	1e-06	0.8	2	2	0	2
Isoform 4 of Unconventional myosin-XVIIIa OS=Homo sapiens GN=MYO18A	MYO18A	sp|Q92614-4|MY18A_HUMAN (+1)	231 kDa	-0.514573	-19.9316	2.23266	0.7	1e-06	4.7	2	1	0	4
Protein NipSnap homolog 3A OS=Homo sapiens GN=NIPSNAP3A PE=1 SV=2	NIPSNAP3A	sp|Q9UFN0|NPS3A_HUMAN	28 kDa	-2.32193	-19.9316	-19.9316	0.2	1e-06	1e-06	2	1	0	0
Isoform 2 of Signal transducing adapter molecule 1 OS=Homo sapiens GN=STAM	STAM	sp|Q92783-2|STAM1_HUMAN (+1)	45 kDa	-4.05889	-19.9316	-1.32193	0.06	1e-06	0.4	2	1	0	2
Pyrroline-5-carboxylate reductase 3 OS=Homo sapiens GN=PYCR3 PE=1 SV=3	PYCR3	sp|Q53H96|P5CR3_HUMAN (+2)	29 kDa	-0.152003	-19.9316	-19.9316	0.9	1e-06	1e-06	2	1	0	0
Insulin-like growth factor 2 mRNA-binding protein 1 OS=Homo sapiens GN=IGF2BP1 PE=1 SV=2	IGF2BP1	sp|Q9NZI8|IF2B1_HUMAN	63 kDa	-0.514573	-19.9316	3.12102	0.7	1e-06	8.7	2	2	0	3
Coiled-coil domain-containing protein 47 OS=Homo sapiens GN=CCDC47 PE=1 SV=1	CCDC47	sp|Q96A33|CCD47_HUMAN	56 kDa	0.485427	-19.9316	1	1.4	1e-06	2	2	1	0	2
Transmembrane protein 109 OS=Homo sapiens GN=TMEM109 PE=1 SV=1	TMEM109	sp|Q9BVC6|TM109_HUMAN	26 kDa	-19.9316	-19.9316	0.678072	1e-06	1e-06	1.6	2	0	0	1
Peflin OS=Homo sapiens GN=PEF1 PE=1 SV=1	PEF1	sp|Q9UBV8|PEF1_HUMAN	30 kDa	0.378512	-19.9316	0.847997	1.3	1e-06	1.8	2	4	0	1
Serine/threonine-protein phosphatase 4 catalytic subunit OS=Homo sapiens GN=PPP4C PE=1 SV=1	PPP4C	sp|P60510|PP4C_HUMAN (+2)	35 kDa	-2.32193	-19.9316	-0.736966	0.2	1e-06	0.6	2	1	0	1
SWI/SNF related, matrix associated, actin dependent regulator of chromatin, subfamily d, member 1, isoform CRA_e OS=Homo sapiens GN=SMARCD1 PE=4 SV=1	SMARCD1	tr|A0A024R102|A0A024R102_HUMAN (+1)	71 kDa	-18.9316	-18.9316	-18.9316	2e-06	2e-06	2e-06	2	0	0	0
Pentatricopeptide repeat domain-containing protein 3, mitochondrial OS=Homo sapiens GN=PTCD3 PE=1 SV=3	PTCD3	sp|Q96EY7|PTCD3_HUMAN	79 kDa	-18.9316	-18.9316	-2.32193	2e-06	2e-06	0.2	2	0	0	1
NADH-cytochrome b5 reductase 1 OS=Homo sapiens GN=CYB5R1 PE=1 SV=1	CYB5R1	sp|Q9UHQ9|NB5R1_HUMAN	34 kDa	-3.32193	-18.9316	0.263034	0.1	2e-06	1.2	2	1	0	1
Protein RTF2 homolog OS=Homo sapiens GN=RTFDC1 PE=1 SV=1	RTFDC1	tr|A0A0A0MQR2|A0A0A0MQR2_HUMAN (+1)	38 kDa	-18.9316	-18.9316	-18.9316	2e-06	2e-06	2e-06	2	0	0	0
cDNA FLJ52497, highly similar to Protein NDRG3 OS=Homo sapiens PE=2 SV=1		tr|B7Z323|B7Z323_HUMAN	31 kDa	-2.32193	-18.9316	-1	0.2	2e-06	0.5	2	1	0	1
Ubiquitin/ISG15-conjugating enzyme E2 L6 OS=Homo sapiens GN=UBE2L6 PE=1 SV=4	UBE2L6	sp|O14933|UB2L6_HUMAN	18 kDa	-18.9316	-18.9316	1.67807	2e-06	2e-06	3.2	2	0	0	2
Zinc finger CCCH domain-containing protein 15 OS=Homo sapiens GN=ZC3H15 PE=1 SV=1	ZC3H15	sp|Q8WU90|ZC3HF_HUMAN (+1)	49 kDa	-0.736966	-18.9316	-18.9316	0.6	2e-06	2e-06	2	1	0	0
Cellular retinoic acid-binding protein 2 OS=Homo sapiens GN=CRABP2 PE=1 SV=2	CRABP2	sp|P29373|RABP2_HUMAN	16 kDa	-18.9316	-18.9316	-18.9316	2e-06	2e-06	2e-06	2	0	0	0
Isoform 2 of CD166 antigen OS=Homo sapiens GN=ALCAM	ALCAM	sp|Q13740-2|CD166_HUMAN	64 kDa	-0.736966	-18.9316	-18.9316	0.6	2e-06	2e-06	2	2	0	0
NAD-dependent malic enzyme, mitochondrial OS=Homo sapiens GN=ME2 PE=1 SV=1	ME2	sp|P23368|MAOM_HUMAN	65 kDa	0.678072	-18.9316	0.584963	1.6	2e-06	1.5	2	2	0	2
Pachytene checkpoint protein 2 homolog OS=Homo sapiens GN=TRIP13 PE=1 SV=2	TRIP13	sp|Q15645|PCH2_HUMAN	49 kDa	0	-18.9316	-1	1	2e-06	0.5	2	1	0	1
Isoform 2 of Tubulin-specific chaperone E OS=Homo sapiens GN=TBCE	TBCE	sp|Q15813-2|TBCE_HUMAN	65 kDa	-0.321928	-18.9316	1.67807	0.8	2e-06	3.2	2	2	0	3
Engulfment and cell motility protein 2 OS=Homo sapiens GN=ELMO2 PE=1 SV=2	ELMO2	sp|Q96JJ3|ELMO2_HUMAN	83 kDa	-18.9316	-18.9316	-18.9316	2e-06	2e-06	2e-06	2	0	0	0
3'(2'),5'-bisphosphate nucleotidase 1 OS=Homo sapiens GN=BPNT1 PE=1 SV=1	BPNT1	sp|O95861|BPNT1_HUMAN	33 kDa	-18.9316	-18.9316	1.20163	2e-06	2e-06	2.3	2	0	0	3
Isoform 2 of Peroxisomal acyl-coenzyme A oxidase 1 OS=Homo sapiens GN=ACOX1	ACOX1	sp|Q15067-2|ACOX1_HUMAN (+3)	75 kDa	-2.32193	-18.3466	-18.3466	0.2	3e-06	3e-06	2	1	0	0
NADH dehydrogenase [ubiquinone] iron-sulfur protein 3, mitochondrial OS=Homo sapiens GN=NDUFS3 PE=1 SV=1	NDUFS3	sp|O75489|NDUS3_HUMAN	30 kDa	-18.3466	-18.3466	0.584963	3e-06	3e-06	1.5	2	0	0	1
Glucosylceramidase OS=Homo sapiens GN=GBA PE=1 SV=1	GBA	tr|A0A0G2JLB3|A0A0G2JLB3_HUMAN	60 kDa	-0.321928	-18.3466	0.925999	0.8	3e-06	1.9	2	2	0	1
Clathrin interactor 1 OS=Homo sapiens GN=CLINT1 PE=1 SV=1	CLINT1	sp|Q14677|EPN4_HUMAN (+1)	68 kDa	-0.736966	-18.3466	-0.514573	0.6	3e-06	0.7	2	1	0	2
Isoform A of Serine/threonine-protein kinase 24 OS=Homo sapiens GN=STK24	STK24	sp|Q9Y6E0-2|STK24_HUMAN	48 kDa	-18.3466	-18.3466	-18.3466	3e-06	3e-06	3e-06	2	0	0	0
Dihydropyrimidine dehydrogenase [NADP(+)] OS=Homo sapiens GN=DPYD PE=1 SV=2	DPYD	sp|Q12882|DPYD_HUMAN	111 kDa	-18.3466	-18.3466	-18.3466	3e-06	3e-06	3e-06	2	0	0	0
Aldehyde dehydrogenase, mitochondrial OS=Homo sapiens GN=ALDH2 PE=1 SV=2	ALDH2	sp|P05091|ALDH2_HUMAN	56 kDa	-17.9316	-17.9316	-17.9316	4e-06	4e-06	4e-06	2	0	0	0
Isoform 2 of Choline transporter-like protein 2 OS=Homo sapiens GN=SLC44A2	SLC44A2	sp|Q8IWA5-2|CTL2_HUMAN (+2)	81 kDa	-17.9316	-17.9316	-17.9316	4e-06	4e-06	4e-06	2	0	0	0
Isoform 2 of Jupiter microtubule associated homolog 1 OS=Homo sapiens GN=JPT1	JPT1	sp|Q9UK76-2|JUPI1_HUMAN	20 kDa	-17.9316	-17.9316	-17.9316	4e-06	4e-06	4e-06	2	0	0	0
General transcription factor IIE subunit 1 OS=Homo sapiens GN=GTF2E1 PE=1 SV=2	GTF2E1	sp|P29083|T2EA_HUMAN (+1)	49 kDa	-17.9316	-17.9316	-17.9316	4e-06	4e-06	4e-06	2	0	0	0
Cancer-related nucleoside-triphosphatase OS=Homo sapiens GN=NTPCR PE=1 SV=1	NTPCR	sp|Q9BSD7|NTPCR_HUMAN (+1)	21 kDa	0.137504	-17.9316	-17.9316	1.1	4e-06	4e-06	2	1	0	0
Isoform 2 of 28S ribosomal protein S27, mitochondrial OS=Homo sapiens GN=MRPS27	MRPS27	sp|Q92552-2|RT27_HUMAN (+2)	49 kDa	-1.32193	-17.9316	-1	0.4	4e-06	0.5	2	1	0	1
PRRC2A OS=Homo sapiens PE=4 SV=1		tr|A0A1U9X9A5|A0A1U9X9A5_HUMAN	229 kDa	-17.6096	-17.6096	-17.6096	5e-06	5e-06	5e-06	2	0	0	0
Thymosin, beta 10, isoform CRA_a (Fragment) OS=Homo sapiens GN=TMSB10 PE=4 SV=1	TMSB10	tr|D6W5K2|D6W5K2_HUMAN	18 kDa	-17.6096	-17.6096	-17.6096	5e-06	5e-06	5e-06	2	0	0	0
Mycophenolic acid acyl-glucuronide esterase, mitochondrial OS=Homo sapiens GN=ABHD10 PE=1 SV=1	ABHD10	sp|Q9NUJ1|ABHDA_HUMAN	34 kDa	-1.73697	-17.6096	1	0.3	5e-06	2	2	1	0	2
E3 ubiquitin-protein ligase HERC2 OS=Homo sapiens GN=HERC2 PE=1 SV=2	HERC2	sp|O95714|HERC2_HUMAN	527 kDa	-17.3466	-17.3466	-17.3466	6e-06	6e-06	6e-06	2	0	0	0
COL11A2 OS=Homo sapiens PE=4 SV=1		tr|A0A1U9X7H3|A0A1U9X7H3_HUMAN	172 kDa	-17.1242	-17.1242	-17.1242	7e-06	7e-06	7e-06	2	0	0	0
Progesterone receptor OS=Homo sapiens GN=PGR PE=1 SV=4	PGR	sp|P06401|PRGR_HUMAN	99 kDa	-16.6096	-16.6096	-16.6096	1e-05	1e-05	1e-05	2	0	0	0
Transcription factor FOXL2 mutant 1 OS=Homo sapiens GN=FOXL2 PE=2 SV=1	FOXL2	tr|Q4JHB7|Q4JHB7_HUMAN	39 kDa	-16.6096	-16.6096	-16.6096	1e-05	1e-05	1e-05	2	0	0	0
Collagen alpha-1(IV) chain OS=Homo sapiens GN=COL4A1 PE=1 SV=3	COL4A1	sp|P02462|CO4A1_HUMAN	161 kDa	-16.6096	-16.6096	3.80735	1e-05	1e-05	14	2	0	0	2
Isoform 2 of NAD(P)H-hydrate epimerase OS=Homo sapiens GN=NAXE	NAXE	sp|Q8NCW5-2|NNRE_HUMAN (+2)	20 kDa	-22.2535	-6.64386	-0.321928	2e-07	0.01	0.8	2	0	1	2
Isoform 2 of tRNA (cytosine(34)-C(5))-methyltransferase OS=Homo sapiens GN=NSUN2	NSUN2	sp|Q08J23-2|NSUN2_HUMAN (+1)	82 kDa	0.485427	-5.05889	-3.32193	1.4	0.03	0.1	2	2	1	1
Thymosin beta-10 OS=Homo sapiens GN=TMSB10 PE=1 SV=2	TMSB10	sp|P63313|TYB10_HUMAN	5 kDa	-22.2535	-5.05889	-3.8365	2e-07	0.03	0.07	2	0	1	1
Prostaglandin reductase 1 OS=Homo sapiens GN=PTGR1 PE=1 SV=2	PTGR1	sp|Q14914|PTGR1_HUMAN	36 kDa	-0.736966	-4.64386	-1	0.6	0.04	0.5	2	1	1	1
Programmed cell death protein 10 OS=Homo sapiens GN=PDCD10 PE=1 SV=1	PDCD10	sp|Q9BUL8|PDC10_HUMAN	25 kDa	-22.2535	-4.05889	-5.64386	2e-07	0.06	0.02	2	0	1	1
Aspartyl aminopeptidase OS=Homo sapiens GN=DNPEP PE=1 SV=1	DNPEP	sp|Q9ULA0|DNPEP_HUMAN	52 kDa	-0.736966	-4.05889	-20.6685	0.6	0.06	6e-07	2	1	1	0
Dynein light chain 1, cytoplasmic OS=Homo sapiens GN=DYNLL1 PE=1 SV=1	DYNLL1	sp|P63167|DYL1_HUMAN	10 kDa	-1.73697	-4.05889	1.58496	0.3	0.06	3	2	1	1	2
60S ribosomal protein L26 OS=Homo sapiens GN=RPL26 PE=1 SV=1	RPL26	sp|P61254|RL26_HUMAN	17 kDa	0.584963	-4.05889	0.485427	1.5	0.06	1.4	2	1	1	3
Protein PAXX OS=Homo sapiens GN=PAXX PE=1 SV=2	PAXX	sp|Q9BUH6|PAXX_HUMAN	22 kDa	-20.2535	-3.64386	-20.2535	8e-07	0.08	8e-07	2	0	1	0
Signal recognition particle receptor subunit beta OS=Homo sapiens GN=SRPRB PE=1 SV=3	SRPRB	sp|Q9Y5M8|SRPRB_HUMAN (+1)	30 kDa	-19.9316	-3.64386	-19.9316	1e-06	0.08	1e-06	2	0	1	0
60S ribosomal protein L34 OS=Homo sapiens GN=RPL34 PE=1 SV=3	RPL34	sp|P49207|RL34_HUMAN (+1)	13 kDa	-1.32193	-3.47393	-1.73697	0.4	0.09	0.3	2	4	1	1
Isoform 2 of Coiled-coil and C2 domain-containing protein 1A OS=Homo sapiens GN=CC2D1A	CC2D1A	sp|Q6P1N0-2|C2D1A_HUMAN	104 kDa	-21.6685	-3.47393	-1.73697	3e-07	0.09	0.3	2	0	2	1
Ras-related protein Rab-23 OS=Homo sapiens GN=RAB23 PE=1 SV=1	RAB23	sp|Q9ULC3|RAB23_HUMAN	27 kDa	-4.64386	-3.32193	-3.8365	0.04	0.1	0.07	2	1	1	1
Isoform 2 of Lipase maturation factor 2 OS=Homo sapiens GN=LMF2	LMF2	sp|Q9BU23-2|LMF2_HUMAN	77 kDa	-21.2535	-3.32193	-1	4e-07	0.1	0.5	2	0	1	3
Heterogeneous nuclear ribonucleoprotein U-like protein 2 OS=Homo sapiens GN=HNRNPUL2 PE=1 SV=1	HNRNPUL2	sp|Q1KMD3|HNRL2_HUMAN	85 kDa	-1.73697	-3.32193	-2.32193	0.3	0.1	0.2	2	2	1	1
Cleavage and polyadenylation specificity factor subunit 6 OS=Homo sapiens GN=CPSF6 PE=1 SV=2	CPSF6	sp|Q16630|CPSF6_HUMAN	59 kDa	0.485427	-3.32193	0.765535	1.4	0.1	1.7	2	3	5	4
THO complex subunit 4 OS=Homo sapiens GN=ALYREF PE=1 SV=3	ALYREF	sp|Q86V81|THOC4_HUMAN (+1)	27 kDa	-21.2535	-3.32193	-21.2535	4e-07	0.1	4e-07	2	0	1	0
Isoform 5 of Splicing factor 1 OS=Homo sapiens GN=SF1	SF1	sp|Q15637-5|SF01_HUMAN	72 kDa	-1	-3.32193	-0.321928	0.5	0.1	0.8	2	2	1	3
RNA-binding protein 3 OS=Homo sapiens GN=RBM3 PE=1 SV=1	RBM3	sp|P98179|RBM3_HUMAN	17 kDa	-0.736966	-3.32193	-2.32193	0.6	0.1	0.2	2	1	2	1
Exosome complex component RRP41 OS=Homo sapiens GN=EXOSC4 PE=1 SV=3	EXOSC4	sp|Q9NPD3|EXOS4_HUMAN	26 kDa	-20.6685	-2.32193	-20.6685	6e-07	0.2	6e-07	2	0	2	0
cDNA, FLJ94268, highly similar to Homo sapiens histone 1, H1e (HIST1H1E), mRNA OS=Homo sapiens PE=2 SV=1		tr|B2R984|B2R984_HUMAN	22 kDa	-20.2535	-2.32193	-0.736966	8e-07	0.2	0.6	2	0	2	2
Peptidyl-prolyl cis-trans isomerase F, mitochondrial OS=Homo sapiens GN=PPIF PE=1 SV=1	PPIF	sp|P30405|PPIF_HUMAN	22 kDa	-20.2535	-2.32193	-20.2535	8e-07	0.2	8e-07	2	0	1	0
Isoform 2 of Elongin-B OS=Homo sapiens GN=ELOB	ELOB	sp|Q15370-2|ELOB_HUMAN (+1)	18 kDa	-1.73697	-2.32193	-20.0836	0.3	0.2	9e-07	2	1	1	0
Guanidinoacetate N-methyltransferase OS=Homo sapiens GN=GAMT PE=1 SV=1	GAMT	sp|Q14353|GAMT_HUMAN (+2)	26 kDa	-18.3466	-2.32193	-18.3466	3e-06	0.2	3e-06	2	0	1	0
ATPase ASNA1 OS=Homo sapiens GN=ASNA1 PE=1 SV=2	ASNA1	sp|O43681|ASNA_HUMAN	39 kDa	-21.6685	-2.32193	-3.32193	3e-07	0.2	0.1	2	0	1	1
ADP-ribosylation factor-like protein 1 OS=Homo sapiens GN=ARL1 PE=1 SV=1	ARL1	sp|P40616|ARL1_HUMAN	20 kDa	-4.05889	-2.32193	-22.2535	0.06	0.2	2e-07	2	1	3	0
Ectonucleotide pyrophosphatase/phosphodiesterase family member 1 OS=Homo sapiens GN=ENPP1 PE=1 SV=2	ENPP1	sp|P22413|ENPP1_HUMAN	105 kDa	-19.9316	-2.32193	-1.32193	1e-06	0.2	0.4	2	0	1	2
Coatomer subunit zeta-1 OS=Homo sapiens GN=COPZ1 PE=1 SV=1	COPZ1	tr|F8VVA7|F8VVA7_HUMAN	22 kDa	-5.64386	-2.32193	-2.32193	0.02	0.2	0.2	2	1	2	2
Actin-like 6A isoform 1 variant (Fragment) OS=Homo sapiens PE=2 SV=1		tr|Q53FS0|Q53FS0_HUMAN	47 kDa	-0.152003	-2.32193	0	0.9	0.2	1	2	2	2	1
Fibulin-1 OS=Homo sapiens PE=2 SV=1		tr|Q8NBH6|Q8NBH6_HUMAN	71 kDa	0.485427	-2.32193	-1.32193	1.4	0.2	0.4	2	3	1	2
SPARC OS=Homo sapiens GN=SPARC PE=1 SV=1	SPARC	sp|P09486|SPRC_HUMAN	35 kDa	0.378512	-2.32193	0.847997	1.3	0.2	1.8	2	2	1	4
Ras-related protein Rab-8B OS=Homo sapiens GN=RAB8B PE=1 SV=2	RAB8B	sp|Q92930|RAB8B_HUMAN	24 kDa	-2.32193	-2.32193	-0.514573	0.2	0.2	0.7	2	1	1	2
40S ribosomal protein S23 OS=Homo sapiens GN=RPS23 PE=1 SV=3	RPS23	sp|P62266|RS23_HUMAN	16 kDa	-2.32193	-2.32193	-3.32193	0.2	0.2	0.1	2	3	2	1
Uncharacterized protein (Fragment) OS=Homo sapiens PE=1 SV=1		tr|F8W031|F8W031_HUMAN	29 kDa	-19.9316	-2.32193	2.67807	1e-06	0.2	6.4	2	0	1	4
Enhancer of rudimentary homolog OS=Homo sapiens GN=ERH PE=1 SV=1	ERH	sp|P84090|ERH_HUMAN (+1)	12 kDa	-21.6685	-1.73697	-21.6685	3e-07	0.3	3e-07	2	0	1	0
Probable 2-oxoglutarate dehydrogenase E1 component DHKTD1, mitochondrial OS=Homo sapiens GN=DHTKD1 PE=1 SV=2	DHTKD1	sp|Q96HY7|DHTK1_HUMAN	103 kDa	-20.9316	-1.73697	-20.9316	5e-07	0.3	5e-07	2	0	1	0
Isoform B of Plasma membrane calcium-transporting ATPase 1 OS=Homo sapiens GN=ATP2B1	ATP2B1	sp|P20020-3|AT2B1_HUMAN	135 kDa	-19.9316	-1.73697	-19.9316	1e-06	0.3	1e-06	2	0	0	0
Isoform 2 of Sorting nexin-12 OS=Homo sapiens GN=SNX12	SNX12	sp|Q9UMY4-2|SNX12_HUMAN (+3)	19 kDa	0.137504	-1.73697	-1.73697	1.1	0.3	0.3	2	2	2	1
Isoform Short of Double-stranded RNA-binding protein Staufen homolog 1 OS=Homo sapiens GN=STAU1	STAU1	sp|O95793-2|STAU1_HUMAN (+1)	55 kDa	-1	-1.73697	-19.9316	0.5	0.3	1e-06	2	3	1	0
Isoform 2 of AP-2 complex subunit mu OS=Homo sapiens GN=AP2M1	AP2M1	sp|Q96CW1-2|AP2M1_HUMAN	49 kDa	-0.321928	-1.73697	-0.152003	0.8	0.3	0.9	2	4	2	4
Nucleosome assembly protein 1-like 4 OS=Homo sapiens GN=NAP1L4 PE=1 SV=1	NAP1L4	sp|Q99733|NP1L4_HUMAN	43 kDa	0.378512	-1.73697	-0.514573	1.3	0.3	0.7	2	5	5	6
Hippocalcin-like protein 1 OS=Homo sapiens GN=HPCAL1 PE=1 SV=3	HPCAL1	sp|P37235|HPCL1_HUMAN	22 kDa	-0.514573	-1.73697	-21.6685	0.7	0.3	3e-07	2	2	1	0
Isoform LAMP-2B of Lysosome-associated membrane glycoprotein 2 OS=Homo sapiens GN=LAMP2	LAMP2	sp|P13473-2|LAMP2_HUMAN (+2)	45 kDa	0.485427	-1.73697	-0.736966	1.4	0.3	0.6	2	4	1	4
Golgin subfamily A member 2 OS=Homo sapiens GN=GOLGA2 PE=1 SV=3	GOLGA2	sp|Q08379|GOGA2_HUMAN	113 kDa	0.378512	-1.73697	-0.736966	1.3	0.3	0.6	2	5	1	1
Sorbitol dehydrogenase OS=Homo sapiens GN=SORD PE=1 SV=4	SORD	sp|Q00796|DHSO_HUMAN	38 kDa	-21.6685	-1.32193	-21.6685	3e-07	0.4	3e-07	2	0	1	0
Isoform 2 of Sorting nexin-17 OS=Homo sapiens GN=SNX17	SNX17	sp|Q15036-2|SNX17_HUMAN (+1)	50 kDa	0.263034	-1.32193	-0.736966	1.2	0.4	0.6	2	3	1	1
Protein FAM49B OS=Homo sapiens GN=FAM49B PE=1 SV=1	FAM49B	sp|Q9NUQ9|FA49B_HUMAN	37 kDa	-1.32193	-1.32193	0.765535	0.4	0.4	1.7	2	1	2	2
Sulfhydryl oxidase 2 OS=Homo sapiens GN=QSOX2 PE=1 SV=3	QSOX2	sp|Q6ZRP7|QSOX2_HUMAN	78 kDa	-1.73697	-1.32193	-1	0.3	0.4	0.5	2	1	1	2
Translocon-associated protein subunit delta OS=Homo sapiens GN=SSR4 PE=1 SV=1	SSR4	sp|P51571|SSRD_HUMAN	19 kDa	-1	-1.32193	-0.152003	0.5	0.4	0.9	2	2	2	2
Isoform 1A of Sorting nexin-1 OS=Homo sapiens GN=SNX1	SNX1	sp|Q13596-2|SNX1_HUMAN (+1)	52 kDa	0.678072	-1.32193	-0.321928	1.6	0.4	0.8	2	1	0	1
Very-long-chain 3-oxoacyl-CoA reductase OS=Homo sapiens GN=HSD17B12 PE=1 SV=2	HSD17B12	sp|Q53GQ0|DHB12_HUMAN	34 kDa	-18.9316	-1.32193	0.678072	2e-06	0.4	1.6	2	0	2	2
Thioredoxin-related transmembrane protein 1 OS=Homo sapiens GN=TMX1 PE=1 SV=1	TMX1	sp|Q9H3N1|TMX1_HUMAN	32 kDa	0.485427	-1.32193	1.1375	1.4	0.4	2.2	2	2	1	3
Small nuclear ribonucleoprotein Sm D3 OS=Homo sapiens GN=SNRPD3 PE=1 SV=1	SNRPD3	sp|P62318|SMD3_HUMAN	14 kDa	0.137504	-1.32193	-1	1.1	0.4	0.5	2	2	1	1
Isoform 2 of Mediator of RNA polymerase II transcription subunit 24 OS=Homo sapiens GN=MED24	MED24	sp|O75448-2|MED24_HUMAN (+1)	109 kDa	-1.73697	-1.32193	-3.32193	0.3	0.4	0.1	2	2	1	1
NEDD8-activating enzyme E1 catalytic subunit OS=Homo sapiens GN=UBA3 PE=1 SV=2	UBA3	sp|Q8TBC4|UBA3_HUMAN (+2)	52 kDa	-19.9316	-1	-1.32193	1e-06	0.5	0.4	2	0	1	1
Isoform 2 of 3-mercaptopyruvate sulfurtransferase OS=Homo sapiens GN=MPST	MPST	sp|P25325-2|THTM_HUMAN	35 kDa	-1.73697	-1	-1	0.3	0.5	0.5	2	1	1	2
ADP-ribosylation factor-like protein 3 OS=Homo sapiens GN=ARL3 PE=1 SV=2	ARL3	sp|P36405|ARL3_HUMAN	20 kDa	-1	-1	-5.64386	0.5	0.5	0.02	2	1	2	1
Tax1-binding protein 3 OS=Homo sapiens GN=TAX1BP3 PE=1 SV=2	TAX1BP3	sp|O14907|TX1B3_HUMAN	14 kDa	-1.32193	-1	-5.05889	0.4	0.5	0.03	2	2	2	1
Isoform 2 of Cysteine and histidine-rich domain-containing protein 1 OS=Homo sapiens GN=CHORDC1	CHORDC1	sp|Q9UHD1-2|CHRD1_HUMAN (+1)	35 kDa	-21.2535	-1	-21.2535	4e-07	0.5	4e-07	2	0	1	0
Isoleucine--tRNA ligase, mitochondrial OS=Homo sapiens GN=IARS2 PE=1 SV=2	IARS2	sp|Q9NSE4|SYIM_HUMAN	114 kDa	0.263034	-1	-20.6685	1.2	0.5	6e-07	2	3	2	0
Kinetochore protein Spc25 OS=Homo sapiens GN=SPC25 PE=1 SV=1	SPC25	sp|Q9HBM1|SPC25_HUMAN	26 kDa	-21.2535	-1	-0.321928	4e-07	0.5	0.8	2	0	2	2
Mitochondrial import receptor subunit TOM70 OS=Homo sapiens GN=TOMM70 PE=1 SV=1	TOMM70	sp|O94826|TOM70_HUMAN	67 kDa	-0.514573	-1	-0.152003	0.7	0.5	0.9	2	2	2	4
RNA-binding protein 4 OS=Homo sapiens GN=RBM4 PE=1 SV=1	RBM4	sp|Q9BWF3|RBM4_HUMAN (+1)	40 kDa	-0.514573	-1	0.765535	0.7	0.5	1.7	2	2	1	2
Isoform 2 of Protein enabled homolog OS=Homo sapiens GN=ENAH	ENAH	sp|Q8N8S7-2|ENAH_HUMAN (+2)	64 kDa	0.485427	-1	-0.514573	1.4	0.5	0.7	2	4	5	3
60S ribosomal protein L21 OS=Homo sapiens GN=RPL21 PE=1 SV=2	RPL21	sp|P46778|RL21_HUMAN	19 kDa	-0.514573	-1	-1.73697	0.7	0.5	0.3	2	4	6	2
DNA topoisomerase 1 OS=Homo sapiens GN=TOP1 PE=1 SV=2	TOP1	sp|P11387|TOP1_HUMAN	91 kDa	0.847997	-1	0.378512	1.8	0.5	1.3	2	7	1	2
Transformation/transcription domain-associated protein OS=Homo sapiens GN=TRRAP PE=1 SV=3	TRRAP	sp|Q9Y4A5|TRRAP_HUMAN	438 kDa	-18.9316	-1	-18.9316	2e-06	0.5	2e-06	2	0	2	0
Uveal autoantigen with coiled-coil domains and ankyrin repeats OS=Homo sapiens GN=UACA PE=1 SV=2	UACA	sp|Q9BZF9|UACA_HUMAN	163 kDa	-2.32193	-0.736966	0	0.2	0.6	1	2	1	1	2
Synaptosomal-associated protein 23 OS=Homo sapiens GN=SNAP23 PE=1 SV=1	SNAP23	sp|O00161|SNP23_HUMAN (+1)	23 kDa	0.137504	-0.736966	0	1.1	0.6	1	2	1	2	1
Isoform 3 of Inositol monophosphatase 1 OS=Homo sapiens GN=IMPA1	IMPA1	sp|P29218-3|IMPA1_HUMAN (+4)	37 kDa	-0.514573	-0.736966	0.137504	0.7	0.6	1.1	2	2	1	2
Splicing factor 3B subunit 4 OS=Homo sapiens GN=SF3B4 PE=1 SV=1	SF3B4	sp|Q15427|SF3B4_HUMAN	44 kDa	-0.736966	-0.736966	-0.152003	0.6	0.6	0.9	2	1	1	2
28S ribosomal protein S34, mitochondrial OS=Homo sapiens GN=MRPS34 PE=1 SV=2	MRPS34	sp|P82930|RT34_HUMAN	26 kDa	-20.9316	-0.736966	-0.514573	5e-07	0.6	0.7	2	0	2	3
alpha-1,2-Mannosidase OS=Homo sapiens PE=2 SV=1		tr|B4DPS9|B4DPS9_HUMAN	67 kDa	-0.736966	-0.736966	-0.736966	0.6	0.6	0.6	2	1	1	2
DNA replication complex GINS protein PSF3 OS=Homo sapiens GN=GINS3 PE=1 SV=1	GINS3	sp|Q9BRX5|PSF3_HUMAN (+1)	25 kDa	-1.32193	-0.736966	0	0.4	0.6	1	2	1	1	3
Ubiquitin-like modifier-activating enzyme 5 OS=Homo sapiens GN=UBA5 PE=1 SV=1	UBA5	sp|Q9GZZ9|UBA5_HUMAN (+1)	45 kDa	-0.736966	-0.736966	-1	0.6	0.6	0.5	2	1	1	1
cDNA FLJ13982 fis, clone Y79AA1001711, highly similar to 60 kDa SS-A/Ro ribonucleoprotein OS=Homo sapiens PE=2 SV=1		tr|B3KN94|B3KN94_HUMAN	62 kDa	-0.514573	-0.736966	-0.514573	0.7	0.6	0.7	2	1	2	1
Isoform 2 of Hydroxyacyl-coenzyme A dehydrogenase, mitochondrial OS=Homo sapiens GN=HADH	HADH	sp|Q16836-2|HCDH_HUMAN	42 kDa	-0.152003	-0.736966	0.137504	0.9	0.6	1.1	2	4	7	11
KDEL motif-containing protein 2 OS=Homo sapiens GN=KDELC2 PE=1 SV=2	KDELC2	sp|Q7Z4H8|KDEL2_HUMAN	59 kDa	0.584963	-0.736966	-0.152003	1.5	0.6	0.9	2	2	1	2
Nucleoporin Nup43 OS=Homo sapiens GN=NUP43 PE=1 SV=1	NUP43	sp|Q8NFH3|NUP43_HUMAN	42 kDa	0.485427	-0.514573	-20.9316	1.4	0.7	5e-07	2	1	1	0
Isoform 2 of IST1 homolog OS=Homo sapiens GN=IST1	IST1	sp|P53990-2|IST1_HUMAN (+3)	37 kDa	-3.32193	-0.514573	-0.321928	0.1	0.7	0.8	2	1	1	1
ER lumen protein-retaining receptor 1 OS=Homo sapiens GN=KDELR1 PE=1 SV=1	KDELR1	sp|P24390|ERD21_HUMAN	25 kDa	-1.32193	-0.514573	1.32193	0.4	0.7	2.5	2	1	2	4
SH3 domain-binding glutamic acid-rich-like protein OS=Homo sapiens GN=SH3BGRL PE=1 SV=1	SH3BGRL	sp|O75368|SH3L1_HUMAN (+1)	13 kDa	-1.32193	-0.514573	-0.514573	0.4	0.7	0.7	2	1	2	2
Isoform 2 of Cohesin subunit SA-2 OS=Homo sapiens GN=STAG2	STAG2	sp|Q8N3U4-2|STAG2_HUMAN (+2)	146 kDa	-20.4461	-0.514573	-20.4461	7e-07	0.7	7e-07	2	0	1	0
Guanine nucleotide-binding protein-like 1 OS=Homo sapiens GN=GNL1 PE=1 SV=2	GNL1	sp|P36915|GNL1_HUMAN (+1)	69 kDa	-3.32193	-0.514573	-1.73697	0.1	0.7	0.3	2	3	2	3
Isoform 3 of Basic leucine zipper and W2 domain-containing protein 1 OS=Homo sapiens GN=BZW1	BZW1	sp|Q7L1Q6-3|BZW1_HUMAN	51 kDa	0.137504	-0.514573	-1	1.1	0.7	0.5	2	4	5	3
Isoform Gamma-2 of Serine/threonine-protein phosphatase PP1-gamma catalytic subunit OS=Homo sapiens GN=PPP1CC	PPP1CC	sp|P36873-2|PP1G_HUMAN	39 kDa	-0.152003	-0.514573	-0.321928	0.9	0.7	0.8	2	1	2	2
HEAT repeat-containing protein 5B OS=Homo sapiens GN=HEATR5B PE=1 SV=2	HEATR5B	sp|Q9P2D3|HTR5B_HUMAN	224 kDa	-0.514573	-0.514573	0.678072	0.7	0.7	1.6	2	1	1	3
Alcohol dehydrogenase [NADP(+)] OS=Homo sapiens GN=AKR1A1 PE=1 SV=3	AKR1A1	sp|P14550|AK1A1_HUMAN (+1)	37 kDa	0.765535	-0.514573	-0.514573	1.7	0.7	0.7	2	3	3	2
Hydroxysteroid dehydrogenase-like protein 2 OS=Homo sapiens GN=HSDL2 PE=1 SV=1	HSDL2	sp|Q6YN16|HSDL2_HUMAN	45 kDa	-0.321928	-0.514573	-1.32193	0.8	0.7	0.4	2	1	1	1
Neurofibromin OS=Homo sapiens GN=NF1 PE=1 SV=2	NF1	sp|P21359|NF1_HUMAN	319 kDa	0	-0.514573	-0.736966	1	0.7	0.6	2	2	1	1
Monofunctional C1-tetrahydrofolate synthase, mitochondrial OS=Homo sapiens GN=MTHFD1L PE=1 SV=1	MTHFD1L	sp|Q6UB35|C1TM_HUMAN	106 kDa	-19.9316	-0.321928	-19.9316	1e-06	0.8	1e-06	2	0	1	0
Cytosolic non-specific dipeptidase OS=Homo sapiens GN=CNDP2 PE=1 SV=2	CNDP2	sp|Q96KP4|CNDP2_HUMAN	53 kDa	-18.9316	-0.321928	-18.9316	2e-06	0.8	2e-06	2	0	1	0
Telomerase RNA component interacting RNase OS=Homo sapiens GN=TRIR PE=1 SV=1	TRIR	sp|Q9BQ61|TRIR_HUMAN	18 kDa	-4.64386	-0.321928	-3.32193	0.04	0.8	0.1	2	1	2	1
Isoform 5 of ADP-ribosylation factor GTPase-activating protein 1 OS=Homo sapiens GN=ARFGAP1	ARFGAP1	sp|Q8N6T3-5|ARFG1_HUMAN	40 kDa	-0.152003	-0.321928	1.07039	0.9	0.8	2.1	2	2	2	4
DNA repair protein XRCC1 OS=Homo sapiens GN=XRCC1 PE=1 SV=2	XRCC1	sp|P18887|XRCC1_HUMAN (+1)	69 kDa	-0.152003	-0.321928	-3.32193	0.9	0.8	0.1	2	2	3	1
Splicing factor 3A subunit 2 OS=Homo sapiens GN=SF3A2 PE=1 SV=2	SF3A2	sp|Q15428|SF3A2_HUMAN	49 kDa	0.485427	-0.321928	0.485427	1.4	0.8	1.4	2	2	1	1
Adenylyl cyclase-associated protein OS=Homo sapiens GN=CAP1 PE=2 SV=1	CAP1	tr|D3DPU2|D3DPU2_HUMAN	52 kDa	0.584963	-0.321928	0.847997	1.5	0.8	1.8	2	2	2	3
Cell division control protein 42 homolog OS=Homo sapiens GN=CDC42 PE=1 SV=2	CDC42	sp|P60953|CDC42_HUMAN	21 kDa	-2.32193	-0.152003	-1.32193	0.2	0.9	0.4	2	2	4	3
Protein transport protein Sec23B OS=Homo sapiens GN=SEC23B PE=1 SV=2	SEC23B	sp|Q15437|SC23B_HUMAN	86 kDa	-0.321928	-0.152003	-2.32193	0.8	0.9	0.2	2	2	2	1
Leukocyte elastase inhibitor OS=Homo sapiens GN=SERPINB1 PE=1 SV=1	SERPINB1	sp|P30740|ILEU_HUMAN	43 kDa	-1	-0.152003	-21.6685	0.5	0.9	3e-07	2	1	3	0
Isoform 2 of Methylcrotonoyl-CoA carboxylase beta chain, mitochondrial OS=Homo sapiens GN=MCCC2	MCCC2	sp|Q9HCC0-2|MCCB_HUMAN (+2)	58 kDa	-18.3466	-0.152003	-0.736966	3e-06	0.9	0.6	2	0	1	1
Acidic leucine-rich nuclear phosphoprotein 32 family member A OS=Homo sapiens GN=ANP32A PE=1 SV=1	ANP32A	sp|P39687|AN32A_HUMAN	29 kDa	-1.73697	-0.152003	-1	0.3	0.9	0.5	2	2	5	3
Nuclear pore complex protein Nup88 OS=Homo sapiens GN=NUP88 PE=1 SV=2	NUP88	sp|Q99567|NUP88_HUMAN	84 kDa	-2.32193	-0.152003	-1	0.2	0.9	0.5	2	2	2	2
Isoform 3 of Torsin-1A-interacting protein 1 OS=Homo sapiens GN=TOR1AIP1	TOR1AIP1	sp|Q5JTV8-3|TOIP1_HUMAN (+2)	66 kDa	0	-0.152003	-20.2535	1	0.9	8e-07	2	2	1	0
Transmembrane emp24 domain-containing protein 7 OS=Homo sapiens GN=TMED7 PE=1 SV=2	TMED7	sp|Q9Y3B3|TMED7_HUMAN	25 kDa	-0.514573	-0.152003	-22.2535	0.7	0.9	2e-07	2	2	6	0
Rho GTPase-activating protein 1 OS=Homo sapiens GN=ARHGAP1 PE=1 SV=1	ARHGAP1	sp|Q07960|RHG01_HUMAN	50 kDa	0	-0.152003	0.925999	1	0.9	1.9	2	5	2	3
Serine/threonine-protein kinase OSR1 OS=Homo sapiens GN=OXSR1 PE=1 SV=1	OXSR1	sp|O95747|OXSR1_HUMAN (+1)	58 kDa	-0.152003	-0.152003	0.263034	0.9	0.9	1.2	2	5	2	4
Mevalonate kinase OS=Homo sapiens GN=MVK PE=1 SV=1	MVK	sp|Q03426|KIME_HUMAN	42 kDa	-0.736966	-0.152003	-21.6685	0.6	0.9	3e-07	2	1	1	0
Mitochondrial proton/calcium exchanger protein OS=Homo sapiens GN=LETM1 PE=1 SV=1	LETM1	sp|O95202|LETM1_HUMAN	83 kDa	-2.32193	-0.152003	-0.321928	0.2	0.9	0.8	2	1	3	3
Histidine triad nucleotide-binding protein 1 OS=Homo sapiens GN=HINT1 PE=1 SV=2	HINT1	sp|P49773|HINT1_HUMAN	14 kDa	-2.32193	-0.152003	-1.32193	0.2	0.9	0.4	2	1	5	1
Twinfilin-2 OS=Homo sapiens GN=TWF2 PE=1 SV=2	TWF2	sp|Q6IBS0|TWF2_HUMAN	40 kDa	-20.0836	-0.152003	2.1375	9e-07	0.9	4.4	2	0	1	3
Isoform 2 of Leucine-rich repeat flightless-interacting protein 1 OS=Homo sapiens GN=LRRFIP1	LRRFIP1	sp|Q32MZ4-2|LRRF1_HUMAN (+2)	86 kDa	-0.152003	-0.152003	0.765535	0.9	0.9	1.7	2	2	2	3
Isoform Short of Deoxyhypusine synthase OS=Homo sapiens GN=DHPS	DHPS	sp|P49366-2|DHYS_HUMAN (+1)	36 kDa	-3.32193	0	-0.736966	0.1	1	0.6	2	1	2	1
Cathepsin Z OS=Homo sapiens GN=CTSZ PE=1 SV=1	CTSZ	sp|Q9UBR2|CATZ_HUMAN (+1)	34 kDa	0.678072	0	1.76553	1.6	1	3.4	2	2	1	5
Ubiquitin-conjugating enzyme E2 A OS=Homo sapiens GN=UBE2A PE=1 SV=2	UBE2A	sp|P49459|UBE2A_HUMAN (+4)	17 kDa	-22.2535	0	-22.2535	2e-07	1	2e-07	2	0	1	0
Dehydrogenase/reductase SDR family member 7B OS=Homo sapiens GN=DHRS7B PE=1 SV=2	DHRS7B	sp|Q6IAN0|DRS7B_HUMAN (+1)	35 kDa	0.263034	0	1.58496	1.2	1	3	2	3	1	4
KIAA0103 variant (Fragment) OS=Homo sapiens PE=2 SV=1		tr|Q53HG5|Q53HG5_HUMAN	35 kDa	-0.736966	0	-1.73697	0.6	1	0.3	2	2	2	1
cDNA FLJ55184, highly similar to Homo sapiens leukocyte receptor cluster (LRC) member 4 (LENG4), mRNA OS=Homo sapiens PE=2 SV=1		tr|B4DDH8|B4DDH8_HUMAN	51 kDa	-0.736966	0	0.263034	0.6	1	1.2	2	1	1	3
Unconventional myosin-IXb OS=Homo sapiens GN=MYO9B PE=1 SV=3	MYO9B	sp|Q13459|MYO9B_HUMAN	243 kDa	0.847997	0	2	1.8	1	4	2	1	1	3
cDNA FLJ46846 fis, clone UTERU3004635, moderately similar to Neuroblast differentiation associated protein AHNAK (Fragment) OS=Homo sapiens PE=2 SV=1		tr|Q6ZQN2|Q6ZQN2_HUMAN	181 kDa	-0.321928	0	0.678072	0.8	1	1.6	2	5	3	7
Isoform 2 of Nuclear pore complex protein Nup50 OS=Homo sapiens GN=NUP50	NUP50	sp|Q9UKX7-2|NUP50_HUMAN (+2)	47 kDa	-0.321928	0	0.137504	0.8	1	1.1	2	1	1	1
Aminopeptidase (Fragment) OS=Homo sapiens GN=ERAP1 PE=2 SV=1	ERAP1	tr|A0A0A7E6I2|A0A0A7E6I2_HUMAN	107 kDa	-0.321928	0	0	0.8	1	1	2	5	5	3
Isoform 3 of Dolichyl-diphosphooligosaccharide--protein glycosyltransferase 48 kDa subunit OS=Homo sapiens GN=DDOST	DDOST	sp|P39656-3|OST48_HUMAN (+2)	49 kDa	0.137504	0	0.263034	1.1	1	1.2	2	6	7	7
cDNA FLJ33834 fis, clone CTONG2004264, moderately similar to NEUROBLAST DIFFERENTIATION ASSOCIATED PROTEIN AHNAK OS=Homo sapiens PE=2 SV=1		tr|Q8N274|Q8N274_HUMAN	86 kDa	-0.321928	0	0.485427	0.8	1	1.4	2	2	2	3
Protein ABHD14B OS=Homo sapiens GN=ABHD14B PE=1 SV=1	ABHD14B	tr|F8W9U3|F8W9U3_HUMAN	22 kDa	-0.736966	0.137504	-1.73697	0.6	1.1	0.3	2	2	3	2
Thy-1 membrane glycoprotein OS=Homo sapiens GN=THY1 PE=1 SV=2	THY1	sp|P04216|THY1_HUMAN (+4)	18 kDa	0.137504	0.137504	-1.32193	1.1	1.1	0.4	2	1	1	3
Pantothenate kinase 4 OS=Homo sapiens PE=2 SV=1		tr|B4DHW9|B4DHW9_HUMAN	87 kDa	-0.514573	0.137504	-0.321928	0.7	1.1	0.8	2	1	2	1
Ubiquitin-conjugating enzyme E2I (UBC9 homolog, yeast) OS=Homo sapiens GN=UBE2I PE=2 SV=1	UBE2I	tr|Q7KZS0|Q7KZS0_HUMAN	20 kDa	-1.32193	0.137504	-1	0.4	1.1	0.5	2	1	2	1
Isoform 4 of [F-actin]-monooxygenase MICAL1 OS=Homo sapiens GN=MICAL1	MICAL1	sp|Q8TDZ2-4|MICA1_HUMAN (+1)	120 kDa	0.847997	0.137504	1.32193	1.8	1.1	2.5	2	2	1	2
Isoform 2 of Protein NDRG1 OS=Homo sapiens GN=NDRG1	NDRG1	sp|Q92597-2|NDRG1_HUMAN (+5)	36 kDa	-0.736966	0.137504	0.378512	0.6	1.1	1.3	2	3	3	4
Transcription elongation factor SPT6 OS=Homo sapiens GN=SUPT6H PE=1 SV=2	SUPT6H	sp|Q7KZ85|SPT6H_HUMAN	199 kDa	-1	0.137504	-0.736966	0.5	1.1	0.6	2	2	3	3
Isoform 2 of Golgi apparatus protein 1 OS=Homo sapiens GN=GLG1	GLG1	sp|Q92896-2|GSLG1_HUMAN (+2)	137 kDa	-1.73697	0.137504	-20.9316	0.3	1.1	5e-07	2	1	2	0
Zinc finger CCCH-type antiviral protein 1 OS=Homo sapiens GN=ZC3HAV1 PE=1 SV=3	ZC3HAV1	sp|Q7Z2W4|ZCCHV_HUMAN	101 kDa	0.263034	0.137504	0.584963	1.2	1.1	1.5	2	2	1	2
DnaJ homolog subfamily C member 7 OS=Homo sapiens GN=DNAJC7 PE=1 SV=2	DNAJC7	sp|Q99615|DNJC7_HUMAN	56 kDa	0.765535	0.137504	0.847997	1.7	1.1	1.8	2	5	2	3
Golgi phosphoprotein 3 OS=Homo sapiens GN=GOLPH3 PE=1 SV=1	GOLPH3	sp|Q9H4A6|GOLP3_HUMAN	34 kDa	-0.152003	0.137504	0.263034	0.9	1.1	1.2	2	2	4	4
Isoform 3 of Jupiter microtubule associated homolog 2 OS=Homo sapiens GN=JPT2	JPT2	sp|Q9H910-3|JUPI2_HUMAN	23 kDa	-0.321928	0.137504	0	0.8	1.1	1	2	2	2	2
Isoform 2 of Protein arginine N-methyltransferase 5 OS=Homo sapiens GN=PRMT5	PRMT5	sp|O14744-2|ANM5_HUMAN (+1)	71 kDa	-1	0.137504	0	0.5	1.1	1	2	2	3	3
Isoform 2 of Caprin-1 OS=Homo sapiens GN=CAPRIN1	CAPRIN1	sp|Q14444-2|CAPR1_HUMAN	77 kDa	0.847997	0.137504	0.678072	1.8	1.1	1.6	2	2	1	2
Isoform 2 of Protein NOXP20 OS=Homo sapiens GN=FAM114A1	FAM114A1	sp|Q8IWE2-2|NXP20_HUMAN (+2)	40 kDa	-2.32193	0.263034	-1.32193	0.2	1.2	0.4	2	1	3	1
Isoform 2 of Peptidyl-prolyl cis-trans isomerase NIMA-interacting 4 OS=Homo sapiens GN=PIN4	PIN4	sp|Q9Y237-2|PIN4_HUMAN (+1)	17 kDa	-1.32193	0.263034	-3.32193	0.4	1.2	0.1	2	1	3	1
Isoform 2 of Lymphoid-specific helicase OS=Homo sapiens GN=HELLS	HELLS	sp|Q9NRZ9-2|HELLS_HUMAN (+2)	96 kDa	-18.3466	0.263034	-18.3466	3e-06	1.2	3e-06	2	0	2	0
Oxygen-dependent coproporphyrinogen-III oxidase, mitochondrial OS=Homo sapiens GN=CPOX PE=1 SV=3	CPOX	sp|P36551|HEM6_HUMAN	50 kDa	-19.9316	0.263034	-19.9316	1e-06	1.2	1e-06	2	0	2	0
DnaJ (Hsp40) homolog, subfamily B, member 4 variant (Fragment) OS=Homo sapiens PE=2 SV=1		tr|Q59E89|Q59E89_HUMAN (+1)	39 kDa	0	0.263034	-19.9316	1	1.2	1e-06	2	2	2	0
Rab GTPase-binding effector protein 1 OS=Homo sapiens GN=RABEP1 PE=1 SV=2	RABEP1	sp|Q15276|RABE1_HUMAN	99 kDa	-19.9316	0.263034	-19.9316	1e-06	1.2	1e-06	2	0	1	0
Epidermal growth factor receptor substrate 15 OS=Homo sapiens GN=EPS15 PE=1 SV=2	EPS15	sp|P42566|EPS15_HUMAN	99 kDa	0.137504	0.263034	0.378512	1.1	1.2	1.3	2	1	1	1
Isoform 1 of Collagen alpha-1(II) chain OS=Homo sapiens GN=COL2A1	COL2A1	sp|P02458-1|CO2A1_HUMAN (+1)	134 kDa	-3.47393	0.263034	0.137504	0.09	1.2	1.1	2	1	4	3
Ubiquitin carboxyl-terminal hydrolase 11 OS=Homo sapiens GN=USP11 PE=1 SV=3	USP11	sp|P51784|UBP11_HUMAN	110 kDa	0.263034	0.378512	0.137504	1.2	1.3	1.1	2	3	2	2
Isoform 2 of Protein LSM12 homolog OS=Homo sapiens GN=LSM12	LSM12	sp|Q3MHD2-2|LSM12_HUMAN (+1)	22 kDa	-21.6685	0.378512	-1	3e-07	1.3	0.5	2	0	2	1
Four and a half LIM domains protein 1 OS=Homo sapiens GN=FHL1 PE=1 SV=4	FHL1	sp|Q13642|FHL1_HUMAN	36 kDa	-0.321928	0.378512	-1	0.8	1.3	0.5	2	2	2	2
Guanine nucleotide-binding protein subunit alpha-13 OS=Homo sapiens GN=GNA13 PE=1 SV=2	GNA13	sp|Q14344|GNA13_HUMAN	44 kDa	-3.64386	0.378512	-2.32193	0.08	1.3	0.2	2	1	3	1
Isoform 2 of Proteasome assembly chaperone 2 OS=Homo sapiens GN=PSMG2	PSMG2	sp|Q969U7-2|PSMG2_HUMAN (+1)	26 kDa	0.485427	0.378512	-0.321928	1.4	1.3	0.8	2	2	3	1
Enoyl-CoA delta isomerase 1, mitochondrial OS=Homo sapiens GN=ECI1 PE=1 SV=1	ECI1	sp|P42126|ECI1_HUMAN	33 kDa	0.137504	0.378512	2.10434	1.1	1.3	4.3	2	2	1	3
DNA polymerase alpha catalytic subunit OS=Homo sapiens GN=POLA1 PE=1 SV=2	POLA1	sp|P09884|DPOLA_HUMAN (+1)	166 kDa	-17.9316	0.378512	-17.9316	4e-06	1.3	4e-06	2	0	1	0
Enolase-phosphatase E1 OS=Homo sapiens GN=ENOPH1 PE=1 SV=1	ENOPH1	sp|Q9UHY7|ENOPH_HUMAN	29 kDa	0.925999	0.378512	-0.321928	1.9	1.3	0.8	2	2	1	1
DNA-directed RNA polymerase II subunit RPB1 OS=Homo sapiens GN=POLR2A PE=1 SV=2	POLR2A	sp|P24928|RPB1_HUMAN	217 kDa	0	0.378512	-0.321928	1	1.3	0.8	2	3	3	2
Isoform 4 of Dipeptidyl peptidase 3 OS=Homo sapiens GN=DPP3	DPP3	sp|Q9NY33-4|DPP3_HUMAN (+1)	79 kDa	-0.321928	0.378512	-0.321928	0.8	1.3	0.8	2	3	4	4
Receptor expression-enhancing protein 5 OS=Homo sapiens GN=REEP5 PE=1 SV=3	REEP5	sp|Q00765|REEP5_HUMAN (+1)	21 kDa	-2.32193	0.485427	-2.32193	0.2	1.4	0.2	2	1	3	2
Flap endonuclease 1 OS=Homo sapiens GN=FEN1 PE=1 SV=1	FEN1	sp|P39748|FEN1_HUMAN (+2)	43 kDa	0.137504	0.485427	-0.321928	1.1	1.4	0.8	2	3	3	4
Proteasome subunit beta type (Fragment) OS=Homo sapiens GN=PSMB8 PE=2 SV=1	PSMB8	tr|Q6FHU0|Q6FHU0_HUMAN	30 kDa	0	0.485427	-0.736966	1	1.4	0.6	2	3	3	1
Ubiquitin-conjugating enzyme E2 S OS=Homo sapiens GN=UBE2S PE=1 SV=2	UBE2S	sp|Q16763|UBE2S_HUMAN	24 kDa	0.378512	0.485427	-2.32193	1.3	1.4	0.2	2	3	3	1
SUMO-activating enzyme subunit 2 OS=Homo sapiens GN=UBA2 PE=1 SV=2	UBA2	sp|Q9UBT2|SAE2_HUMAN	71 kDa	-1.73697	0.485427	-0.736966	0.3	1.4	0.6	2	6	3	4
Serine/threonine-protein kinase PAK 2 OS=Homo sapiens GN=PAK2 PE=1 SV=3	PAK2	sp|Q13177|PAK2_HUMAN	58 kDa	-0.736966	0.485427	-5.05889	0.6	1.4	0.03	2	2	2	1
Isoform 3 of BRCA2 and CDKN1A-interacting protein OS=Homo sapiens GN=BCCIP	BCCIP	sp|Q9P287-3|BCCIP_HUMAN (+1)	33 kDa	-18.9316	0.485427	1.26303	2e-06	1.4	2.4	2	0	2	6
UPF0505 protein C16orf62 OS=Homo sapiens GN=C16orf62 PE=1 SV=2	C16orf62	sp|Q7Z3J2|CP062_HUMAN	110 kDa	-0.321928	0.485427	0.678072	0.8	1.4	1.6	2	2	4	2
Uridine-cytidine kinase 2 OS=Homo sapiens GN=UCK2 PE=1 SV=1	UCK2	sp|Q9BZX2|UCK2_HUMAN (+1)	29 kDa	-19.9316	0.485427	-19.9316	1e-06	1.4	1e-06	2	0	2	0
Catalase OS=Homo sapiens GN=CAT PE=1 SV=3	CAT	sp|P04040|CATA_HUMAN	60 kDa	-0.736966	0.584963	-0.321928	0.6	1.5	0.8	2	2	2	1
Splicing factor, arginine/serine-rich 1 (Splicing factor 2, alternate splicing factor) variant (Fragment) OS=Homo sapiens PE=2 SV=1		tr|Q59FA2|Q59FA2_HUMAN	26 kDa	0.584963	0.584963	0.485427	1.5	1.5	1.4	2	5	4	5
ADP-ribosylation factor 5 OS=Homo sapiens GN=ARF5 PE=1 SV=2	ARF5	sp|P84085|ARF5_HUMAN	21 kDa	-24.2535	0.678072	0	5e-08	1.6	1	2	0	5	2
Isoform 2 of Heterogeneous nuclear ribonucleoprotein U-like protein 1 OS=Homo sapiens GN=HNRNPUL1	HNRNPUL1	sp|Q9BUJ2-2|HNRL1_HUMAN (+1)	90 kDa	-0.152003	0.678072	0.263034	0.9	1.6	1.2	2	2	2	2
Translation initiation factor eIF-2B subunit delta OS=Homo sapiens GN=EIF2B4 PE=1 SV=2	EIF2B4	sp|Q9UI10|EI2BD_HUMAN	58 kDa	-3.32193	0.765535	-18.9316	0.1	1.7	2e-06	2	1	2	0
DNA polymerase delta catalytic subunit OS=Homo sapiens GN=POLD1 PE=1 SV=2	POLD1	sp|P28340|DPOD1_HUMAN (+2)	124 kDa	-0.152003	0.765535	1.67807	0.9	1.7	3.2	2	4	5	7
Isoform 3 of Transcriptional coactivator YAP1 OS=Homo sapiens GN=YAP1	YAP1	sp|P46937-3|YAP1_HUMAN	49 kDa	-17.9316	0.847997	-17.9316	4e-06	1.8	4e-06	2	0	1	0
Isoform Short of Ubiquitin carboxyl-terminal hydrolase 5 OS=Homo sapiens GN=USP5	USP5	sp|P45974-2|UBP5_HUMAN (+1)	93 kDa	-0.514573	0.847997	-1.73697	0.7	1.8	0.3	2	5	6	3
ADP-ribosylation factor 4 OS=Homo sapiens GN=ARF4 PE=1 SV=3	ARF4	sp|P18085|ARF4_HUMAN	21 kDa	-2.32193	0.847997	0.584963	0.2	1.8	1.5	2	1	3	1
Ubiquitin-like-conjugating enzyme ATG3 OS=Homo sapiens GN=ATG3 PE=1 SV=1	ATG3	sp|Q9NT62|ATG3_HUMAN	36 kDa	0.137504	0.925999	-1	1.1	1.9	0.5	2	2	1	1
Isoform 2 of Rabankyrin-5 OS=Homo sapiens GN=ANKFY1	ANKFY1	sp|Q9P2R3-2|ANFY1_HUMAN (+1)	128 kDa	-1.32193	0.925999	0.137504	0.4	1.9	1.1	2	1	4	2
Isoform 4 of Citron Rho-interacting kinase OS=Homo sapiens GN=CIT	CIT	sp|O14578-4|CTRO_HUMAN	237 kDa	0.137504	0.925999	0.378512	1.1	1.9	1.3	2	3	6	2
GDP-L-fucose synthase OS=Homo sapiens GN=TSTA3 PE=1 SV=1	TSTA3	sp|Q13630|FCL_HUMAN (+1)	36 kDa	-2.32193	0.925999	-2.32193	0.2	1.9	0.2	2	3	3	1
U4/U6.U5 tri-snRNP-associated protein 2 OS=Homo sapiens GN=USP39 PE=1 SV=2	USP39	sp|Q53GS9|SNUT2_HUMAN	65 kDa	-0.736966	1	-2.32193	0.6	2	0.2	2	1	4	1
Replication factor C subunit 2 OS=Homo sapiens GN=RFC2 PE=1 SV=3	RFC2	sp|P35250|RFC2_HUMAN	39 kDa	-0.321928	1	1.1375	0.8	2	2.2	2	2	3	2
RPL14 protein OS=Homo sapiens GN=RPL14 PE=1 SV=1	RPL14	tr|Q6IPH7|Q6IPH7_HUMAN	24 kDa	-0.152003	1	1.58496	0.9	2	3	2	4	5	6
Importin-8 OS=Homo sapiens GN=IPO8 PE=1 SV=2	IPO8	sp|O15397|IPO8_HUMAN	120 kDa	0.263034	1	0.485427	1.2	2	1.4	2	3	7	4
Cell surface glycoprotein MUC18 OS=Homo sapiens GN=MCAM PE=1 SV=2	MCAM	sp|P43121|MUC18_HUMAN (+3)	72 kDa	0.584963	1	0.925999	1.5	2	1.9	2	3	6	4
Inhibitor of nuclear factor kappa-B kinase-interacting protein OS=Homo sapiens GN=IKBIP PE=1 SV=1	IKBIP	sp|Q70UQ0|IKIP_HUMAN	39 kDa	-0.736966	1.07039	0	0.6	2.1	1	2	2	4	2
PEST proteolytic signal-containing nuclear protein OS=Homo sapiens GN=PCNP PE=1 SV=2	PCNP	sp|Q8WW12|PCNP_HUMAN	19 kDa	-19.9316	1.07039	-0.152003	1e-06	2.1	0.9	2	0	3	2
Gem-associated protein 5 OS=Homo sapiens GN=GEMIN5 PE=1 SV=3	GEMIN5	sp|Q8TEQ6|GEMI5_HUMAN (+1)	169 kDa	-0.321928	1.07039	-0.514573	0.8	2.1	0.7	2	2	6	1
Isoform 2 of Medium-chain specific acyl-CoA dehydrogenase, mitochondrial OS=Homo sapiens GN=ACADM	ACADM	sp|P11310-2|ACADM_HUMAN (+1)	47 kDa	-0.514573	1.07039	1.07039	0.7	2.1	2.1	2	2	4	3
Isoform 2 of V-type proton ATPase subunit E 1 OS=Homo sapiens GN=ATP6V1E1	ATP6V1E1	sp|P36543-2|VATE1_HUMAN (+2)	24 kDa	-3.64386	1.1375	-0.321928	0.08	2.2	0.8	2	1	1	2
Aldose reductase OS=Homo sapiens GN=AKR1B1 PE=1 SV=3	AKR1B1	sp|P15121|ALDR_HUMAN	36 kDa	-0.514573	1.1375	1.80735	0.7	2.2	3.5	2	2	4	4
Small glutamine-rich tetratricopeptide repeat-containing protein alpha OS=Homo sapiens GN=SGTA PE=1 SV=1	SGTA	sp|O43765|SGTA_HUMAN	34 kDa	-0.514573	1.1375	-1	0.7	2.2	0.5	2	2	3	1
Small nuclear ribonucleoprotein E OS=Homo sapiens GN=SNRPE PE=1 SV=1	SNRPE	sp|P62304|RUXE_HUMAN	11 kDa	-0.514573	1.1375	1.63227	0.7	2.2	3.1	2	3	3	2
60S ribosomal protein L37a OS=Homo sapiens GN=RPL37A PE=1 SV=2	RPL37A	sp|P61513|RL37A_HUMAN	10 kDa	-1	1.20163	0.765535	0.5	2.3	1.7	2	2	2	2
Phosphoribosyl pyrophosphate synthase-associated protein 2 OS=Homo sapiens GN=PRPSAP2 PE=1 SV=1	PRPSAP2	sp|O60256|KPRB_HUMAN	41 kDa	-2.32193	1.20163	-0.321928	0.2	2.3	0.8	2	1	4	1
Condensin-2 complex subunit D3 OS=Homo sapiens GN=NCAPD3 PE=1 SV=2	NCAPD3	sp|P42695|CNDD3_HUMAN	169 kDa	0.765535	1.20163	1.26303	1.7	2.3	2.4	2	3	6	5
Collagen alpha-1(V) chain OS=Homo sapiens GN=COL5A1 PE=1 SV=3	COL5A1	sp|P20908|CO5A1_HUMAN	184 kDa	0.678072	1.20163	1.80735	1.6	2.3	3.5	2	4	3	7
A-kinase anchor protein 12 OS=Homo sapiens GN=AKAP12 PE=1 SV=4	AKAP12	sp|Q02952|AKA12_HUMAN	191 kDa	-0.321928	1.20163	1.37851	0.8	2.3	2.6	2	2	8	4
Isoform 4 of Histidine--tRNA ligase, cytoplasmic OS=Homo sapiens GN=HARS	HARS	sp|P12081-4|SYHC_HUMAN	55 kDa	-0.321928	1.26303	1	0.8	2.4	2	2	3	3	5
Aldose 1-epimerase OS=Homo sapiens GN=GALM PE=1 SV=1	GALM	sp|Q96C23|GALM_HUMAN	38 kDa	-18.9316	1.32193	-18.9316	2e-06	2.5	2e-06	2	0	1	0
Negative elongation factor B OS=Homo sapiens GN=NELFB PE=1 SV=1	NELFB	tr|A0A0X1KG71|A0A0X1KG71_HUMAN	70 kDa	0.678072	1.32193	-18.3466	1.6	2.5	3e-06	2	4	3	0
TP53-regulating kinase OS=Homo sapiens GN=TP53RK PE=1 SV=2	TP53RK	sp|Q96S44|PRPK_HUMAN (+1)	28 kDa	0.263034	1.37851	1.58496	1.2	2.6	3	2	2	2	2
Cullin-4A OS=Homo sapiens GN=CUL4A PE=1 SV=3	CUL4A	sp|Q13619|CUL4A_HUMAN	88 kDa	-2.32193	1.37851	-20.4461	0.2	2.6	7e-07	2	0	2	0
CCR4-NOT transcription complex subunit 9 OS=Homo sapiens GN=CNOT9 PE=1 SV=1	CNOT9	sp|Q92600|CNOT9_HUMAN (+2)	34 kDa	-1.32193	1.37851	-0.321928	0.4	2.6	0.8	2	1	2	2
DNA-directed RNA polymerases I, II, and III subunit RPABC3 OS=Homo sapiens GN=POLR2H PE=1 SV=4	POLR2H	sp|P52434|RPAB3_HUMAN (+1)	17 kDa	-20.4461	1.43296	-1.73697	7e-07	2.7	0.3	2	0	5	1
Phosphomevalonate kinase OS=Homo sapiens GN=PMVK PE=1 SV=3	PMVK	sp|Q15126|PMVK_HUMAN (+1)	22 kDa	-1.32193	1.43296	1.1375	0.4	2.7	2.2	2	1	1	2
D-dopachrome decarboxylase OS=Homo sapiens GN=DDT PE=1 SV=1	DDT	tr|J3KQ18|J3KQ18_HUMAN	14 kDa	0.378512	1.48543	1.26303	1.3	2.8	2.4	2	3	4	4
Crk-like protein OS=Homo sapiens GN=CRKL PE=1 SV=1	CRKL	sp|P46109|CRKL_HUMAN	34 kDa	-0.514573	1.53605	0.378512	0.7	2.9	1.3	2	4	3	2
Tubulin-specific chaperone A OS=Homo sapiens GN=TBCA PE=1 SV=3	TBCA	sp|O75347|TBCA_HUMAN (+3)	13 kDa	0.263034	1.58496	0.847997	1.2	3	1.8	2	3	3	2
SLIT-ROBO Rho GTPase-activating protein 2 OS=Homo sapiens GN=SRGAP2 PE=1 SV=3	SRGAP2	sp|O75044|SRGP2_HUMAN	121 kDa	0.263034	1.63227	1.1375	1.2	3.1	2.2	2	2	5	4
Symplekin OS=Homo sapiens GN=SYMPK PE=1 SV=2	SYMPK	sp|Q92797|SYMPK_HUMAN (+2)	141 kDa	0	1.63227	0.678072	1	3.1	1.6	2	2	3	2
Protein PAT1 homolog 1 OS=Homo sapiens GN=PATL1 PE=1 SV=2	PATL1	sp|Q86TB9|PATL1_HUMAN	87 kDa	-0.736966	1.63227	0.137504	0.6	3.1	1.1	2	1	2	1
Histone H2A type 1-D OS=Homo sapiens GN=HIST1H2AD PE=1 SV=2	HIST1H2AD	sp|P20671|H2A1D_HUMAN	14 kDa	0.485427	1.67807	2.07039	1.4	3.2	4.2	2	7	7	2
Isoform 2 of Mannose-1-phosphate guanyltransferase alpha OS=Homo sapiens GN=GMPPA	GMPPA	sp|Q96IJ6-2|GMPPA_HUMAN (+2)	52 kDa	0.263034	1.67807	1.48543	1.2	3.2	2.8	2	2	6	4
Sodium bicarbonate cotransporter 3 OS=Homo sapiens GN=SLC4A7 PE=1 SV=2	SLC4A7	sp|Q9Y6M7|S4A7_HUMAN	136 kDa	-17.6096	1.67807	1.20163	5e-06	3.2	2.3	2	0	1	1
Isoform 2 of GRB10-interacting GYF protein 2 OS=Homo sapiens GN=GIGYF2	GIGYF2	sp|Q6Y7W6-3|GGYF2_HUMAN	152 kDa	0.485427	1.72247	1.1375	1.4	3.3	2.2	2	3	3	4
Superoxide dismutase [Cu-Zn] OS=Homo sapiens GN=SOD1 PE=1 SV=2	SOD1	sp|P00441|SODC_HUMAN (+1)	16 kDa	0.765535	1.76553	1.26303	1.7	3.4	2.4	2	3	3	3
Mitogen-activated protein kinase 14 OS=Homo sapiens GN=MAPK14 PE=1 SV=3	MAPK14	sp|Q16539|MK14_HUMAN (+1)	41 kDa	-18.3466	1.80735	0.485427	3e-06	3.5	1.4	2	0	3	1
Isoform 2 of LisH domain and HEAT repeat-containing protein KIAA1468 OS=Homo sapiens GN=KIAA1468	KIAA1468	sp|Q9P260-2|K1468_HUMAN	139 kDa	-1	1.848	1.1375	0.5	3.6	2.2	2	2	6	8
Emerin OS=Homo sapiens GN=EMD PE=1 SV=1	EMD	sp|P50402|EMD_HUMAN	29 kDa	0.263034	1.88753	-3.8365	1.2	3.7	0.07	2	5	5	1
N-terminal Xaa-Pro-Lys N-methyltransferase 1 OS=Homo sapiens GN=NTMT1 PE=1 SV=3	NTMT1	sp|Q9BV86|NTM1A_HUMAN (+1)	25 kDa	-0.514573	1.88753	1.96347	0.7	3.7	3.9	2	1	4	3
Globin C1 OS=Homo sapiens GN=GLNC1 PE=3 SV=1	GLNC1	tr|A0A1K0GXZ1|A0A1K0GXZ1_HUMAN	19 kDa	0.378512	1.88753	1.53605	1.3	3.7	2.9	2	2	2	3
UDP-N-acetylglucosamine--peptide N-acetylglucosaminyltransferase 110 kDa subunit OS=Homo sapiens GN=OGT PE=1 SV=3	OGT	sp|O15294|OGT1_HUMAN	117 kDa	-19.9316	1.926	-3.64386	1e-06	3.8	0.08	2	0	7	1
Uncharacterized protein DKFZp564C172 OS=Homo sapiens GN=DKFZp564C172 PE=2 SV=1	DKFZp564C172	tr|Q8TCJ8|Q8TCJ8_HUMAN	49 kDa	-0.514573	2.03562	1.43296	0.7	4.1	2.7	2	2	1	3
Neural cell adhesion molecule L1 OS=Homo sapiens GN=L1CAM PE=1 SV=2	L1CAM	sp|P32004|L1CAM_HUMAN	140 kDa	0.137504	2.20163	1.72247	1.1	4.6	3.3	2	1	5	4
Cyclin-dependent kinase 4 OS=Homo sapiens GN=CDK4 PE=1 SV=2	CDK4	sp|P11802|CDK4_HUMAN	34 kDa	-20.0836	2.23266	0.765535	9e-07	4.7	1.7	2	0	6	2
DNA ligase 1 OS=Homo sapiens GN=LIG1 PE=1 SV=1	LIG1	sp|P18858|DNLI1_HUMAN	102 kDa	0.925999	2.29278	0.584963	1.9	4.9	1.5	2	5	7	3
Pyrroline-5-carboxylate reductase 2 OS=Homo sapiens GN=PYCR2 PE=1 SV=1	PYCR2	sp|Q96C36|P5CR2_HUMAN	34 kDa	-0.514573	2.40599	-17.3466	0.7	5.3	6e-06	2	1	1	0
Isoform 3 of ELKS/Rab6-interacting/CAST family member 1 OS=Homo sapiens GN=ERC1	ERC1	sp|Q8IUD2-3|RB6I2_HUMAN (+1)	125 kDa	0.847997	2.58496	1.1375	1.8	6	2.2	2	1	3	1
DNA polymerase epsilon subunit 3 OS=Homo sapiens GN=POLE3 PE=1 SV=1	POLE3	sp|Q9NRF9|DPOE3_HUMAN (+1)	17 kDa	-16.9316	2.70044	-16.9316	8e-06	6.5	8e-06	2	0	3	0
Protein SEC13 homolog OS=Homo sapiens GN=SEC13 PE=1 SV=3	SEC13	sp|P55735|SEC13_HUMAN	36 kDa	0.485427	2.72247	-19.9316	1.4	6.6	1e-06	2	1	1	0
Retinoid-inducible serine carboxypeptidase OS=Homo sapiens GN=SCPEP1 PE=1 SV=1	SCPEP1	sp|Q9HB40|RISC_HUMAN	51 kDa	-16.7616	2.90689	3.16993	9e-06	7.5	9	2	0	1	4
Spermidine synthase OS=Homo sapiens GN=SRM PE=1 SV=1	SRM	sp|P19623|SPEE_HUMAN	34 kDa	0.584963	3.70044	0.765535	1.5	13	1.7	2	2	6	3
Proteasome subunit beta type-6 OS=Homo sapiens GN=PSMB6 PE=1 SV=4	PSMB6	sp|P28072|PSB6_HUMAN (+1)	25 kDa	-1.73697	4.24793	-3.32193	0.3	19	0.1	2	1	1	1
Keratin, type II cytoskeletal 7 OS=Homo sapiens GN=KRT7 PE=1 SV=5	KRT7	sp|P08729|K2C7_HUMAN	51 kDa	-1.32193	-27.3124	-0.321928	0.4	6e-09	0.8	1	1	0	2
Histone deacetylase 1 OS=Homo sapiens GN=HDAC1 PE=1 SV=1	HDAC1	sp|Q13547|HDAC1_HUMAN	55 kDa	-0.514573	-23.2535	-1.32193	0.7	1e-07	0.4	1	1	0	3
Isoform DeltaLf of Lactotransferrin OS=Homo sapiens GN=LTF	LTF	sp|P02788-2|TRFL_HUMAN (+4)	73 kDa	-22.2535	-22.2535	1.26303	2e-07	2e-07	2.4	1	0	0	2
F-box-like/WD repeat-containing protein TBL1XR1 OS=Homo sapiens GN=TBL1XR1 PE=1 SV=1	TBL1XR1	sp|Q9BZK7|TBL1R_HUMAN	56 kDa	-22.2535	-22.2535	-1	2e-07	2e-07	0.5	1	0	0	1
N-acetylglucosamine-6-sulfatase OS=Homo sapiens GN=GNS PE=1 SV=3	GNS	sp|P15586|GNS_HUMAN (+4)	62 kDa	-1	-21.6685	1.1375	0.5	3e-07	2.2	1	1	0	3
Endothelial differentiation-related factor 1 OS=Homo sapiens GN=EDF1 PE=1 SV=1	EDF1	sp|O60869|EDF1_HUMAN	16 kDa	-21.6685	-21.6685	-21.6685	3e-07	3e-07	3e-07	1	0	0	0
Isoform 2 of Eukaryotic translation elongation factor 1 epsilon-1 OS=Homo sapiens GN=EEF1E1	EEF1E1	sp|O43324-2|MCA3_HUMAN	16 kDa	-1.32193	-21.2535	-21.2535	0.4	4e-07	4e-07	1	1	0	0
Lysosome membrane protein 2 OS=Homo sapiens GN=SCARB2 PE=1 SV=2	SCARB2	sp|Q14108|SCRB2_HUMAN	54 kDa	0	-20.9316	0.765535	1	5e-07	1.7	1	3	0	2
Branched-chain-amino-acid aminotransferase (Fragment) OS=Homo sapiens GN=BCAT2 PE=1 SV=1	BCAT2	tr|M0QXF9|M0QXF9_HUMAN	50 kDa	-0.514573	-20.6685	0.263034	0.7	6e-07	1.2	1	2	0	2
Uridine 5'-monophosphate synthase OS=Homo sapiens GN=UMPS PE=1 SV=1	UMPS	sp|P11172|UMPS_HUMAN	52 kDa	-0.514573	-20.6685	0.378512	0.7	6e-07	1.3	1	3	0	1
Calcium homeostasis endoplasmic reticulum protein OS=Homo sapiens GN=CHERP PE=1 SV=3	CHERP	sp|Q8IWX8|CHERP_HUMAN (+1)	104 kDa	-20.6685	-20.6685	-0.321928	6e-07	6e-07	0.8	1	0	0	2
RNA-binding motif protein, X-linked-like-3 OS=Homo sapiens GN=RBMXL3 PE=2 SV=2	RBMXL3	sp|Q8N7X1|RMXL3_HUMAN	115 kDa	-5.64386	-20.6685	-1	0.02	6e-07	0.5	1	1	0	1
GOSR1 protein OS=Homo sapiens PE=1 SV=1		tr|Q96QI9|Q96QI9_HUMAN	20 kDa	-20.4461	-20.4461	-20.4461	7e-07	7e-07	7e-07	1	0	0	0
Retinal rod rhodopsin-sensitive cGMP 3',5'-cyclic phosphodiesterase subunit delta OS=Homo sapiens GN=PDE6D PE=1 SV=1	PDE6D	sp|O43924|PDE6D_HUMAN	17 kDa	-1.73697	-19.9316	-2.32193	0.3	1e-06	0.2	1	1	0	1
Dipeptidyl peptidase 4 OS=Homo sapiens GN=DPP4 PE=1 SV=2	DPP4	sp|P27487|DPP4_HUMAN	88 kDa	-0.514573	-19.9316	-2.32193	0.7	1e-06	0.2	1	1	0	1
Isoform 2 of Pre-B-cell leukemia transcription factor-interacting protein 1 OS=Homo sapiens GN=PBXIP1	PBXIP1	sp|Q96AQ6-2|PBIP1_HUMAN (+1)	78 kDa	-0.321928	-19.9316	0.925999	0.8	1e-06	1.9	1	1	0	2
Putative RNA-binding protein Luc7-like 2 OS=Homo sapiens GN=LUC7L2 PE=1 SV=2	LUC7L2	sp|Q9Y383|LC7L2_HUMAN	47 kDa	-0.152003	-19.9316	-19.9316	0.9	1e-06	1e-06	1	1	0	0
Actin-related protein 2/3 complex subunit 5-like protein OS=Homo sapiens GN=ARPC5L PE=1 SV=1	ARPC5L	sp|Q9BPX5|ARP5L_HUMAN	17 kDa	-0.736966	-19.9316	-19.9316	0.6	1e-06	1e-06	1	2	0	0
Mediator of RNA polymerase II transcription subunit 12 OS=Homo sapiens GN=MED12 PE=1 SV=4	MED12	sp|Q93074|MED12_HUMAN	243 kDa	0	-19.9316	1.48543	1	1e-06	2.8	1	1	0	3
PRKC apoptosis WT1 regulator protein OS=Homo sapiens GN=PAWR PE=1 SV=1	PAWR	sp|Q96IZ0|PAWR_HUMAN	37 kDa	0.925999	-19.9316	1.63227	1.9	1e-06	3.1	1	2	0	3
Switch-associated protein 70 OS=Homo sapiens GN=SWAP70 PE=1 SV=1	SWAP70	sp|Q9UH65|SWP70_HUMAN	69 kDa	-0.736966	-18.9316	-18.9316	0.6	2e-06	2e-06	1	1	0	0
Isoform 2 of Translation initiation factor eIF-2B subunit gamma OS=Homo sapiens GN=EIF2B3	EIF2B3	sp|Q9NR50-2|EI2BG_HUMAN	46 kDa	0.485427	-18.9316	-18.9316	1.4	2e-06	2e-06	1	2	0	0
Fragile X mental retardation syndrome-related protein 2 OS=Homo sapiens GN=FXR2 PE=1 SV=2	FXR2	sp|P51116|FXR2_HUMAN	74 kDa	-18.9316	-18.9316	-18.9316	2e-06	2e-06	2e-06	1	0	0	0
Serine/threonine-protein kinase Nek7 OS=Homo sapiens GN=NEK7 PE=1 SV=1	NEK7	sp|Q8TDX7|NEK7_HUMAN	35 kDa	0	-18.9316	0.137504	1	2e-06	1.1	1	2	0	1
N(G),N(G)-dimethylarginine dimethylaminohydrolase 1 OS=Homo sapiens GN=DDAH1 PE=1 SV=3	DDAH1	sp|O94760|DDAH1_HUMAN (+1)	31 kDa	-18.9316	-18.9316	-18.9316	2e-06	2e-06	2e-06	1	0	0	0
Exosome component 10 OS=Homo sapiens GN=EXOSC10 PE=1 SV=2	EXOSC10	sp|Q01780|EXOSX_HUMAN	101 kDa	-1.32193	-18.9316	-1.32193	0.4	2e-06	0.4	1	1	0	1
Constitutive coactivator of PPAR-gamma-like protein 2 OS=Homo sapiens GN=FAM120C PE=1 SV=2	FAM120C	tr|F8W881|F8W881_HUMAN	99 kDa	0	-18.9316	0.678072	1	2e-06	1.6	1	2	0	1
Protein C10 OS=Homo sapiens GN=C12orf57 PE=1 SV=1	C12orf57	sp|Q99622|C10_HUMAN	13 kDa	-18.9316	-18.9316	-0.152003	2e-06	2e-06	0.9	1	0	0	2
Alpha-N-acetylglucosaminidase OS=Homo sapiens GN=NAGLU PE=1 SV=2	NAGLU	sp|P54802|ANAG_HUMAN (+1)	82 kDa	0.485427	-18.3466	1.07039	1.4	3e-06	2.1	1	2	0	3
cDNA, FLJ96805, highly similar to Homo sapiens SHC SH2-domain binding protein 1 (SHCBP1), mRNA OS=Homo sapiens PE=2 SV=1		tr|B2RDX0|B2RDX0_HUMAN	76 kDa	0.263034	-18.3466	1.72247	1.2	3e-06	3.3	1	2	0	3
Isoform 2 of Kinetochore protein Spc24 OS=Homo sapiens GN=SPC24	SPC24	sp|Q8NBT2-2|SPC24_HUMAN (+1)	17 kDa	-18.3466	-18.3466	-18.3466	3e-06	3e-06	3e-06	1	0	0	0
Ras-related protein Ral-A OS=Homo sapiens GN=RALA PE=1 SV=1	RALA	sp|P11233|RALA_HUMAN	24 kDa	-18.3466	-18.3466	0	3e-06	3e-06	1	1	0	0	2
MAP7 domain-containing protein 1 OS=Homo sapiens GN=MAP7D1 PE=1 SV=1	MAP7D1	sp|Q3KQU3|MA7D1_HUMAN	93 kDa	-3.32193	-18.3466	-18.3466	0.1	3e-06	3e-06	1	1	0	0
Werner syndrome ATP-dependent helicase OS=Homo sapiens GN=WRN PE=1 SV=2	WRN	sp|Q14191|WRN_HUMAN	162 kDa	-18.3466	-18.3466	-18.3466	3e-06	3e-06	3e-06	1	0	0	0
Synaptojanin-1 OS=Homo sapiens GN=SYNJ1 PE=1 SV=2	SYNJ1	sp|O43426|SYNJ1_HUMAN	173 kDa	0	-18.3466	0.263034	1	3e-06	1.2	1	1	0	1
Nicotinate-nucleotide pyrophosphorylase [carboxylating] OS=Homo sapiens GN=QPRT PE=1 SV=3	QPRT	sp|Q15274|NADC_HUMAN	31 kDa	-18.3466	-18.3466	1.96347	3e-06	3e-06	3.9	1	0	0	1
Isoform NELF-D of Negative elongation factor C/D OS=Homo sapiens GN=NELFCD	NELFCD	sp|Q8IXH7-4|NELFD_HUMAN (+1)	65 kDa	0	-18.3466	0.485427	1	3e-06	1.4	1	1	0	3
Histone H1x OS=Homo sapiens GN=H1FX PE=1 SV=1	H1FX	sp|Q92522|H1X_HUMAN	22 kDa	-18.3466	-18.3466	-18.3466	3e-06	3e-06	3e-06	1	0	0	0
Partitioning defective 3 homolog B OS=Homo sapiens GN=PARD3B PE=1 SV=1	PARD3B	tr|R4GN62|R4GN62_HUMAN	102 kDa	-17.9316	-17.9316	-0.736966	4e-06	4e-06	0.6	1	0	0	3
Paraspeckle component 1 OS=Homo sapiens GN=PSPC1 PE=1 SV=1	PSPC1	sp|Q8WXF1|PSPC1_HUMAN	59 kDa	0.263034	-17.9316	1.63227	1.2	4e-06	3.1	1	2	0	4
Mucin-19 OS=Homo sapiens GN=MUC19 PE=1 SV=3	MUC19	sp|Q7Z5P9|MUC19_HUMAN	805 kDa	-17.9316	-17.9316	-17.9316	4e-06	4e-06	4e-06	1	0	0	0
Cell division cycle protein 20 homolog OS=Homo sapiens GN=CDC20 PE=1 SV=2	CDC20	sp|Q12834|CDC20_HUMAN (+1)	55 kDa	-0.514573	-17.9316	-17.9316	0.7	4e-06	4e-06	1	1	0	0
CD2 antigen cytoplasmic tail-binding protein 2 OS=Homo sapiens GN=CD2BP2 PE=1 SV=1	CD2BP2	sp|O95400|CD2B2_HUMAN	38 kDa	0.485427	-17.9316	-0.152003	1.4	4e-06	0.9	1	1	0	1
Isoform 3 of Double-stranded RNA-specific adenosine deaminase OS=Homo sapiens GN=ADAR	ADAR	sp|P55265-3|DSRAD_HUMAN	131 kDa	-17.6096	-17.6096	-17.6096	5e-06	5e-06	5e-06	1	0	0	0
Laminin subunit beta-2 OS=Homo sapiens GN=LAMB2 PE=1 SV=2	LAMB2	sp|P55268|LAMB2_HUMAN	196 kDa	-17.6096	-17.6096	1.26303	5e-06	5e-06	2.4	1	0	0	2
Creatine kinase brain isoform 2 (Fragment) OS=Homo sapiens GN=CKB PE=2 SV=1	CKB	tr|A0A0S2Z471|A0A0S2Z471_HUMAN	45 kDa	-17.3466	-17.3466	0.263034	6e-06	6e-06	1.2	1	0	0	2
Cullin-5 OS=Homo sapiens GN=CUL5 PE=1 SV=4	CUL5	sp|Q93034|CUL5_HUMAN	91 kDa	0	-17.3466	1.37851	1	6e-06	2.6	1	1	0	3
Calcium-binding protein 39 OS=Homo sapiens GN=CAB39 PE=1 SV=1	CAB39	sp|Q9Y376|CAB39_HUMAN (+3)	40 kDa	-17.3466	-17.3466	1.58496	6e-06	6e-06	3	1	0	0	1
Peptidylprolyl isomerase OS=Homo sapiens PE=2 SV=1		tr|Q6ZR21|Q6ZR21_HUMAN	51 kDa	-17.3466	-17.3466	1.20163	6e-06	6e-06	2.3	1	0	0	1
Phosphoenolpyruvate carboxykinase [GTP], mitochondrial OS=Homo sapiens GN=PCK2 PE=1 SV=3	PCK2	sp|Q16822|PCKGM_HUMAN	71 kDa	-17.3466	-17.3466	-17.3466	6e-06	6e-06	6e-06	1	0	0	0
Isoform 2 of Metaxin-1 OS=Homo sapiens GN=MTX1	MTX1	sp|Q13505-2|MTX1_HUMAN (+3)	48 kDa	-17.1242	-17.1242	0.678072	7e-06	7e-06	1.6	1	0	0	1
5'-nucleotidase OS=Homo sapiens GN=NT5E PE=1 SV=1	NT5E	sp|P21589|5NTD_HUMAN	63 kDa	0.925999	-17.1242	2.51096	1.9	7e-06	5.7	1	1	0	3
Protein CDV3 homolog OS=Homo sapiens GN=CDV3 PE=1 SV=1	CDV3	sp|Q9UKY7|CDV3_HUMAN	27 kDa	-17.1242	-17.1242	1.07039	7e-06	7e-06	2.1	1	0	0	3
Retinal dehydrogenase 2 OS=Homo sapiens GN=ALDH1A2 PE=1 SV=3	ALDH1A2	sp|O94788|AL1A2_HUMAN	57 kDa	-0.152003	-17.1242	1.37851	0.9	7e-06	2.6	1	1	0	1
Isoform III of Ubiquitin-protein ligase E3A OS=Homo sapiens GN=UBE3A	UBE3A	sp|Q05086-3|UBE3A_HUMAN	100 kDa	-16.9316	-16.9316	-16.9316	8e-06	8e-06	8e-06	1	0	0	0
Thioredoxin domain-containing protein 12 OS=Homo sapiens GN=TXNDC12 PE=1 SV=1	TXNDC12	sp|O95881|TXD12_HUMAN	19 kDa	-16.7616	-16.7616	3.70044	9e-06	9e-06	13	1	0	0	1
Insulin receptor substrate 4 OS=Homo sapiens GN=IRS4 PE=1 SV=1	IRS4	sp|O14654|IRS4_HUMAN	134 kDa	-16.6096	-16.6096	-16.6096	1e-05	1e-05	1e-05	1	0	0	0
RNA-binding protein 25 OS=Homo sapiens GN=RBM25 PE=1 SV=3	RBM25	sp|P49756|RBM25_HUMAN	100 kDa	-16.6096	-16.6096	-16.6096	1e-05	1e-05	1e-05	1	0	0	0
DNA excision repair protein ERCC-6-like OS=Homo sapiens GN=ERCC6L PE=1 SV=1	ERCC6L	sp|Q2NKX8|ERC6L_HUMAN	141 kDa	0.137504	-16.6096	-16.6096	1.1	1e-05	1e-05	1	1	0	0
Isoform 4 of Uncharacterized protein KIAA1109 OS=Homo sapiens GN=KIAA1109	KIAA1109	sp|Q2LD37-4|K1109_HUMAN	555 kDa	-15.6096	-15.6096	-15.6096	2e-05	2e-05	2e-05	1	0	0	0
cDNA, FLJ95208, highly similar to Homo sapiens PYD and CARD domain containing (PYCARD), transcript variant 1, mRNA OS=Homo sapiens PE=2 SV=1		tr|B2RAZ4|B2RAZ4_HUMAN	22 kDa	-15.6096	-15.6096	1.96347	2e-05	2e-05	3.9	1	0	0	2
Serine/threonine-protein phosphatase 1 regulatory subunit 10 OS=Homo sapiens GN=PPP1R10 PE=1 SV=1	PPP1R10	sp|Q96QC0|PP1RA_HUMAN	99 kDa	-15.6096	-15.6096	-15.6096	2e-05	2e-05	2e-05	1	0	0	0
Neuroblastoma-amplified sequence OS=Homo sapiens GN=NBAS PE=1 SV=2	NBAS	sp|A2RRP1|NBAS_HUMAN	269 kDa	-15.6096	-15.6096	-15.6096	2e-05	2e-05	2e-05	1	0	0	0
Cysteine and glycine-rich protein 2 OS=Homo sapiens GN=CSRP2 PE=1 SV=1	CSRP2	tr|F8VW96|F8VW96_HUMAN	27 kDa	-14.6096	-14.6096	4.70044	4e-05	4e-05	26	1	0	0	1
Isoform 2 of Voltage-dependent T-type calcium channel subunit alpha-1H OS=Homo sapiens GN=CACNA1H	CACNA1H	sp|O95180-2|CAC1H_HUMAN (+1)	259 kDa	-13.8023	-13.8023	6.90689	7e-05	7e-05	120	1	0	0	3
V-type proton ATPase subunit H OS=Homo sapiens GN=ATP6V1H PE=1 SV=1	ATP6V1H	sp|Q9UI12|VATH_HUMAN	56 kDa	-1.32193	-3.8365	-20.6685	0.4	0.07	6e-07	1	2	1	0
Peptidyl-prolyl cis-trans isomerase FKBP10 OS=Homo sapiens GN=FKBP10 PE=1 SV=1	FKBP10	sp|Q96AY3|FKB10_HUMAN (+1)	64 kDa	0.765535	-3.64386	1.37851	1.7	0.08	2.6	1	2	1	4
Small subunit processome component 20 homolog OS=Homo sapiens GN=UTP20 PE=1 SV=3	UTP20	sp|O75691|UTP20_HUMAN	318 kDa	-22.2535	-3.47393	-22.2535	2e-07	0.09	2e-07	1	0	2	0
DnaJ homolog subfamily B member 1 OS=Homo sapiens GN=DNAJB1 PE=1 SV=4	DNAJB1	sp|P25685|DNJB1_HUMAN	38 kDa	-19.9316	-3.32193	-1	1e-06	0.1	0.5	1	0	1	1
Histone H3.1 OS=Homo sapiens GN=HIST1H3A PE=1 SV=2	HIST1H3A	sp|P68431|H31_HUMAN (+2)	15 kDa	-0.514573	-2.32193	0.137504	0.7	0.2	1.1	1	2	1	1
UPF0160 protein MYG1, mitochondrial OS=Homo sapiens GN=C12orf10 PE=1 SV=2	C12orf10	sp|Q9HB07|MYG1_HUMAN	42 kDa	-20.2535	-2.32193	-1.32193	8e-07	0.2	0.4	1	0	2	2
Protein S100-A6 OS=Homo sapiens GN=S100A6 PE=1 SV=1	S100A6	sp|P06703|S10A6_HUMAN	10 kDa	0.378512	-1.73697	0.137504	1.3	0.3	1.1	1	1	3	1
Phosphatidylinositol 5-phosphate 4-kinase type-2 gamma OS=Homo sapiens GN=PIP4K2C PE=1 SV=3	PIP4K2C	sp|Q8TBX8|PI42C_HUMAN	47 kDa	-18.3466	-1.73697	0.847997	3e-06	0.3	1.8	1	0	1	3
Endoplasmic reticulum resident protein 44 OS=Homo sapiens GN=ERP44 PE=1 SV=1	ERP44	sp|Q9BS26|ERP44_HUMAN	47 kDa	0.378512	-1.73697	-1.73697	1.3	0.3	0.3	1	2	1	1
L-xylulose reductase (Fragment) OS=Homo sapiens GN=DCXR PE=1 SV=8	DCXR	tr|J3KS22|J3KS22_HUMAN	24 kDa	-1.73697	-1.73697	-1.73697	0.3	0.3	0.3	1	2	1	1
Isoform 5 of Cyclin-dependent kinase inhibitor 2A OS=Homo sapiens GN=CDKN2A	CDKN2A	sp|P42771-4|CDN2A_HUMAN (+1)	18 kDa	0.263034	-1.73697	-1.73697	1.2	0.3	0.3	1	4	1	2
Guanine nucleotide-binding protein subunit alpha-11 OS=Homo sapiens GN=GNA11 PE=1 SV=2	GNA11	sp|P29992|GNA11_HUMAN	42 kDa	-20.9316	-1.73697	-4.32193	5e-07	0.3	0.05	1	0	5	1
Acyl-coenzyme A thioesterase 2, mitochondrial OS=Homo sapiens GN=ACOT2 PE=1 SV=6	ACOT2	sp|P49753|ACOT2_HUMAN (+2)	53 kDa	-18.9316	-1.73697	-1.73697	2e-06	0.3	0.3	1	0	1	1
TIP41-like protein OS=Homo sapiens GN=TIPRL PE=1 SV=2	TIPRL	sp|O75663|TIPRL_HUMAN	31 kDa	0.137504	-1.32193	-20.4461	1.1	0.4	7e-07	1	2	1	0
Fatty acid desaturase 2 OS=Homo sapiens GN=FADS2 PE=1 SV=1	FADS2	sp|O95864|FADS2_HUMAN	52 kDa	-0.321928	-1.32193	1.58496	0.8	0.4	3	1	2	1	2
Receptor expression-enhancing protein 6 OS=Homo sapiens GN=REEP6 PE=1 SV=2	REEP6	sp|Q96HR9|REEP6_HUMAN	23 kDa	-0.514573	-1.32193	-2.32193	0.7	0.4	0.2	1	1	1	1
ATP-dependent RNA helicase DHX8 OS=Homo sapiens GN=DHX8 PE=1 SV=1	DHX8	sp|Q14562|DHX8_HUMAN (+1)	139 kDa	-18.9316	-1.32193	2.51096	2e-06	0.4	5.7	1	0	1	1
Low molecular weight phosphotyrosine protein phosphatase OS=Homo sapiens GN=ACP1 PE=1 SV=3	ACP1	sp|P24666|PPAC_HUMAN	18 kDa	-2.32193	-1	-0.736966	0.2	0.5	0.6	1	2	1	1
Myeloid-derived growth factor OS=Homo sapiens GN=MYDGF PE=1 SV=1	MYDGF	sp|Q969H8|MYDGF_HUMAN	19 kDa	-21.2535	-1	0.378512	4e-07	0.5	1.3	1	0	1	2
Sialidase-1 OS=Homo sapiens GN=NEU1 PE=1 SV=1	NEU1	sp|Q99519|NEUR1_HUMAN	45 kDa	-0.321928	-1	-0.152003	0.8	0.5	0.9	1	1	1	1
Stromal cell-derived factor 2 OS=Homo sapiens GN=SDF2 PE=1 SV=2	SDF2	sp|Q99470|SDF2_HUMAN (+1)	23 kDa	-2.32193	-1	-0.321928	0.2	0.5	0.8	1	2	1	1
Elongation of very long chain fatty acids protein 1 OS=Homo sapiens GN=ELOVL1 PE=1 SV=1	ELOVL1	sp|Q9BW60|ELOV1_HUMAN	33 kDa	-18.9316	-1	-18.9316	2e-06	0.5	2e-06	1	0	1	0
Kinesin-like protein KIFC1 OS=Homo sapiens GN=KIFC1 PE=1 SV=2	KIFC1	sp|Q9BW19|KIFC1_HUMAN	74 kDa	-0.736966	-1	1.37851	0.6	0.5	2.6	1	2	1	3
Isoform 2 of Vacuolar protein sorting-associated protein 29 OS=Homo sapiens GN=VPS29	VPS29	sp|Q9UBQ0-2|VPS29_HUMAN (+1)	21 kDa	-21.2535	-0.736966	-0.514573	4e-07	0.6	0.7	1	0	2	1
Isoform 3 of Matrix-remodeling-associated protein 7 OS=Homo sapiens GN=MXRA7	MXRA7	sp|P84157-3|MXRA7_HUMAN	18 kDa	-20.0836	-0.736966	-0.514573	9e-07	0.6	0.7	1	0	1	2
28S ribosomal protein S16, mitochondrial OS=Homo sapiens GN=MRPS16 PE=1 SV=1	MRPS16	sp|Q9Y3D3|RT16_HUMAN	15 kDa	-20.4461	-0.736966	-2.32193	7e-07	0.6	0.2	1	0	1	1
Isoform 4 of Transcription factor p65 OS=Homo sapiens GN=RELA	RELA	sp|Q04206-4|TF65_HUMAN	60 kDa	0	-0.736966	-1	1	0.6	0.5	1	3	1	1
Serine/threonine-protein phosphatase 6 regulatory ankyrin repeat subunit A OS=Homo sapiens GN=ANKRD28 PE=1 SV=5	ANKRD28	sp|O15084|ANR28_HUMAN	113 kDa	-18.3466	-0.736966	-18.3466	3e-06	0.6	3e-06	1	0	1	0
Ran-binding protein 6 OS=Homo sapiens GN=RANBP6 PE=1 SV=2	RANBP6	sp|O60518|RNBP6_HUMAN	125 kDa	-0.514573	-0.514573	-0.736966	0.7	0.7	0.6	1	1	5	0
mRNA export factor OS=Homo sapiens GN=RAE1 PE=1 SV=1	RAE1	sp|P78406|RAE1L_HUMAN	41 kDa	-0.736966	-0.514573	-21.6685	0.6	0.7	3e-07	1	1	2	0
Cleavage stimulation factor subunit 3 OS=Homo sapiens GN=CSTF3 PE=1 SV=1	CSTF3	sp|Q12996|CSTF3_HUMAN	83 kDa	0.678072	-0.514573	-0.321928	1.6	0.7	0.8	1	3	3	2
Alpha-2-macroglobulin OS=Homo sapiens GN=A2M PE=1 SV=3	A2M	sp|P01023|A2MG_HUMAN	163 kDa	0.137504	-0.321928	1.63227	1.1	0.8	3.1	1	1	1	4
Pre-rRNA-processing protein TSR1 homolog OS=Homo sapiens GN=TSR1 PE=1 SV=1	TSR1	sp|Q2NL82|TSR1_HUMAN	92 kDa	0	-0.321928	-0.321928	1	0.8	0.8	1	4	3	2
Kinesin-like protein KIF2C OS=Homo sapiens GN=KIF2C PE=1 SV=2	KIF2C	sp|Q99661|KIF2C_HUMAN	81 kDa	0.485427	-0.321928	0.137504	1.4	0.8	1.1	1	2	1	1
Isoform 2 of Golgin subfamily B member 1 OS=Homo sapiens GN=GOLGB1	GOLGB1	sp|Q14789-2|GOGB1_HUMAN	377 kDa	-20.6685	-0.321928	1.1375	6e-07	0.8	2.2	1	0	2	4
Isoform 2 of Kinesin-like protein KIF1A OS=Homo sapiens GN=KIF1A	KIF1A	sp|Q12756-2|KIF1A_HUMAN (+1)	203 kDa	-0.736966	-0.321928	1.37851	0.6	0.8	2.6	1	1	1	2
Solute carrier family 35 member E1 OS=Homo sapiens GN=SLC35E1 PE=1 SV=2	SLC35E1	sp|Q96K37|S35E1_HUMAN	45 kDa	0.263034	-0.321928	1.32193	1.2	0.8	2.5	1	2	3	3
Myotrophin OS=Homo sapiens GN=MTPN PE=1 SV=2	MTPN	sp|P58546|MTPN_HUMAN (+1)	13 kDa	-0.514573	-0.152003	-0.152003	0.7	0.9	0.9	1	1	1	2
Very-long-chain (3R)-3-hydroxyacyl-CoA dehydratase 3 OS=Homo sapiens GN=HACD3 PE=1 SV=2	HACD3	sp|Q9P035|HACD3_HUMAN	43 kDa	0	-0.152003	-3.32193	1	0.9	0.1	1	1	1	1
Pyridoxal phosphate homeostasis protein OS=Homo sapiens GN=PROSC PE=3 SV=1	PROSC	tr|D3DSW3|D3DSW3_HUMAN	34 kDa	-0.321928	-0.152003	1.07039	0.8	0.9	2.1	1	1	1	4
Isoform 2 of BH3-interacting domain death agonist OS=Homo sapiens GN=BID	BID	sp|P55957-2|BID_HUMAN (+1)	27 kDa	0	-0.152003	0.765535	1	0.9	1.7	1	1	1	3
Protein pelota homolog OS=Homo sapiens GN=PELO PE=1 SV=2	PELO	sp|Q9BRX2|PELO_HUMAN	43 kDa	0.485427	-0.152003	1.72247	1.4	0.9	3.3	1	2	2	3
GPI-anchor transamidase OS=Homo sapiens GN=PIGK PE=1 SV=1	PIGK	tr|A6NEM5|A6NEM5_HUMAN	38 kDa	-18.9316	0	-18.9316	2e-06	1	2e-06	1	0	2	0
COMM domain-containing protein 4 OS=Homo sapiens GN=COMMD4 PE=1 SV=1	COMMD4	tr|H3BQF2|H3BQF2_HUMAN	16 kDa	-1.73697	0	-1.32193	0.3	1	0.4	1	2	2	1
Niemann-Pick C1 protein OS=Homo sapiens GN=NPC1 PE=2 SV=1	NPC1	tr|A0A0A8JCD0|A0A0A8JCD0_HUMAN	142 kDa	-20.6685	0	-20.6685	6e-07	1	6e-07	1	0	1	0
Hsp70-binding protein 1 OS=Homo sapiens GN=HSPBP1 PE=1 SV=1	HSPBP1	sp|Q9NZL4|HPBP1_HUMAN	39 kDa	0.137504	0	-0.321928	1.1	1	0.8	1	3	5	4
cDNA FLJ59716, highly similar to Vacuolar protein sorting 26A OS=Homo sapiens PE=2 SV=1		tr|B4DLT1|B4DLT1_HUMAN	37 kDa	0.485427	0	-0.514573	1.4	1	0.7	1	3	3	2
Barrier-to-autointegration factor OS=Homo sapiens GN=BANF1 PE=1 SV=1	BANF1	sp|O75531|BAF_HUMAN (+1)	10 kDa	0.378512	0	0.485427	1.3	1	1.4	1	2	1	1
Cullin-3 OS=Homo sapiens GN=CUL3 PE=1 SV=2	CUL3	sp|Q13618|CUL3_HUMAN	89 kDa	-0.736966	0	-19.9316	0.6	1	1e-06	1	2	2	0
ATP5MF-PTCD1 readthrough OS=Homo sapiens GN=ATP5MF-PTCD1 PE=4 SV=1	ATP5MF-PTCD1	tr|G3V325|G3V325_HUMAN	84 kDa	0.485427	0	0.584963	1.4	1	1.5	1	6	5	4
Protein zwilch homolog OS=Homo sapiens GN=ZWILCH PE=1 SV=2	ZWILCH	sp|Q9H900|ZWILC_HUMAN	67 kDa	0.378512	0.137504	-17.6096	1.3	1.1	5e-06	1	1	2	0
Erlin-2 OS=Homo sapiens GN=ERLIN2 PE=1 SV=1	ERLIN2	sp|O94905|ERLN2_HUMAN	38 kDa	-21.6685	0.137504	0.584963	3e-07	1.1	1.5	1	0	2	1
Isoform 2 of Dr1-associated corepressor OS=Homo sapiens GN=DRAP1	DRAP1	sp|Q14919-2|NC2A_HUMAN (+3)	23 kDa	-1	0.137504	-0.321928	0.5	1.1	0.8	1	2	2	2
Dihydropyrimidinase-like 2 OS=Homo sapiens PE=2 SV=1		tr|Q86U75|Q86U75_HUMAN	67 kDa	-0.514573	0.137504	0.584963	0.7	1.1	1.5	1	1	3	1
cDNA FLJ55542, highly similar to Ran-binding protein 3 OS=Homo sapiens PE=2 SV=1		tr|B7Z5P4|B7Z5P4_HUMAN	47 kDa	0	0.137504	-1.32193	1	1.1	0.4	1	2	2	1
Guanine nucleotide-binding protein G(I)/G(S)/G(T) subunit beta-2 OS=Homo sapiens GN=GNB2 PE=1 SV=3	GNB2	sp|P62879|GBB2_HUMAN	37 kDa	-0.736966	0.137504	-23.2535	0.6	1.1	1e-07	1	2	1	0
Rho-related GTP-binding protein RhoG OS=Homo sapiens GN=RHOG PE=1 SV=1	RHOG	sp|P84095|RHOG_HUMAN	21 kDa	-0.152003	0.137504	-0.152003	0.9	1.1	0.9	1	1	1	1
Mitochondrial fission 1 protein OS=Homo sapiens GN=FIS1 PE=1 SV=2	FIS1	sp|Q9Y3D6|FIS1_HUMAN	17 kDa	0.678072	0.137504	0.925999	1.6	1.1	1.9	1	3	1	2
Kinectin OS=Homo sapiens GN=KTN1 PE=1 SV=1	KTN1	sp|Q86UP2|KTN1_HUMAN	156 kDa	-0.152003	0.137504	1.1375	0.9	1.1	2.2	1	1	1	3
Glutaredoxin-1 OS=Homo sapiens GN=GLRX PE=1 SV=2	GLRX	sp|P35754|GLRX1_HUMAN	12 kDa	0.485427	0.137504	1	1.4	1.1	2	1	2	1	1
39S ribosomal protein L49, mitochondrial OS=Homo sapiens GN=MRPL49 PE=1 SV=1	MRPL49	sp|Q13405|RM49_HUMAN (+1)	19 kDa	0.378512	0.137504	1.07039	1.3	1.1	2.1	1	3	1	2
Glutaredoxin-3 OS=Homo sapiens GN=GLRX3 PE=1 SV=2	GLRX3	sp|O76003|GLRX3_HUMAN	37 kDa	-3.32193	0.263034	-1.32193	0.1	1.2	0.4	1	2	1	2
40S ribosomal protein S26 OS=Homo sapiens GN=RPS26 PE=1 SV=3	RPS26	sp|P62854|RS26_HUMAN	13 kDa	0.137504	0.263034	-23.9905	1.1	1.2	6e-08	1	1	2	0
5'-AMP-activated protein kinase subunit gamma-1 OS=Homo sapiens GN=PRKAG1 PE=1 SV=1	PRKAG1	sp|P54619|AAKG1_HUMAN	38 kDa	-19.9316	0.263034	-3.32193	1e-06	1.2	0.1	1	0	4	1
Isoform 4 of La-related protein 4 OS=Homo sapiens GN=LARP4	LARP4	sp|Q71RC2-4|LARP4_HUMAN (+1)	81 kDa	-19.9316	0.263034	-19.9316	1e-06	1.2	1e-06	1	0	1	0
Importin-4 OS=Homo sapiens GN=IPO4 PE=1 SV=2	IPO4	sp|Q8TEX9|IPO4_HUMAN	119 kDa	-1.32193	0.263034	-1.73697	0.4	1.2	0.3	1	1	1	1
LIM domain only protein 7 OS=Homo sapiens GN=LMO7 PE=1 SV=3	LMO7	sp|Q8WWI1|LMO7_HUMAN	193 kDa	-0.152003	0.263034	-2.32193	0.9	1.2	0.2	1	1	1	1
Translation initiation factor eIF-2B subunit beta OS=Homo sapiens GN=EIF2B2 PE=1 SV=3	EIF2B2	sp|P49770|EI2BB_HUMAN (+2)	39 kDa	-17.6096	0.263034	0.765535	5e-06	1.2	1.7	1	0	1	1
cDNA FLJ59194, moderately similar to Dynein light chain 2A, cytoplasmic OS=Homo sapiens PE=2 SV=1		tr|B4DFR2|B4DFR2_HUMAN	13 kDa	-1.73697	0.263034	-0.152003	0.3	1.2	0.9	1	1	1	1
Oxysterol-binding protein 1 OS=Homo sapiens GN=OSBP PE=1 SV=1	OSBP	sp|P22059|OSBP1_HUMAN	89 kDa	-1	0.263034	-19.9316	0.5	1.2	1e-06	1	2	1	0
Ubiquitin-conjugating enzyme E2 variant 1 OS=Homo sapiens GN=UBE2V1 PE=1 SV=2	UBE2V1	sp|Q13404|UB2V1_HUMAN	16 kDa	-2.32193	0.263034	1.07039	0.2	1.2	2.1	1	1	2	2
Ubiquitin-conjugating enzyme E2 Z OS=Homo sapiens GN=UBE2Z PE=1 SV=2	UBE2Z	sp|Q9H832|UBE2Z_HUMAN (+1)	38 kDa	-20.2535	0.378512	0.678072	8e-07	1.3	1.6	1	0	3	2
Transcription activator BRG1 OS=Homo sapiens GN=SMARCA4 PE=1 SV=2	SMARCA4	sp|P51532|SMCA4_HUMAN	185 kDa	-0.321928	0.378512	0.263034	0.8	1.3	1.2	1	2	2	5
HLA class I histocompatibility antigen, B-50 alpha chain OS=Homo sapiens GN=HLA-B PE=1 SV=1	HLA-B	sp|P30488|1B50_HUMAN	41 kDa	-0.736966	0.378512	0.584963	0.6	1.3	1.5	1	3	2	2
HLA class I histocompatibility antigen, Cw-12 alpha chain OS=Homo sapiens GN=HLA-C PE=1 SV=2	HLA-C	sp|P30508|1C12_HUMAN	41 kDa	0.263034	0.378512	0.678072	1.2	1.3	1.6	1	1	3	2
TP53-binding protein 1 OS=Homo sapiens GN=TP53BP1 PE=1 SV=2	TP53BP1	tr|A6NNK5|A6NNK5_HUMAN	209 kDa	-5.64386	0.378512	-0.736966	0.02	1.3	0.6	1	1	2	1
Thioredoxin domain-containing protein 9 OS=Homo sapiens GN=TXNDC9 PE=1 SV=2	TXNDC9	sp|O14530|TXND9_HUMAN	27 kDa	0	0.378512	0.137504	1	1.3	1.1	1	1	2	1
HLA class I histocompatibility antigen, Cw-7 alpha chain OS=Homo sapiens GN=HLA-C PE=1 SV=3	HLA-C	sp|P10321|1C07_HUMAN	41 kDa	0.263034	0.378512	-23.2535	1.2	1.3	1e-07	1	2	1	0
Isoform 4 of YLP motif-containing protein 1 OS=Homo sapiens GN=YLPM1	YLPM1	sp|P49750-4|YLPM1_HUMAN (+1)	242 kDa	0.137504	0.378512	0.847997	1.1	1.3	1.8	1	1	1	1
Cell surface hyaluronidase OS=Homo sapiens GN=TMEM2 PE=1 SV=1	TMEM2	sp|Q9UHN6|TMEM2_HUMAN	154 kDa	-0.152003	0.378512	0.485427	0.9	1.3	1.4	1	1	1	2
Serine/arginine-rich splicing factor 9 OS=Homo sapiens GN=SRSF9 PE=1 SV=1	SRSF9	sp|Q13242|SRSF9_HUMAN	26 kDa	-0.321928	0.378512	0.765535	0.8	1.3	1.7	1	4	4	3
60S ribosomal protein L24 OS=Homo sapiens GN=RPL24 PE=1 SV=1	RPL24	sp|P83731|RL24_HUMAN (+2)	18 kDa	0	0.378512	-0.152003	1	1.3	0.9	1	3	5	2
Tyrosine-protein kinase OS=Homo sapiens PE=2 SV=1		tr|A8K3B6|A8K3B6_HUMAN	51 kDa	-19.9316	0.378512	-2.32193	1e-06	1.3	0.2	1	0	2	1
Protein S100-A16 OS=Homo sapiens GN=S100A16 PE=1 SV=1	S100A16	sp|Q96FQ6|S10AG_HUMAN	12 kDa	-0.321928	0.485427	0.263034	0.8	1.4	1.2	1	2	2	2
28S ribosomal protein S23, mitochondrial OS=Homo sapiens GN=MRPS23 PE=1 SV=2	MRPS23	sp|Q9Y3D9|RT23_HUMAN	22 kDa	-1.32193	0.485427	-18.9316	0.4	1.4	2e-06	1	1	2	0
Probable ergosterol biosynthetic protein 28 OS=Homo sapiens GN=ERG28 PE=1 SV=1	ERG28	sp|Q9UKR5|ERG28_HUMAN (+2)	16 kDa	0.584963	0.485427	-1	1.5	1.4	0.5	1	1	1	2
Isoform 2 of ELAV-like protein 1 OS=Homo sapiens GN=ELAVL1	ELAVL1	sp|Q15717-2|ELAV1_HUMAN (+1)	39 kDa	-1.73697	0.485427	-3.47393	0.3	1.4	0.09	1	2	1	1
Isoform 2 of Glycogen [starch] synthase, muscle OS=Homo sapiens GN=GYS1	GYS1	sp|P13807-2|GYS1_HUMAN (+2)	76 kDa	-1	0.485427	-20.0836	0.5	1.4	9e-07	1	1	1	0
Nuclear receptor-binding protein OS=Homo sapiens GN=NRBP1 PE=1 SV=1	NRBP1	sp|Q9UHY1|NRBP_HUMAN (+1)	60 kDa	-1.32193	0.485427	-19.9316	0.4	1.4	1e-06	1	1	1	0
Neuropilin OS=Homo sapiens GN=DKFZp781F1414 PE=2 SV=1	DKFZp781F1414	tr|Q68DN3|Q68DN3_HUMAN	103 kDa	-0.321928	0.485427	0.378512	0.8	1.4	1.3	1	1	3	3
Isoform Delta-3 of Serine/threonine-protein phosphatase 2A 56 kDa regulatory subunit delta isoform OS=Homo sapiens GN=PPP2R5D	PPP2R5D	sp|Q14738-3|2A5D_HUMAN	58 kDa	0.485427	0.485427	0.678072	1.4	1.4	1.6	1	2	2	3
Cyclin-dependent-like kinase 5 OS=Homo sapiens GN=CDK5 PE=1 SV=3	CDK5	sp|Q00535|CDK5_HUMAN	33 kDa	0.678072	0.485427	-19.9316	1.6	1.4	1e-06	1	2	1	0
COP9 signalosome complex subunit 7a OS=Homo sapiens GN=COPS7A PE=1 SV=1	COPS7A	sp|Q9UBW8|CSN7A_HUMAN	30 kDa	-18.9316	0.584963	-3.32193	2e-06	1.5	0.1	1	0	4	1
Uroporphyrinogen decarboxylase OS=Homo sapiens GN=UROD PE=1 SV=2	UROD	sp|P06132|DCUP_HUMAN	41 kDa	-1.73697	0.584963	-0.152003	0.3	1.5	0.9	1	1	6	4
Quinone oxidoreductase OS=Homo sapiens GN=CRYZ PE=1 SV=1	CRYZ	sp|Q08257|QOR_HUMAN	35 kDa	-18.9316	0.584963	-0.321928	2e-06	1.5	0.8	1	0	1	1
Isoform 2 of Chromatin target of PRMT1 protein OS=Homo sapiens GN=CHTOP	CHTOP	sp|Q9Y3Y2-3|CHTOP_HUMAN (+1)	27 kDa	-0.321928	0.584963	0	0.8	1.5	1	1	2	3	1
Nuclear RNA export factor 1 OS=Homo sapiens GN=NXF1 PE=1 SV=1	NXF1	sp|Q9UBU9|NXF1_HUMAN	70 kDa	-18.3466	0.584963	-18.3466	3e-06	1.5	3e-06	1	0	1	0
Inositol polyphosphate 1-phosphatase OS=Homo sapiens GN=INPP1 PE=1 SV=1	INPP1	sp|P49441|INPP_HUMAN (+1)	44 kDa	-0.736966	0.584963	-0.736966	0.6	1.5	0.6	1	1	3	1
U6 snRNA-associated Sm-like protein LSm6 OS=Homo sapiens GN=LSM6 PE=1 SV=1	LSM6	sp|P62312|LSM6_HUMAN	9 kDa	-1	0.584963	-21.2535	0.5	1.5	4e-07	1	1	2	0
Kanadaptin OS=Homo sapiens GN=SLC4A1AP PE=1 SV=1	SLC4A1AP	sp|Q9BWU0|NADAP_HUMAN	89 kDa	-0.736966	0.584963	0.765535	0.6	1.5	1.7	1	1	1	2
Rho-associated protein kinase 1 OS=Homo sapiens GN=ROCK1 PE=1 SV=1	ROCK1	sp|Q13464|ROCK1_HUMAN	158 kDa	-0.321928	0.584963	-0.152003	0.8	1.5	0.9	1	1	1	0
Inorganic pyrophosphatase OS=Homo sapiens GN=PPA1 PE=1 SV=2	PPA1	sp|Q15181|IPYR_HUMAN	33 kDa	-3.32193	0.678072	-2.32193	0.1	1.6	0.2	1	2	1	3
Isoform 2 of Neutral cholesterol ester hydrolase 1 OS=Homo sapiens GN=NCEH1	NCEH1	sp|Q6PIU2-2|NCEH1_HUMAN (+3)	47 kDa	-0.152003	0.678072	-0.321928	0.9	1.6	0.8	1	2	3	3
Isoform 2 of Splicing factor U2AF 65 kDa subunit OS=Homo sapiens GN=U2AF2	U2AF2	sp|P26368-2|U2AF2_HUMAN (+1)	53 kDa	0.584963	0.678072	2.07039	1.5	1.6	4.2	1	3	2	1
Intraflagellar transport protein 25 homolog OS=Homo sapiens GN=HSPB11 PE=1 SV=1	HSPB11	tr|X6R7Y7|X6R7Y7_HUMAN	24 kDa	-21.2535	0.678072	0.584963	4e-07	1.6	1.5	1	0	1	1
Rho GTPase-activating protein SYDE1 OS=Homo sapiens GN=SYDE1 PE=1 SV=1	SYDE1	sp|Q6ZW31|SYDE1_HUMAN	80 kDa	-2.32193	0.678072	-18.9316	0.2	1.6	2e-06	1	1	1	0
E3 ubiquitin-protein ligase HECTD3 OS=Homo sapiens GN=HECTD3 PE=1 SV=1	HECTD3	sp|Q5T447|HECD3_HUMAN	97 kDa	-19.9316	0.678072	0.584963	1e-06	1.6	1.5	1	0	1	2
Tropomodulin-3 OS=Homo sapiens GN=TMOD3 PE=1 SV=1	TMOD3	sp|Q9NYL9|TMOD3_HUMAN (+1)	40 kDa	-0.321928	0.678072	-2.32193	0.8	1.6	0.2	1	2	3	1
Thyroid hormone receptor-associated protein 3 OS=Homo sapiens GN=THRAP3 PE=1 SV=2	THRAP3	sp|Q9Y2W1|TR150_HUMAN	109 kDa	-19.9316	0.678072	0	1e-06	1.6	1	1	0	1	1
Golgi resident protein GCP60 OS=Homo sapiens GN=ACBD3 PE=1 SV=4	ACBD3	sp|Q9H3P7|GCP60_HUMAN (+1)	61 kDa	0.584963	0.678072	0.925999	1.5	1.6	1.9	1	3	2	2
Protein RER1 OS=Homo sapiens GN=RER1 PE=1 SV=1	RER1	sp|O15258|RER1_HUMAN (+6)	23 kDa	-0.514573	0.678072	1.43296	0.7	1.6	2.7	1	2	2	3
Procollagen galactosyltransferase 1 OS=Homo sapiens GN=COLGALT1 PE=1 SV=1	COLGALT1	sp|Q8NBJ5|GT251_HUMAN	72 kDa	-0.321928	0.765535	1.32193	0.8	1.7	2.5	1	2	4	2
Isoform 2 of Epimerase family protein SDR39U1 OS=Homo sapiens GN=SDR39U1	SDR39U1	sp|Q9NRG7-2|D39U1_HUMAN	31 kDa	-17.6096	0.765535	-1.73697	5e-06	1.7	0.3	1	0	1	1
Rab-like protein 6 OS=Homo sapiens GN=RABL6 PE=1 SV=2	RABL6	sp|Q3YEC7|RABL6_HUMAN	80 kDa	-1.73697	0.765535	-0.514573	0.3	1.7	0.7	1	1	1	1
Sister chromatid cohesion protein PDS5 homolog A OS=Homo sapiens GN=PDS5A PE=1 SV=1	PDS5A	sp|Q29RF7|PDS5A_HUMAN	151 kDa	0.847997	0.765535	1.926	1.8	1.7	3.8	1	3	3	4
U6 snRNA-associated Sm-like protein LSm2 OS=Homo sapiens GN=LSM2 PE=1 SV=1	LSM2	sp|Q9Y333|LSM2_HUMAN	11 kDa	-0.514573	0.765535	-1	0.7	1.7	0.5	1	1	2	1
PRA1 family protein 2 OS=Homo sapiens GN=PRAF2 PE=1 SV=1	PRAF2	sp|O60831|PRAF2_HUMAN (+2)	19 kDa	0	0.765535	1.26303	1	1.7	2.4	1	1	1	2
Anaphase-promoting complex subunit 5 OS=Homo sapiens GN=ANAPC5 PE=1 SV=2	ANAPC5	sp|Q9UJX4|APC5_HUMAN (+1)	85 kDa	-1	0.847997	-17.9316	0.5	1.8	4e-06	1	1	3	0
UDP-glucose 4-epimerase OS=Homo sapiens GN=GALE PE=1 SV=2	GALE	sp|Q14376|GALE_HUMAN	38 kDa	0.584963	0.847997	1.43296	1.5	1.8	2.7	1	1	1	2
Nucleolysin TIAR OS=Homo sapiens GN=TIAL1 PE=1 SV=1	TIAL1	sp|Q01085|TIAR_HUMAN	42 kDa	-21.2535	0.847997	-0.321928	4e-07	1.8	0.8	1	0	2	2
FH1/FH2 domain-containing protein 1 OS=Homo sapiens GN=FHOD1 PE=1 SV=3	FHOD1	sp|Q9Y613|FHOD1_HUMAN (+1)	127 kDa	-0.514573	0.847997	0.847997	0.7	1.8	1.8	1	2	3	7
Isoform 3 of Cytoplasmic dynein 1 intermediate chain 2 OS=Homo sapiens GN=DYNC1I2	DYNC1I2	sp|Q13409-7|DC1I2_HUMAN	70 kDa	0.765535	0.847997	-1	1.7	1.8	0.5	1	4	4	3
PDZ and LIM domain protein 4 OS=Homo sapiens GN=PDLIM4 PE=1 SV=2	PDLIM4	sp|P50479|PDLI4_HUMAN	35 kDa	-1.32193	0.925999	-2.32193	0.4	1.9	0.2	1	2	3	1
HEAT repeat-containing protein 1 OS=Homo sapiens GN=HEATR1 PE=1 SV=3	HEATR1	sp|Q9H583|HEAT1_HUMAN	242 kDa	-19.9316	0.925999	-19.9316	1e-06	1.9	1e-06	1	0	2	0
Polyadenylate-binding protein 4 OS=Homo sapiens GN=PABPC4 PE=1 SV=1	PABPC4	sp|Q13310|PABP4_HUMAN	71 kDa	0.584963	0.925999	0.378512	1.5	1.9	1.3	1	1	2	2
CD109 antigen OS=Homo sapiens GN=CD109 PE=1 SV=2	CD109	sp|Q6YHK3|CD109_HUMAN	162 kDa	-18.3466	1	2.74416	3e-06	2	6.7	1	0	3	2
RNA-binding protein 39 OS=Homo sapiens GN=RBM39 PE=1 SV=2	RBM39	sp|Q14498|RBM39_HUMAN	59 kDa	-1.32193	1	-18.3466	0.4	2	3e-06	1	2	2	0
Isoform 2 of Ribonuclease P protein subunit p30 OS=Homo sapiens GN=RPP30	RPP30	sp|P78346-2|RPP30_HUMAN (+1)	36 kDa	-17.3466	1	0.765535	6e-06	2	1.7	1	0	1	1
WD repeat-containing protein 11 OS=Homo sapiens GN=WDR11 PE=1 SV=1	WDR11	sp|Q9BZH6|WDR11_HUMAN (+1)	137 kDa	0.485427	1.07039	1.32193	1.4	2.1	2.5	1	2	2	4
Isoform 1 of Haloacid dehalogenase-like hydrolase domain-containing 5 OS=Homo sapiens GN=HDHD5	HDHD5	sp|Q9BXW7-2|HDHD5_HUMAN (+1)	44 kDa	-21.2535	1.07039	1.07039	4e-07	2.1	2.1	1	0	1	1
Isoform 2 of Serine/threonine-protein kinase tousled-like 2 OS=Homo sapiens GN=TLK2	TLK2	sp|Q86UE8-2|TLK2_HUMAN (+1)	85 kDa	-18.3466	1.1375	-18.3466	3e-06	2.2	3e-06	1	0	2	0
Isoform 5 of Nuclear pore complex protein Nup214 OS=Homo sapiens GN=NUP214	NUP214	sp|P35658-5|NU214_HUMAN	215 kDa	-1.73697	1.1375	-0.152003	0.3	2.2	0.9	1	1	2	2
cDNA, FLJ96690, highly similar to Homo sapiens glutathione transferase zeta 1 (maleylacetoacetate isomerase) (GSTZ1), transcript variant 1, mRNA OS=Homo sapiens PE=2 SV=1		tr|B2RDN1|B2RDN1_HUMAN	24 kDa	-19.9316	1.1375	0.678072	1e-06	2.2	1.6	1	0	3	3
Procollagen-lysine,2-oxoglutarate 5-dioxygenase 3 OS=Homo sapiens GN=PLOD3 PE=1 SV=1	PLOD3	sp|O60568|PLOD3_HUMAN	85 kDa	0.765535	1.1375	0	1.7	2.2	1	1	3	4	2
V-type proton ATPase subunit G 1 OS=Homo sapiens GN=ATP6V1G1 PE=1 SV=3	ATP6V1G1	sp|O75348|VATG1_HUMAN	14 kDa	0.925999	1.26303	-18.9316	1.9	2.4	2e-06	1	2	2	0
Cadherin-2 OS=Homo sapiens GN=CDH2 PE=1 SV=4	CDH2	sp|P19022|CADH2_HUMAN (+1)	100 kDa	-1.73697	1.32193	-2.32193	0.3	2.5	0.2	1	1	3	1
cDNA FLJ60055, highly similar to Rattus norvegicus Ssu72 RNA polymerase II CTD phosphatase homolog, mRNA OS=Homo sapiens PE=2 SV=1		tr|B4DMK6|B4DMK6_HUMAN	20 kDa	-1	1.43296	-19.9316	0.5	2.7	1e-06	1	1	2	0
ATP-dependent Clp protease proteolytic subunit, mitochondrial OS=Homo sapiens GN=CLPP PE=1 SV=1	CLPP	sp|Q16740|CLPP_HUMAN (+1)	30 kDa	-18.3466	1.43296	-1	3e-06	2.7	0.5	1	0	2	1
Cytochrome b5 OS=Homo sapiens GN=CYB5A PE=1 SV=2	CYB5A	sp|P00167|CYB5_HUMAN	15 kDa	-20.0836	1.43296	-20.0836	9e-07	2.7	9e-07	1	0	4	0
Tripeptidyl-peptidase 2 OS=Homo sapiens GN=TPP2 PE=1 SV=4	TPP2	sp|P29144|TPP2_HUMAN (+1)	138 kDa	0.263034	1.43296	0.485427	1.2	2.7	1.4	1	6	3	7
Interferon-induced, double-stranded RNA-activated protein kinase OS=Homo sapiens GN=EIF2AK2 PE=1 SV=2	EIF2AK2	sp|P19525|E2AK2_HUMAN	62 kDa	-3.32193	1.48543	1.58496	0.1	2.8	3	1	1	1	3
Peroxisomal acyl-coenzyme A oxidase 3 OS=Homo sapiens GN=ACOX3 PE=1 SV=2	ACOX3	sp|O15254|ACOX3_HUMAN	78 kDa	-18.9316	1.53605	-2.32193	2e-06	2.9	0.2	1	0	4	1
Prefoldin subunit 5 OS=Homo sapiens GN=PFDN5 PE=1 SV=2	PFDN5	sp|Q99471|PFD5_HUMAN	17 kDa	-0.321928	1.53605	-20.6685	0.8	2.9	6e-07	1	1	4	0
Ankyrin repeat domain-containing protein 13A OS=Homo sapiens GN=ANKRD13A PE=1 SV=3	ANKRD13A	sp|Q8IZ07|AN13A_HUMAN	68 kDa	0.678072	1.53605	0.678072	1.6	2.9	1.6	1	1	2	2
Contactin-associated protein 1 OS=Homo sapiens GN=CNTNAP1 PE=1 SV=1	CNTNAP1	sp|P78357|CNTP1_HUMAN	156 kDa	0.485427	1.58496	3.12102	1.4	3	8.7	1	2	2	2
Pre-mRNA-processing factor 40 homolog A OS=Homo sapiens GN=PRPF40A PE=1 SV=2	PRPF40A	sp|O75400|PR40A_HUMAN	109 kDa	-18.3466	1.58496	-0.152003	3e-06	3	0.9	1	0	2	2
Trafficking protein particle complex subunit 12 OS=Homo sapiens GN=TRAPPC12 PE=1 SV=3	TRAPPC12	sp|Q8WVT3|TPC12_HUMAN	79 kDa	-2.32193	1.63227	0.847997	0.2	3.1	1.8	1	1	1	1
Eukaryotic translation initiation factor 1 OS=Homo sapiens GN=EIF1 PE=1 SV=1	EIF1	sp|P41567|EIF1_HUMAN (+2)	13 kDa	-17.9316	1.80735	0	4e-06	3.5	1	1	0	3	2
Protein PRRC2C OS=Homo sapiens GN=PRRC2C PE=1 SV=4	PRRC2C	sp|Q9Y520|PRC2C_HUMAN	317 kDa	-17.9316	1.848	-17.9316	4e-06	3.6	4e-06	1	0	3	0
FAS-associated death domain protein OS=Homo sapiens GN=FADD PE=1 SV=1	FADD	sp|Q13158|FADD_HUMAN	23 kDa	-0.514573	1.848	0.765535	0.7	3.6	1.7	1	1	3	4
Exocyst complex component 2 OS=Homo sapiens GN=EXOC2 PE=1 SV=1	EXOC2	sp|Q96KP1|EXOC2_HUMAN	104 kDa	-19.9316	1.848	-19.9316	1e-06	3.6	1e-06	1	0	3	0
PCI domain-containing protein 2 OS=Homo sapiens GN=PCID2 PE=1 SV=2	PCID2	sp|Q5JVF3|PCID2_HUMAN	46 kDa	-2.32193	1.88753	2.1375	0.2	3.7	4.4	1	1	2	2
[truncated: 232 more rows]

## Sheet: AC16_SpD
Proteins found only in control (90)
Accession	Protein Name
sp|P05997|CO5A2_HUMAN	Collagen alpha-2(V) chain OS=Homo sapiens GN=COL5A2 PE=1 SV=3
sp|Q96AY4|TTC28_HUMAN	Tetratricopeptide repeat protein 28 OS=Homo sapiens GN=TTC28 PE=1 SV=4
sp|Q15911|ZFHX3_HUMAN	Zinc finger homeobox protein 3 OS=Homo sapiens GN=ZFHX3 PE=1 SV=2
sp|Q16543|CDC37_HUMAN	Hsp90 co-chaperone Cdc37 OS=Homo sapiens GN=CDC37 PE=1 SV=1
sp|Q8WWY3-4|PRP31_HUMAN	Isoform 4 of U4/U6 small nuclear ribonucleoprotein Prp31 OS=Homo sapiens GN=PRPF31
sp|Q15813-2|TBCE_HUMAN	Isoform 2 of Tubulin-specific chaperone E OS=Homo sapiens GN=TBCE
sp|Q99961|SH3G1_HUMAN	Endophilin-A2 OS=Homo sapiens GN=SH3GL1 PE=1 SV=1
sp|P43490|NAMPT_HUMAN	Nicotinamide phosphoribosyltransferase OS=Homo sapiens GN=NAMPT PE=1 SV=1
tr|A8K6V7|A8K6V7_HUMAN	cDNA FLJ76053, highly similar to Homo sapiens Ras-GTPase activating protein SH3 domain-binding protein 2 (G3BP2), transcript variant 3, mRNA OS=Homo sapiens PE=2 SV=1
sp|P61011-2|SRP54_HUMAN	Isoform 2 of Signal recognition particle 54 kDa protein OS=Homo sapiens GN=SRP54
sp|Q10713|MPPA_HUMAN	Mitochondrial-processing peptidase subunit alpha OS=Homo sapiens GN=PMPCA PE=1 SV=2
tr|Q6ICQ4|Q6ICQ4_HUMAN	RPLP1 protein (Fragment) OS=Homo sapiens GN=RPLP1 PE=2 SV=1
sp|P07108-5|ACBP_HUMAN	Isoform 5 of Acyl-CoA-binding protein OS=Homo sapiens GN=DBI
sp|Q00535|CDK5_HUMAN	Cyclin-dependent-like kinase 5 OS=Homo sapiens GN=CDK5 PE=1 SV=3
tr|Q96T67|Q96T67_HUMAN	TOB3 OS=Homo sapiens PE=2 SV=1
sp|Q14677|EPN4_HUMAN	Clathrin interactor 1 OS=Homo sapiens GN=CLINT1 PE=1 SV=1
sp|P07099|HYEP_HUMAN	Epoxide hydrolase 1 OS=Homo sapiens GN=EPHX1 PE=1 SV=1
sp|Q99459|CDC5L_HUMAN	Cell division cycle 5-like protein OS=Homo sapiens GN=CDC5L PE=1 SV=2
sp|P02462|CO4A1_HUMAN	Collagen alpha-1(IV) chain OS=Homo sapiens GN=COL4A1 PE=1 SV=3
tr|A0A0G2JLB3|A0A0G2JLB3_HUMAN	Glucosylceramidase OS=Homo sapiens GN=GBA PE=1 SV=1
sp|P62899-2|RL31_HUMAN	Isoform 2 of 60S ribosomal protein L31 OS=Homo sapiens GN=RPL31
tr|Q05BK6|Q05BK6_HUMAN	TFG protein OS=Homo sapiens GN=TFG PE=1 SV=1
sp|Q9H4A3-6|WNK1_HUMAN	Isoform 5 of Serine/threonine-protein kinase WNK1 OS=Homo sapiens GN=WNK1
sp|Q3SY69|AL1L2_HUMAN	Mitochondrial 10-formyltetrahydrofolate dehydrogenase OS=Homo sapiens GN=ALDH1L2 PE=1 SV=2
sp|P50750-2|CDK9_HUMAN	Isoform 2 of Cyclin-dependent kinase 9 OS=Homo sapiens GN=CDK9
sp|Q13547|HDAC1_HUMAN	Histone deacetylase 1 OS=Homo sapiens GN=HDAC1 PE=1 SV=1
sp|Q96NZ8|WFKN1_HUMAN	WAP, Kazal, immunoglobulin, Kunitz and NTR domain-containing protein 1 OS=Homo sapiens GN=WFIKKN1 PE=1 SV=1
sp|Q9GZZ1|NAA50_HUMAN	N-alpha-acetyltransferase 50 OS=Homo sapiens GN=NAA50 PE=1 SV=1
sp|P40222|TXLNA_HUMAN	Alpha-taxilin OS=Homo sapiens GN=TXLNA PE=1 SV=3
sp|Q15418-2|KS6A1_HUMAN	Isoform 2 of Ribosomal protein S6 kinase alpha-1 OS=Homo sapiens GN=RPS6KA1
sp|Q9UJZ1-2|STML2_HUMAN	Isoform 2 of Stomatin-like protein 2, mitochondrial OS=Homo sapiens GN=STOML2
tr|Q96QI9|Q96QI9_HUMAN	GOSR1 protein OS=Homo sapiens PE=1 SV=1
sp|P29323|EPHB2_HUMAN	Ephrin type-B receptor 2 OS=Homo sapiens GN=EPHB2 PE=1 SV=5
sp|Q9NZI8|IF2B1_HUMAN	Insulin-like growth factor 2 mRNA-binding protein 1 OS=Homo sapiens GN=IGF2BP1 PE=1 SV=2
sp|O75131|CPNE3_HUMAN	Copine-3 OS=Homo sapiens GN=CPNE3 PE=1 SV=1
tr|A0A1B0GUW6|A0A1B0GUW6_HUMAN	Uncharacterized protein OS=Homo sapiens GN=LOC107983988 PE=1 SV=1
sp|Q9BX68|HINT2_HUMAN	Histidine triad nucleotide-binding protein 2, mitochondrial OS=Homo sapiens GN=HINT2 PE=1 SV=1
sp|Q9UJA5|TRM6_HUMAN	tRNA (adenine(58)-N(1))-methyltransferase non-catalytic subunit TRM6 OS=Homo sapiens GN=TRMT6 PE=1 SV=1
sp|Q08752|PPID_HUMAN	Peptidyl-prolyl cis-trans isomerase D OS=Homo sapiens GN=PPID PE=1 SV=3
sp|P06865|HEXA_HUMAN	Beta-hexosaminidase subunit alpha OS=Homo sapiens GN=HEXA PE=1 SV=2
sp|Q9UK76-2|JUPI1_HUMAN	Isoform 2 of Jupiter microtubule associated homolog 1 OS=Homo sapiens GN=JPT1
sp|P26572|MGAT1_HUMAN	Alpha-1,3-mannosyl-glycoprotein 2-beta-N-acetylglucosaminyltransferase OS=Homo sapiens GN=MGAT1 PE=1 SV=2
sp|P12931-2|SRC_HUMAN	Isoform 2 of Proto-oncogene tyrosine-protein kinase Src OS=Homo sapiens GN=SRC
tr|J3KPC8|J3KPC8_HUMAN	Serine/threonine-protein kinase SIK3 OS=Homo sapiens GN=SIK3 PE=1 SV=1
sp|P34896-2|GLYC_HUMAN	Isoform 2 of Serine hydroxymethyltransferase, cytosolic OS=Homo sapiens GN=SHMT1
sp|Q9Y6E0-2|STK24_HUMAN	Isoform A of Serine/threonine-protein kinase 24 OS=Homo sapiens GN=STK24
sp|Q9ULZ3|ASC_HUMAN	Apoptosis-associated speck-like protein containing a CARD OS=Homo sapiens GN=PYCARD PE=1 SV=2
sp|Q53H96|P5CR3_HUMAN	Pyrroline-5-carboxylate reductase 3 OS=Homo sapiens GN=PYCR3 PE=1 SV=3
sp|Q7Z3B4-3|NUP54_HUMAN	Isoform 3 of Nucleoporin p54 OS=Homo sapiens GN=NUP54
tr|B4DU07|B4DU07_HUMAN	Acyl-coenzyme A oxidase OS=Homo sapiens PE=2 SV=1
sp|O43324-2|MCA3_HUMAN	Isoform 2 of Eukaryotic translation elongation factor 1 epsilon-1 OS=Homo sapiens GN=EEF1E1
sp|O75489|NDUS3_HUMAN	NADH dehydrogenase [ubiquinone] iron-sulfur protein 3, mitochondrial OS=Homo sapiens GN=NDUFS3 PE=1 SV=1
sp|P35914|HMGCL_HUMAN	Hydroxymethylglutaryl-CoA lyase, mitochondrial OS=Homo sapiens GN=HMGCL PE=1 SV=2
sp|P53634|CATC_HUMAN	Dipeptidyl peptidase 1 OS=Homo sapiens GN=CTSC PE=1 SV=2
sp|Q8TDQ7-3|GNPI2_HUMAN	Isoform 3 of Glucosamine-6-phosphate isomerase 2 OS=Homo sapiens GN=GNPDA2
sp|P10620|MGST1_HUMAN	Microsomal glutathione S-transferase 1 OS=Homo sapiens GN=MGST1 PE=1 SV=1
sp|Q9UK41|VPS28_HUMAN	Vacuolar protein sorting-associated protein 28 homolog OS=Homo sapiens GN=VPS28 PE=1 SV=1
sp|Q9BZK7|TBL1R_HUMAN	F-box-like/WD repeat-containing protein TBL1XR1 OS=Homo sapiens GN=TBL1XR1 PE=1 SV=1
sp|Q92783-2|STAM1_HUMAN	Isoform 2 of Signal transducing adapter molecule 1 OS=Homo sapiens GN=STAM
sp|Q5BJH7-3|YIF1B_HUMAN	Isoform 3 of Protein YIF1B OS=Homo sapiens GN=YIF1B
sp|P29083|T2EA_HUMAN	General transcription factor IIE subunit 1 OS=Homo sapiens GN=GTF2E1 PE=1 SV=2
sp|Q9Y312|AAR2_HUMAN	Protein AAR2 homolog OS=Homo sapiens GN=AAR2 PE=1 SV=2
sp|P56385|ATP5I_HUMAN	ATP synthase subunit e, mitochondrial OS=Homo sapiens GN=ATP5I PE=1 SV=2
sp|Q8NB49-2|AT11C_HUMAN	Isoform 2 of Phospholipid-transporting ATPase IG OS=Homo sapiens GN=ATP11C
sp|P05091|ALDH2_HUMAN	Aldehyde dehydrogenase, mitochondrial OS=Homo sapiens GN=ALDH2 PE=1 SV=2
tr|A0A024R102|A0A024R102_HUMAN	SWI/SNF related, matrix associated, actin dependent regulator of chromatin, subfamily d, member 1, isoform CRA_e OS=Homo sapiens GN=SMARCD1 PE=4 SV=1
sp|Q92552-2|RT27_HUMAN	Isoform 2 of 28S ribosomal protein S27, mitochondrial OS=Homo sapiens GN=MRPS27
sp|Q9Y5Z4|HEBP2_HUMAN	Heme-binding protein 2 OS=Homo sapiens GN=HEBP2 PE=1 SV=1
sp|P60510|PP4C_HUMAN	Serine/threonine-protein phosphatase 4 catalytic subunit OS=Homo sapiens GN=PPP4C PE=1 SV=1
tr|A0A1W2PNV4|A0A1W2PNV4_HUMAN	Uncharacterized protein OS=Homo sapiens PE=4 SV=1
sp|O95881|TXD12_HUMAN	Thioredoxin domain-containing protein 12 OS=Homo sapiens GN=TXNDC12 PE=1 SV=1
sp|P11233|RALA_HUMAN	Ras-related protein Ral-A OS=Homo sapiens GN=RALA PE=1 SV=1
sp|O95571|ETHE1_HUMAN	Persulfide dioxygenase ETHE1, mitochondrial OS=Homo sapiens GN=ETHE1 PE=1 SV=2
sp|P49593-2|PPM1F_HUMAN	Isoform 2 of Protein phosphatase 1F OS=Homo sapiens GN=PPM1F
sp|Q9UFN0|NPS3A_HUMAN	Protein NipSnap homolog 3A OS=Homo sapiens GN=NIPSNAP3A PE=1 SV=2
sp|Q16527|CSRP2_HUMAN	Cysteine and glycine-rich protein 2 OS=Homo sapiens GN=CSRP2 PE=1 SV=3
tr|A0A1W2PRP7|A0A1W2PRP7_HUMAN	Golgi SNAP receptor complex member 2 OS=Homo sapiens GN=GOSR2 PE=4 SV=1
sp|Q9NXG2|THUM1_HUMAN	THUMP domain-containing protein 1 OS=Homo sapiens GN=THUMPD1 PE=1 SV=2
sp|Q9BSD7|NTPCR_HUMAN	Cancer-related nucleoside-triphosphatase OS=Homo sapiens GN=NTPCR PE=1 SV=1
tr|Q4JHB7|Q4JHB7_HUMAN	Transcription factor FOXL2 mutant 1 OS=Homo sapiens GN=FOXL2 PE=2 SV=1
tr|Q8NG44|Q8NG44_HUMAN	Delta 3+6/2 progesterone receptor OS=Homo sapiens GN=PGR PE=1 SV=1
sp|Q12834|CDC20_HUMAN	Cell division cycle protein 20 homolog OS=Homo sapiens GN=CDC20 PE=1 SV=2
sp|Q9BY42|RTF2_HUMAN	Protein RTF2 homolog OS=Homo sapiens GN=RTFDC1 PE=1 SV=3
sp|P07205|PGK2_HUMAN	Phosphoglycerate kinase 2 OS=Homo sapiens GN=PGK2 PE=1 SV=3
tr|Q53G47|Q53G47_HUMAN	LUC7-like isoform b variant (Fragment) OS=Homo sapiens PE=2 SV=1
sp|Q9UHQ9|NB5R1_HUMAN	NADH-cytochrome b5 reductase 1 OS=Homo sapiens GN=CYB5R1 PE=1 SV=1
sp|Q15005|SPCS2_HUMAN	Signal peptidase complex subunit 2 OS=Homo sapiens GN=SPCS2 PE=1 SV=3
sp|Q96EY8|MMAB_HUMAN	Cob(I)yrinic acid a,c-diamide adenosyltransferase, mitochondrial OS=Homo sapiens GN=MMAB PE=1 SV=1
tr|A0A1U9X9A5|A0A1U9X9A5_HUMAN	PRRC2A OS=Homo sapiens PE=4 SV=1
sp|Q9UI30-2|TR112_HUMAN	Isoform 2 of Multifunctional methyltransferase subunit TRM112-like protein OS=Homo sapiens GN=TRMT112
Proteins found in control and SpD (1715)
Accession	Protein Name
sp|P35579|MYH9_HUMAN	Myosin-9 OS=Homo sapiens GN=MYH9 PE=1 SV=4
sp|P60709|ACTB_HUMAN	Actin, cytoplasmic 1 OS=Homo sapiens GN=ACTB PE=1 SV=1
sp|P21333-2|FLNA_HUMAN	Isoform 2 of Filamin-A OS=Homo sapiens GN=FLNA
sp|P08670|VIME_HUMAN	Vimentin OS=Homo sapiens GN=VIM PE=1 SV=4
sp|P68371|TBB4B_HUMAN	Tubulin beta-4B chain OS=Homo sapiens GN=TUBB4B PE=1 SV=1
sp|P14618|KPYM_HUMAN	Pyruvate kinase PKM OS=Homo sapiens GN=PKM PE=1 SV=4
tr|A0A1S5UZ07|A0A1S5UZ07_HUMAN	Talin-1 OS=Homo sapiens GN=TLN1 PE=2 SV=1
sp|P06733|ENOA_HUMAN	Alpha-enolase OS=Homo sapiens GN=ENO1 PE=1 SV=2
sp|Q14204|DYHC1_HUMAN	Cytoplasmic dynein 1 heavy chain 1 OS=Homo sapiens GN=DYNC1H1 PE=1 SV=5
sp|P04406|G3P_HUMAN	Glyceraldehyde-3-phosphate dehydrogenase OS=Homo sapiens GN=GAPDH PE=1 SV=3
sp|P49327|FAS_HUMAN	Fatty acid synthase OS=Homo sapiens GN=FASN PE=1 SV=3
sp|P68363|TBA1B_HUMAN	Tubulin alpha-1B chain OS=Homo sapiens GN=TUBA1B PE=1 SV=1
sp|P12814|ACTN1_HUMAN	Alpha-actinin-1 OS=Homo sapiens GN=ACTN1 PE=1 SV=2
sp|Q5VTE0|EF1A3_HUMAN	Putative elongation factor 1-alpha-like 3 OS=Homo sapiens GN=EEF1A1P5 PE=5 SV=1
tr|A0A087WVQ6|A0A087WVQ6_HUMAN	Clathrin heavy chain OS=Homo sapiens GN=CLTC PE=1 SV=1
sp|P08238|HS90B_HUMAN	Heat shock protein HSP 90-beta OS=Homo sapiens GN=HSP90AB1 PE=1 SV=4
sp|P78527|PRKDC_HUMAN	DNA-dependent protein kinase catalytic subunit OS=Homo sapiens GN=PRKDC PE=1 SV=3
sp|Q09666|AHNK_HUMAN	Neuroblast differentiation-associated protein AHNAK OS=Homo sapiens GN=AHNAK PE=1 SV=2
sp|Q14315|FLNC_HUMAN	Filamin-C OS=Homo sapiens GN=FLNC PE=1 SV=3
sp|P11142|HSP7C_HUMAN	Heat shock cognate 71 kDa protein OS=Homo sapiens GN=HSPA8 PE=1 SV=1
sp|Q15149-9|PLEC_HUMAN	Isoform 9 of Plectin OS=Homo sapiens GN=PLEC
sp|P00338|LDHA_HUMAN	L-lactate dehydrogenase A chain OS=Homo sapiens GN=LDHA PE=1 SV=2
sp|P13639|EF2_HUMAN	Elongation factor 2 OS=Homo sapiens GN=EEF2 PE=1 SV=4
sp|P07355|ANXA2_HUMAN	Annexin A2 OS=Homo sapiens GN=ANXA2 PE=1 SV=2
tr|Q4LE36|Q4LE36_HUMAN	ACLY variant protein (Fragment) OS=Homo sapiens GN=ACLY variant protein PE=2 SV=1
sp|Q14697|GANAB_HUMAN	Neutral alpha-glucosidase AB OS=Homo sapiens GN=GANAB PE=1 SV=3
sp|P10809|CH60_HUMAN	60 kDa heat shock protein, mitochondrial OS=Homo sapiens GN=HSPD1 PE=1 SV=2
sp|P46940|IQGA1_HUMAN	Ras GTPase-activating-like protein IQGAP1 OS=Homo sapiens GN=IQGAP1 PE=1 SV=1
tr|E1NZA1|E1NZA1_HUMAN	Peroxisome proliferator activated receptor interacting complex protein OS=Homo sapiens GN=PRIC295 PE=2 SV=1
sp|P14625|ENPL_HUMAN	Endoplasmin OS=Homo sapiens GN=HSP90B1 PE=1 SV=1
sp|P00558|PGK1_HUMAN	Phosphoglycerate kinase 1 OS=Homo sapiens GN=PGK1 PE=1 SV=3
sp|P18206-2|VINC_HUMAN	Isoform 1 of Vinculin OS=Homo sapiens GN=VCL
sp|P55072|TERA_HUMAN	Transitional endoplasmic reticulum ATPase OS=Homo sapiens GN=VCP PE=1 SV=4
sp|P60842|IF4A1_HUMAN	Eukaryotic initiation factor 4A-I OS=Homo sapiens GN=EIF4A1 PE=1 SV=1
sp|Q8WZ42|TITIN_HUMAN	Titin OS=Homo sapiens GN=TTN PE=1 SV=4
sp|Q01082|SPTB2_HUMAN	Spectrin beta chain, non-erythrocytic 1 OS=Homo sapiens GN=SPTBN1 PE=1 SV=2
sp|O43707|ACTN4_HUMAN	Alpha-actinin-4 OS=Homo sapiens GN=ACTN4 PE=1 SV=2
sp|Q01813|PFKAP_HUMAN	ATP-dependent 6-phosphofructokinase, platelet type OS=Homo sapiens GN=PFKP PE=1 SV=2
sp|Q13813|SPTN1_HUMAN	Spectrin alpha chain, non-erythrocytic 1 OS=Homo sapiens GN=SPTAN1 PE=1 SV=3
sp|P02452|CO1A1_HUMAN	Collagen alpha-1(I) chain OS=Homo sapiens GN=COL1A1 PE=1 SV=5
sp|P04075-2|ALDOA_HUMAN	Isoform 2 of Fructose-bisphosphate aldolase A OS=Homo sapiens GN=ALDOA
sp|P50454|SERPH_HUMAN	Serpin H1 OS=Homo sapiens GN=SERPINH1 PE=1 SV=2
sp|P55060-3|XPO2_HUMAN	Isoform 3 of Exportin-2 OS=Homo sapiens GN=CSE1L
sp|P12111|CO6A3_HUMAN	Collagen alpha-3(VI) chain OS=Homo sapiens GN=COL6A3 PE=1 SV=5
sp|P11021|GRP78_HUMAN	78 kDa glucose-regulated protein OS=Homo sapiens GN=HSPA5 PE=1 SV=2
sp|P49588|SYAC_HUMAN	Alanine--tRNA ligase, cytoplasmic OS=Homo sapiens GN=AARS PE=1 SV=2
sp|P07900-2|HS90A_HUMAN	Isoform 2 of Heat shock protein HSP 90-alpha OS=Homo sapiens GN=HSP90AA1
sp|P26038|MOES_HUMAN	Moesin OS=Homo sapiens GN=MSN PE=1 SV=3
sp|O75369-2|FLNB_HUMAN	Isoform 2 of Filamin-B OS=Homo sapiens GN=FLNB
sp|P08758|ANXA5_HUMAN	Annexin A5 OS=Homo sapiens GN=ANXA5 PE=1 SV=2
sp|P02545|LMNA_HUMAN	Prelamin-A/C OS=Homo sapiens GN=LMNA PE=1 SV=1
sp|P08133|ANXA6_HUMAN	Annexin A6 OS=Homo sapiens GN=ANXA6 PE=1 SV=3
sp|Q08211|DHX9_HUMAN	ATP-dependent RNA helicase A OS=Homo sapiens GN=DHX9 PE=1 SV=4
sp|P53621|COPA_HUMAN	Coatomer subunit alpha OS=Homo sapiens GN=COPA PE=1 SV=2
sp|P19338|NUCL_HUMAN	Nucleolin OS=Homo sapiens GN=NCL PE=1 SV=3
tr|D6RGG3|D6RGG3_HUMAN	Collagen alpha-1(XII) chain OS=Homo sapiens GN=COL12A1 PE=1 SV=1
sp|P60174-1|TPIS_HUMAN	Isoform 2 of Triosephosphate isomerase OS=Homo sapiens GN=TPI1
sp|P07437|TBB5_HUMAN	Tubulin beta chain OS=Homo sapiens GN=TUBB PE=1 SV=2
sp|P07237|PDIA1_HUMAN	Protein disulfide-isomerase OS=Homo sapiens GN=P4HB PE=1 SV=3
tr|B7Z809|B7Z809_HUMAN	cDNA FLJ56016, highly similar to C-1-tetrahydrofolate synthase, cytoplasmic OS=Homo sapiens PE=2 SV=1
sp|O14980|XPO1_HUMAN	Exportin-1 OS=Homo sapiens GN=XPO1 PE=1 SV=1
sp|Q6P2Q9|PRP8_HUMAN	Pre-mRNA-processing-splicing factor 8 OS=Homo sapiens GN=PRPF8 PE=1 SV=2
sp|P62258|1433E_HUMAN	14-3-3 protein epsilon OS=Homo sapiens GN=YWHAE PE=1 SV=1
sp|Q14152|EIF3A_HUMAN	Eukaryotic translation initiation factor 3 subunit A OS=Homo sapiens GN=EIF3A PE=1 SV=1
sp|Q14974|IMB1_HUMAN	Importin subunit beta-1 OS=Homo sapiens GN=KPNB1 PE=1 SV=2
sp|P06744|G6PI_HUMAN	Glucose-6-phosphate isomerase OS=Homo sapiens GN=GPI PE=1 SV=4
sp|P30101|PDIA3_HUMAN	Protein disulfide-isomerase A3 OS=Homo sapiens GN=PDIA3 PE=1 SV=4
sp|P50395|GDIB_HUMAN	Rab GDP dissociation inhibitor beta OS=Homo sapiens GN=GDI2 PE=1 SV=2
sp|P07737|PROF1_HUMAN	Profilin-1 OS=Homo sapiens GN=PFN1 PE=1 SV=2
sp|P06576|ATPB_HUMAN	ATP synthase subunit beta, mitochondrial OS=Homo sapiens GN=ATP5B PE=1 SV=3
sp|Q9Y4L1|HYOU1_HUMAN	Hypoxia up-regulated protein 1 OS=Homo sapiens GN=HYOU1 PE=1 SV=1
sp|P27708|PYR1_HUMAN	CAD protein OS=Homo sapiens GN=CAD PE=1 SV=3
sp|O00410-3|IPO5_HUMAN	Isoform 3 of Importin-5 OS=Homo sapiens GN=IPO5
sp|P12956|XRCC6_HUMAN	X-ray repair cross-complementing protein 6 OS=Homo sapiens GN=XRCC6 PE=1 SV=2
sp|P07814|SYEP_HUMAN	Bifunctional glutamate/proline--tRNA ligase OS=Homo sapiens GN=EPRS PE=1 SV=5
sp|P34932|HSP74_HUMAN	Heat shock 70 kDa protein 4 OS=Homo sapiens GN=HSPA4 PE=1 SV=4
sp|P23528|COF1_HUMAN	Cofilin-1 OS=Homo sapiens GN=CFL1 PE=1 SV=3
tr|Q59ER5|Q59ER5_HUMAN	WD repeat-containing protein 1 isoform 1 variant (Fragment) OS=Homo sapiens PE=2 SV=1
sp|P38646|GRP75_HUMAN	Stress-70 protein, mitochondrial OS=Homo sapiens GN=HSPA9 PE=1 SV=2
sp|P29401-2|TKT_HUMAN	Isoform 2 of Transketolase OS=Homo sapiens GN=TKT
sp|P78371|TCPB_HUMAN	T-complex protein 1 subunit beta OS=Homo sapiens GN=CCT2 PE=1 SV=4
sp|P42704|LPPRC_HUMAN	Leucine-rich PPR motif-containing protein, mitochondrial OS=Homo sapiens GN=LRPPRC PE=1 SV=3
sp|P13797|PLST_HUMAN	Plastin-3 OS=Homo sapiens GN=PLS3 PE=1 SV=4
sp|Q86VP6|CAND1_HUMAN	Cullin-associated NEDD8-dissociated protein 1 OS=Homo sapiens GN=CAND1 PE=1 SV=2
sp|P62826|RAN_HUMAN	GTP-binding nuclear protein Ran OS=Homo sapiens GN=RAN PE=1 SV=3
sp|P22314|UBA1_HUMAN	Ubiquitin-like modifier-activating enzyme 1 OS=Homo sapiens GN=UBA1 PE=1 SV=3
sp|O00159-3|MYO1C_HUMAN	Isoform 3 of Unconventional myosin-Ic OS=Homo sapiens GN=MYO1C
sp|P13667|PDIA4_HUMAN	Protein disulfide-isomerase A4 OS=Homo sapiens GN=PDIA4 PE=1 SV=2
sp|P49368|TCPG_HUMAN	T-complex protein 1 subunit gamma OS=Homo sapiens GN=CCT3 PE=1 SV=4
sp|P23396|RS3_HUMAN	40S ribosomal protein S3 OS=Homo sapiens GN=RPS3 PE=1 SV=2
sp|O75643|U520_HUMAN	U5 small nuclear ribonucleoprotein 200 kDa helicase OS=Homo sapiens GN=SNRNP200 PE=1 SV=2
sp|P18669|PGAM1_HUMAN	Phosphoglycerate mutase 1 OS=Homo sapiens GN=PGAM1 PE=1 SV=2
sp|P50991|TCPD_HUMAN	T-complex protein 1 subunit delta OS=Homo sapiens GN=CCT4 PE=1 SV=4
sp|P50990|TCPQ_HUMAN	T-complex protein 1 subunit theta OS=Homo sapiens GN=CCT8 PE=1 SV=4
sp|P04083|ANXA1_HUMAN	Annexin A1 OS=Homo sapiens GN=ANXA1 PE=1 SV=2
sp|P46821|MAP1B_HUMAN	Microtubule-associated protein 1B OS=Homo sapiens GN=MAP1B PE=1 SV=2
sp|Q01518|CAP1_HUMAN	Adenylyl cyclase-associated protein 1 OS=Homo sapiens GN=CAP1 PE=1 SV=5
sp|P62937|PPIA_HUMAN	Peptidyl-prolyl cis-trans isomerase A OS=Homo sapiens GN=PPIA PE=1 SV=2
sp|P13010|XRCC5_HUMAN	X-ray repair cross-complementing protein 5 OS=Homo sapiens GN=XRCC5 PE=1 SV=3
sp|P04792|HSPB1_HUMAN	Heat shock protein beta-1 OS=Homo sapiens GN=HSPB1 PE=1 SV=2
sp|Q6UVK1|CSPG4_HUMAN	Chondroitin sulfate proteoglycan 4 OS=Homo sapiens GN=CSPG4 PE=1 SV=2
sp|Q9BSJ8-2|ESYT1_HUMAN	Isoform 2 of Extended synaptotagmin-1 OS=Homo sapiens GN=ESYT1
tr|H6VRG0|H6VRG0_HUMAN	Keratin 1 OS=Homo sapiens GN=KRT1 PE=3 SV=1
sp|P07195|LDHB_HUMAN	L-lactate dehydrogenase B chain OS=Homo sapiens GN=LDHB PE=1 SV=2
tr|A0A1U9X9A3|A0A1U9X9A3_HUMAN	VARS OS=Homo sapiens PE=1 SV=1
sp|P22392-2|NDKB_HUMAN	Isoform 3 of Nucleoside diphosphate kinase B OS=Homo sapiens GN=NME2
sp|Q15393|SF3B3_HUMAN	Splicing factor 3B subunit 3 OS=Homo sapiens GN=SF3B3 PE=1 SV=4
sp|Q13200|PSMD2_HUMAN	26S proteasome non-ATPase regulatory subunit 2 OS=Homo sapiens GN=PSMD2 PE=1 SV=3
sp|P11940|PABP1_HUMAN	Polyadenylate-binding protein 1 OS=Homo sapiens GN=PABPC1 PE=1 SV=2
sp|P05023-3|AT1A1_HUMAN	Isoform 3 of Sodium/potassium-transporting ATPase subunit alpha-1 OS=Homo sapiens GN=ATP1A1
sp|Q04637-8|IF4G1_HUMAN	Isoform 8 of Eukaryotic translation initiation factor 4 gamma 1 OS=Homo sapiens GN=EIF4G1
sp|Q01995|TAGL_HUMAN	Transgelin OS=Homo sapiens GN=TAGLN PE=1 SV=4
sp|Q7KZF4|SND1_HUMAN	Staphylococcal nuclease domain-containing protein 1 OS=Homo sapiens GN=SND1 PE=1 SV=1
sp|P33176|KINH_HUMAN	Kinesin-1 heavy chain OS=Homo sapiens GN=KIF5B PE=1 SV=1
sp|P68032|ACTC_HUMAN	Actin, alpha cardiac muscle 1 OS=Homo sapiens GN=ACTC1 PE=1 SV=1
sp|P35580-5|MYH10_HUMAN	Isoform 5 of Myosin-10 OS=Homo sapiens GN=MYH10
sp|P40227|TCPZ_HUMAN	T-complex protein 1 subunit zeta OS=Homo sapiens GN=CCT6A PE=1 SV=3
sp|Q16531|DDB1_HUMAN	DNA damage-binding protein 1 OS=Homo sapiens GN=DDB1 PE=1 SV=1
sp|P49736|MCM2_HUMAN	DNA replication licensing factor MCM2 OS=Homo sapiens GN=MCM2 PE=1 SV=4
sp|O95347|SMC2_HUMAN	Structural maintenance of chromosomes protein 2 OS=Homo sapiens GN=SMC2 PE=1 SV=2
sp|P41252|SYIC_HUMAN	Isoleucine--tRNA ligase, cytoplasmic OS=Homo sapiens GN=IARS PE=1 SV=2
sp|P30041|PRDX6_HUMAN	Peroxiredoxin-6 OS=Homo sapiens GN=PRDX6 PE=1 SV=3
sp|Q13263|TIF1B_HUMAN	Transcription intermediary factor 1-beta OS=Homo sapiens GN=TRIM28 PE=1 SV=5
sp|Q9P2J5|SYLC_HUMAN	Leucine--tRNA ligase, cytoplasmic OS=Homo sapiens GN=LARS PE=1 SV=2
sp|P25705|ATPA_HUMAN	ATP synthase subunit alpha, mitochondrial OS=Homo sapiens GN=ATP5A1 PE=1 SV=1
sp|Q9NYU2-2|UGGG1_HUMAN	Isoform 2 of UDP-glucose:glycoprotein glucosyltransferase 1 OS=Homo sapiens GN=UGGT1
tr|B3KMS0|B3KMS0_HUMAN	Condensin complex subunit 1 OS=Homo sapiens PE=2 SV=1
sp|O75533|SF3B1_HUMAN	Splicing factor 3B subunit 1 OS=Homo sapiens GN=SF3B1 PE=1 SV=3
sp|Q99832|TCPH_HUMAN	T-complex protein 1 subunit eta OS=Homo sapiens GN=CCT7 PE=1 SV=2
sp|Q10567-3|AP1B1_HUMAN	Isoform C of AP-1 complex subunit beta-1 OS=Homo sapiens GN=AP1B1
sp|P11413-2|G6PD_HUMAN	Isoform Long of Glucose-6-phosphate 1-dehydrogenase OS=Homo sapiens GN=G6PD
sp|P06748|NPM_HUMAN	Nucleophosmin OS=Homo sapiens GN=NPM1 PE=1 SV=2
sp|Q7Z6Z7-2|HUWE1_HUMAN	Isoform 2 of E3 ubiquitin-protein ligase HUWE1 OS=Homo sapiens GN=HUWE1
sp|O95373|IPO7_HUMAN	Importin-7 OS=Homo sapiens GN=IPO7 PE=1 SV=1
sp|P22102|PUR2_HUMAN	Trifunctional purine biosynthetic protein adenosine-3 OS=Homo sapiens GN=GART PE=1 SV=1
sp|P30153|2AAA_HUMAN	Serine/threonine-protein phosphatase 2A 65 kDa regulatory subunit A alpha isoform OS=Homo sapiens GN=PPP2R1A PE=1 SV=4
sp|P02751-5|FINC_HUMAN	Isoform 5 of Fibronectin OS=Homo sapiens GN=FN1
sp|O15067|PUR4_HUMAN	Phosphoribosylformylglycinamidine synthase OS=Homo sapiens GN=PFAS PE=1 SV=4
sp|Q92945|FUBP2_HUMAN	Far upstream element-binding protein 2 OS=Homo sapiens GN=KHSRP PE=1 SV=4
sp|P63104|1433Z_HUMAN	14-3-3 protein zeta/delta OS=Homo sapiens GN=YWHAZ PE=1 SV=1
sp|P27348|1433T_HUMAN	14-3-3 protein theta OS=Homo sapiens GN=YWHAQ PE=1 SV=1
sp|P26641|EF1G_HUMAN	Elongation factor 1-gamma OS=Homo sapiens GN=EEF1G PE=1 SV=3
sp|P61978-2|HNRPK_HUMAN	Isoform 2 of Heterogeneous nuclear ribonucleoprotein K OS=Homo sapiens GN=HNRNPK
sp|P0DMV9|HS71B_HUMAN	Heat shock 70 kDa protein 1B OS=Homo sapiens GN=HSPA1B PE=1 SV=1
sp|Q00839|HNRPU_HUMAN	Heterogeneous nuclear ribonucleoprotein U OS=Homo sapiens GN=HNRNPU PE=1 SV=6
sp|P37802-2|TAGL2_HUMAN	Isoform 2 of Transgelin-2 OS=Homo sapiens GN=TAGLN2
sp|Q00341|VIGLN_HUMAN	Vigilin OS=Homo sapiens GN=HDLBP PE=1 SV=2
sp|Q9NZM1|MYOF_HUMAN	Myoferlin OS=Homo sapiens GN=MYOF PE=1 SV=1
sp|Q15029-3|U5S1_HUMAN	Isoform 3 of 116 kDa U5 small nuclear ribonucleoprotein component OS=Homo sapiens GN=EFTUD2
sp|Q06830|PRDX1_HUMAN	Peroxiredoxin-1 OS=Homo sapiens GN=PRDX1 PE=1 SV=1
tr|Q8TBK5|Q8TBK5_HUMAN	60S ribosomal protein L6 OS=Homo sapiens GN=RPL6 PE=2 SV=1
sp|O00469-2|PLOD2_HUMAN	Isoform 2 of Procollagen-lysine,2-oxoglutarate 5-dioxygenase 2 OS=Homo sapiens GN=PLOD2
sp|P55786|PSA_HUMAN	Puromycin-sensitive aminopeptidase OS=Homo sapiens GN=NPEPPS PE=1 SV=2
sp|P62987|RL40_HUMAN	Ubiquitin-60S ribosomal protein L40 OS=Homo sapiens GN=UBA52 PE=1 SV=2
sp|Q9UPN3|MACF1_HUMAN	Microtubule-actin cross-linking factor 1, isoforms 1/2/3/5 OS=Homo sapiens GN=MACF1 PE=1 SV=4
sp|Q9BUF5|TBB6_HUMAN	Tubulin beta-6 chain OS=Homo sapiens GN=TUBB6 PE=1 SV=1
sp|Q14195-2|DPYL3_HUMAN	Isoform LCRMP-4 of Dihydropyrimidinase-related protein 3 OS=Homo sapiens GN=DPYSL3
sp|Q5T4S7-2|UBR4_HUMAN	Isoform 2 of E3 ubiquitin-protein ligase UBR4 OS=Homo sapiens GN=UBR4
sp|P62701|RS4X_HUMAN	40S ribosomal protein S4, X isoform OS=Homo sapiens GN=RPS4X PE=1 SV=2
sp|O43143|DHX15_HUMAN	Pre-mRNA-splicing factor ATP-dependent RNA helicase DHX15 OS=Homo sapiens GN=DHX15 PE=1 SV=2
tr|A8K6Q8|A8K6Q8_HUMAN	cDNA FLJ75881, highly similar to Homo sapiens transferrin receptor (p90, CD71) (TFRC), mRNA OS=Homo sapiens PE=2 SV=1
sp|Q96AC1-3|FERM2_HUMAN	Isoform 3 of Fermitin family homolog 2 OS=Homo sapiens GN=FERMT2
sp|Q15365|PCBP1_HUMAN	Poly(rC)-binding protein 1 OS=Homo sapiens GN=PCBP1 PE=1 SV=2
sp|P27797|CALR_HUMAN	Calreticulin OS=Homo sapiens GN=CALR PE=1 SV=1
sp|P63244|RACK1_HUMAN	Receptor of activated protein C kinase 1 OS=Homo sapiens GN=RACK1 PE=1 SV=3
sp|P22626-2|ROA2_HUMAN	Isoform A2 of Heterogeneous nuclear ribonucleoproteins A2/B1 OS=Homo sapiens GN=HNRNPA2B1
sp|O95782-2|AP2A1_HUMAN	Isoform B of AP-2 complex subunit alpha-1 OS=Homo sapiens GN=AP2A1
sp|Q15366-2|PCBP2_HUMAN	Isoform 2 of Poly(rC)-binding protein 2 OS=Homo sapiens GN=PCBP2
sp|Q92598-2|HS105_HUMAN	Isoform Beta of Heat shock protein 105 kDa OS=Homo sapiens GN=HSPH1
sp|P61247|RS3A_HUMAN	40S ribosomal protein S3a OS=Homo sapiens GN=RPS3A PE=1 SV=2
sp|P53618|COPB_HUMAN	Coatomer subunit beta OS=Homo sapiens GN=COPB1 PE=1 SV=3
sp|P48643|TCPE_HUMAN	T-complex protein 1 subunit epsilon OS=Homo sapiens GN=CCT5 PE=1 SV=1
sp|O43175|SERA_HUMAN	D-3-phosphoglycerate dehydrogenase OS=Homo sapiens GN=PHGDH PE=1 SV=4
sp|P08123|CO1A2_HUMAN	Collagen alpha-2(I) chain OS=Homo sapiens GN=COL1A2 PE=1 SV=7
sp|P55884-2|EIF3B_HUMAN	Isoform 2 of Eukaryotic translation initiation factor 3 subunit B OS=Homo sapiens GN=EIF3B
sp|P49411|EFTU_HUMAN	Elongation factor Tu, mitochondrial OS=Homo sapiens GN=TUFM PE=1 SV=2
sp|P34897-3|GLYM_HUMAN	Isoform 3 of Serine hydroxymethyltransferase, mitochondrial OS=Homo sapiens GN=SHMT2
sp|Q14839-2|CHD4_HUMAN	Isoform 2 of Chromodomain-helicase-DNA-binding protein 4 OS=Homo sapiens GN=CHD4
sp|P00387-3|NB5R3_HUMAN	Isoform 3 of NADH-cytochrome b5 reductase 3 OS=Homo sapiens GN=CYB5R3
sp|P36578|RL4_HUMAN	60S ribosomal protein L4 OS=Homo sapiens GN=RPL4 PE=1 SV=5
sp|Q99613-2|EIF3C_HUMAN	Isoform 2 of Eukaryotic translation initiation factor 3 subunit C OS=Homo sapiens GN=EIF3C
sp|Q8NF91|SYNE1_HUMAN	Nesprin-1 OS=Homo sapiens GN=SYNE1 PE=1 SV=4
sp|P61204|ARF3_HUMAN	ADP-ribosylation factor 3 OS=Homo sapiens GN=ARF3 PE=1 SV=2
tr|B0QY89|B0QY89_HUMAN	Eukaryotic translation initiation factor 3 subunit L OS=Homo sapiens GN=EIF3L PE=1 SV=1
sp|Q9UQ80|PA2G4_HUMAN	Proliferation-associated protein 2G4 OS=Homo sapiens GN=PA2G4 PE=1 SV=3
tr|B4DWA6|B4DWA6_HUMAN	cDNA FLJ60094, highly similar to F-actin capping protein subunit beta OS=Homo sapiens PE=2 SV=1
sp|Q9Y678|COPG1_HUMAN	Coatomer subunit gamma-1 OS=Homo sapiens GN=COPG1 PE=1 SV=1
sp|P31948|STIP1_HUMAN	Stress-induced-phosphoprotein 1 OS=Homo sapiens GN=STIP1 PE=1 SV=1
sp|P42224|STAT1_HUMAN	Signal transducer and activator of transcription 1-alpha/beta OS=Homo sapiens GN=STAT1 PE=1 SV=2
sp|Q15942|ZYX_HUMAN	Zyxin OS=Homo sapiens GN=ZYX PE=1 SV=1
sp|P04843|RPN1_HUMAN	Dolichyl-diphosphooligosaccharide--protein glycosyltransferase subunit 1 OS=Homo sapiens GN=RPN1 PE=1 SV=1
sp|Q7L576|CYFP1_HUMAN	Cytoplasmic FMR1-interacting protein 1 OS=Homo sapiens GN=CYFIP1 PE=1 SV=1
tr|E7EVA0|E7EVA0_HUMAN	Microtubule-associated protein OS=Homo sapiens GN=MAP4 PE=1 SV=1
sp|Q15459|SF3A1_HUMAN	Splicing factor 3A subunit 1 OS=Homo sapiens GN=SF3A1 PE=1 SV=1
tr|G8JLB6|G8JLB6_HUMAN	Heterogeneous nuclear ribonucleoprotein H OS=Homo sapiens GN=HNRNPH1 PE=1 SV=1
sp|Q07954|LRP1_HUMAN	Prolow-density lipoprotein receptor-related protein 1 OS=Homo sapiens GN=LRP1 PE=1 SV=2
sp|Q15084-5|PDIA6_HUMAN	Isoform 5 of Protein disulfide-isomerase A6 OS=Homo sapiens GN=PDIA6
sp|Q9Y5B9|SP16H_HUMAN	FACT complex subunit SPT16 OS=Homo sapiens GN=SUPT16H PE=1 SV=1
sp|P33991|MCM4_HUMAN	DNA replication licensing factor MCM4 OS=Homo sapiens GN=MCM4 PE=1 SV=5
sp|P60891|PRPS1_HUMAN	Ribose-phosphate pyrophosphokinase 1 OS=Homo sapiens GN=PRPS1 PE=1 SV=2
sp|P02461|CO3A1_HUMAN	Collagen alpha-1(III) chain OS=Homo sapiens GN=COL3A1 PE=1 SV=4
sp|P35606-2|COPB2_HUMAN	Isoform 2 of Coatomer subunit beta' OS=Homo sapiens GN=COPB2
sp|Q15436|SC23A_HUMAN	Protein transport protein Sec23A OS=Homo sapiens GN=SEC23A PE=1 SV=2
sp|P05556|ITB1_HUMAN	Integrin beta-1 OS=Homo sapiens GN=ITGB1 PE=1 SV=2
sp|P18124|RL7_HUMAN	60S ribosomal protein L7 OS=Homo sapiens GN=RPL7 PE=1 SV=1
sp|P08865|RSSA_HUMAN	40S ribosomal protein SA OS=Homo sapiens GN=RPSA PE=1 SV=4
sp|Q9Y696|CLIC4_HUMAN	Chloride intracellular channel protein 4 OS=Homo sapiens GN=CLIC4 PE=1 SV=4
sp|P12109|CO6A1_HUMAN	Collagen alpha-1(VI) chain OS=Homo sapiens GN=COL6A1 PE=1 SV=3
sp|Q02790|FKBP4_HUMAN	Peptidyl-prolyl cis-trans isomerase FKBP4 OS=Homo sapiens GN=FKBP4 PE=1 SV=3
sp|P31946-2|1433B_HUMAN	Isoform Short of 14-3-3 protein beta/alpha OS=Homo sapiens GN=YWHAB
sp|P15880|RS2_HUMAN	40S ribosomal protein S2 OS=Homo sapiens GN=RPS2 PE=1 SV=2
sp|P04844|RPN2_HUMAN	Dolichyl-diphosphooligosaccharide--protein glycosyltransferase subunit 2 OS=Homo sapiens GN=RPN2 PE=1 SV=3
sp|Q63HN8-4|RN213_HUMAN	Isoform 2 of E3 ubiquitin-protein ligase RNF213 OS=Homo sapiens GN=RNF213
sp|Q14203-4|DCTN1_HUMAN	Isoform 4 of Dynactin subunit 1 OS=Homo sapiens GN=DCTN1
tr|E7EQR4|E7EQR4_HUMAN	Ezrin OS=Homo sapiens GN=EZR PE=1 SV=3
sp|P06737-2|PYGL_HUMAN	Isoform 2 of Glycogen phosphorylase, liver form OS=Homo sapiens GN=PYGL
sp|P20700|LMNB1_HUMAN	Lamin-B1 OS=Homo sapiens GN=LMNB1 PE=1 SV=2
sp|Q13620-1|CUL4B_HUMAN	Isoform 2 of Cullin-4B OS=Homo sapiens GN=CUL4B
sp|P09874|PARP1_HUMAN	Poly [ADP-ribose] polymerase 1 OS=Homo sapiens GN=PARP1 PE=1 SV=4
sp|Q9NTJ3|SMC4_HUMAN	Structural maintenance of chromosomes protein 4 OS=Homo sapiens GN=SMC4 PE=1 SV=2
tr|B2R6D0|B2R6D0_HUMAN	cDNA, FLJ92896, highly similar to Homo sapiens proteasome (prosome, macropain) 26S subunit, non-ATPase, 1 (PSMD1), mRNA OS=Homo sapiens PE=2 SV=1
sp|P54136|SYRC_HUMAN	Arginine--tRNA ligase, cytoplasmic OS=Homo sapiens GN=RARS PE=1 SV=2
sp|Q13085-4|ACACA_HUMAN	Isoform 4 of Acetyl-CoA carboxylase 1 OS=Homo sapiens GN=ACACA
sp|P52272-2|HNRPM_HUMAN	Isoform 2 of Heterogeneous nuclear ribonucleoprotein M OS=Homo sapiens GN=HNRNPM
sp|Q99497|PARK7_HUMAN	Protein/nucleic acid deglycase DJ-1 OS=Homo sapiens GN=PARK7 PE=1 SV=2
sp|O00299|CLIC1_HUMAN	Chloride intracellular channel protein 1 OS=Homo sapiens GN=CLIC1 PE=1 SV=4
tr|B4DEA8|B4DEA8_HUMAN	cDNA FLJ56425, highly similar to Very-long-chain specific acyl-CoAdehydrogenase, mitochondrial (EC 1.3.99.-) OS=Homo sapiens PE=2 SV=1
sp|O00571|DDX3X_HUMAN	ATP-dependent RNA helicase DDX3X OS=Homo sapiens GN=DDX3X PE=1 SV=3
sp|P17987|TCPA_HUMAN	T-complex protein 1 subunit alpha OS=Homo sapiens GN=TCP1 PE=1 SV=1
sp|Q15233|NONO_HUMAN	Non-POU domain-containing octamer-binding protein OS=Homo sapiens GN=NONO PE=1 SV=4
sp|P27824-2|CALX_HUMAN	Isoform 2 of Calnexin OS=Homo sapiens GN=CANX
sp|P52701|MSH6_HUMAN	DNA mismatch repair protein Msh6 OS=Homo sapiens GN=MSH6 PE=1 SV=2
sp|O60664|PLIN3_HUMAN	Perilipin-3 OS=Homo sapiens GN=PLIN3 PE=1 SV=3
sp|P41250|GARS_HUMAN	Glycine--tRNA ligase OS=Homo sapiens GN=GARS PE=1 SV=3
sp|P12268|IMDH2_HUMAN	Inosine-5'-monophosphate dehydrogenase 2 OS=Homo sapiens GN=IMPDH2 PE=1 SV=2
sp|P49915|GUAA_HUMAN	GMP synthase [glutamine-hydrolyzing] OS=Homo sapiens GN=GMPS PE=1 SV=1
tr|Q59FI4|Q59FI4_HUMAN	Importin 4 variant (Fragment) OS=Homo sapiens PE=2 SV=1
sp|Q9NZN4|EHD2_HUMAN	EH domain-containing protein 2 OS=Homo sapiens GN=EHD2 PE=1 SV=2
sp|Q9BPX3|CND3_HUMAN	Condensin complex subunit 3 OS=Homo sapiens GN=NCAPG PE=1 SV=1
sp|P49321-3|NASP_HUMAN	Isoform 3 of Nuclear autoantigenic sperm protein OS=Homo sapiens GN=NASP
sp|P36871|PGM1_HUMAN	Phosphoglucomutase-1 OS=Homo sapiens GN=PGM1 PE=1 SV=3
sp|O94979-8|SC31A_HUMAN	Isoform 8 of Protein transport protein Sec31A OS=Homo sapiens GN=SEC31A
sp|P16615|AT2A2_HUMAN	Sarcoplasmic/endoplasmic reticulum calcium ATPase 2 OS=Homo sapiens GN=ATP2A2 PE=1 SV=1
sp|A6NHR9|SMHD1_HUMAN	Structural maintenance of chromosomes flexible hinge domain-containing protein 1 OS=Homo sapiens GN=SMCHD1 PE=1 SV=2
sp|P38606-2|VATA_HUMAN	Isoform 2 of V-type proton ATPase catalytic subunit A OS=Homo sapiens GN=ATP6V1A
sp|Q9Y2A7-2|NCKP1_HUMAN	Isoform 2 of Nck-associated protein 1 OS=Homo sapiens GN=NCKAP1
sp|P47897|SYQ_HUMAN	Glutamine--tRNA ligase OS=Homo sapiens GN=QARS PE=1 SV=1
sp|Q96P70|IPO9_HUMAN	Importin-9 OS=Homo sapiens GN=IPO9 PE=1 SV=3
tr|Q59ES3|Q59ES3_HUMAN	Amino acid transporter (Fragment) OS=Homo sapiens PE=2 SV=1
sp|Q14008|CKAP5_HUMAN	Cytoskeleton-associated protein 5 OS=Homo sapiens GN=CKAP5 PE=1 SV=3
sp|O75534-2|CSDE1_HUMAN	Isoform 2 of Cold shock domain-containing protein E1 OS=Homo sapiens GN=CSDE1
sp|Q13435|SF3B2_HUMAN	Splicing factor 3B subunit 2 OS=Homo sapiens GN=SF3B2 PE=1 SV=2
sp|Q16222-2|UAP1_HUMAN	Isoform AGX1 of UDP-N-acetylhexosamine pyrophosphorylase OS=Homo sapiens GN=UAP1
sp|P62424|RL7A_HUMAN	60S ribosomal protein L7a OS=Homo sapiens GN=RPL7A PE=1 SV=2
sp|Q07065|CKAP4_HUMAN	Cytoskeleton-associated protein 4 OS=Homo sapiens GN=CKAP4 PE=1 SV=2
sp|P05388|RLA0_HUMAN	60S acidic ribosomal protein P0 OS=Homo sapiens GN=RPLP0 PE=1 SV=1
sp|P21399|ACOC_HUMAN	Cytoplasmic aconitate hydratase OS=Homo sapiens GN=ACO1 PE=1 SV=3
sp|Q9BWD1|THIC_HUMAN	Acetyl-CoA acetyltransferase, cytosolic OS=Homo sapiens GN=ACAT2 PE=1 SV=2
sp|P23284|PPIB_HUMAN	Peptidyl-prolyl cis-trans isomerase B OS=Homo sapiens GN=PPIB PE=1 SV=2
sp|P51659|DHB4_HUMAN	Peroxisomal multifunctional enzyme type 2 OS=Homo sapiens GN=HSD17B4 PE=1 SV=3
sp|Q15691|MARE1_HUMAN	Microtubule-associated protein RP/EB family member 1 OS=Homo sapiens GN=MAPRE1 PE=1 SV=3
sp|P30566|PUR8_HUMAN	Adenylosuccinate lyase OS=Homo sapiens GN=ADSL PE=1 SV=2
sp|P17812|PYRG1_HUMAN	CTP synthase 1 OS=Homo sapiens GN=CTPS1 PE=1 SV=2
sp|P12270|TPR_HUMAN	Nucleoprotein TPR OS=Homo sapiens GN=TPR PE=1 SV=3
sp|P31939|PUR9_HUMAN	Bifunctional purine biosynthesis protein PURH OS=Homo sapiens GN=ATIC PE=1 SV=3
sp|P16152|CBR1_HUMAN	Carbonyl reductase [NADPH] 1 OS=Homo sapiens GN=CBR1 PE=1 SV=3
sp|P09651-2|ROA1_HUMAN	Isoform A1-A of Heterogeneous nuclear ribonucleoprotein A1 OS=Homo sapiens GN=HNRNPA1
sp|P09211|GSTP1_HUMAN	Glutathione S-transferase P OS=Homo sapiens GN=GSTP1 PE=1 SV=2
sp|P39023|RL3_HUMAN	60S ribosomal protein L3 OS=Homo sapiens GN=RPL3 PE=1 SV=2
sp|P12004|PCNA_HUMAN	Proliferating cell nuclear antigen OS=Homo sapiens GN=PCNA PE=1 SV=1
sp|P05455|LA_HUMAN	Lupus La protein OS=Homo sapiens GN=SSB PE=1 SV=2
sp|P40926|MDHM_HUMAN	Malate dehydrogenase, mitochondrial OS=Homo sapiens GN=MDH2 PE=1 SV=3
sp|Q9HAV4|XPO5_HUMAN	Exportin-5 OS=Homo sapiens GN=XPO5 PE=1 SV=1
sp|P62333|PRS10_HUMAN	26S proteasome regulatory subunit 10B OS=Homo sapiens GN=PSMC6 PE=1 SV=1
sp|Q16555|DPYL2_HUMAN	Dihydropyrimidinase-related protein 2 OS=Homo sapiens GN=DPYSL2 PE=1 SV=1
sp|O75874|IDHC_HUMAN	Isocitrate dehydrogenase [NADP] cytoplasmic OS=Homo sapiens GN=IDH1 PE=1 SV=2
sp|P17858|PFKAL_HUMAN	ATP-dependent 6-phosphofructokinase, liver type OS=Homo sapiens GN=PFKL PE=1 SV=6
sp|P52209-2|6PGD_HUMAN	Isoform 2 of 6-phosphogluconate dehydrogenase, decarboxylating OS=Homo sapiens GN=PGD
sp|P17980|PRS6A_HUMAN	26S proteasome regulatory subunit 6A OS=Homo sapiens GN=PSMC3 PE=1 SV=3
sp|P23246|SFPQ_HUMAN	Splicing factor, proline- and glutamine-rich OS=Homo sapiens GN=SFPQ PE=1 SV=2
sp|O94915|FRYL_HUMAN	Protein furry homolog-like OS=Homo sapiens GN=FRYL PE=1 SV=2
sp|Q05682|CALD1_HUMAN	Caldesmon OS=Homo sapiens GN=CALD1 PE=1 SV=3
sp|P26639|SYTC_HUMAN	Threonine--tRNA ligase, cytoplasmic OS=Homo sapiens GN=TARS PE=1 SV=3
sp|P33993|MCM7_HUMAN	DNA replication licensing factor MCM7 OS=Homo sapiens GN=MCM7 PE=1 SV=4
sp|P33992|MCM5_HUMAN	DNA replication licensing factor MCM5 OS=Homo sapiens GN=MCM5 PE=1 SV=5
sp|Q9UQ35|SRRM2_HUMAN	Serine/arginine repetitive matrix protein 2 OS=Homo sapiens GN=SRRM2 PE=1 SV=2
sp|O00203-3|AP3B1_HUMAN	Isoform 2 of AP-3 complex subunit beta-1 OS=Homo sapiens GN=AP3B1
sp|P23526|SAHH_HUMAN	Adenosylhomocysteinase OS=Homo sapiens GN=AHCY PE=1 SV=4
sp|A5YKK6|CNOT1_HUMAN	CCR4-NOT transcription complex subunit 1 OS=Homo sapiens GN=CNOT1 PE=1 SV=2
sp|P63010-2|AP2B1_HUMAN	Isoform 2 of AP-2 complex subunit beta OS=Homo sapiens GN=AP2B1
sp|Q92900|RENT1_HUMAN	Regulator of nonsense transcripts 1 OS=Homo sapiens GN=UPF1 PE=1 SV=2
sp|P06396-2|GELS_HUMAN	Isoform 2 of Gelsolin OS=Homo sapiens GN=GSN
sp|Q96AE4|FUBP1_HUMAN	Far upstream element-binding protein 1 OS=Homo sapiens GN=FUBP1 PE=1 SV=3
sp|Q9Y230|RUVB2_HUMAN	RuvB-like 2 OS=Homo sapiens GN=RUVBL2 PE=1 SV=3
sp|Q92499|DDX1_HUMAN	ATP-dependent RNA helicase DDX1 OS=Homo sapiens GN=DDX1 PE=1 SV=2
sp|Q9HB71|CYBP_HUMAN	Calcyclin-binding protein OS=Homo sapiens GN=CACYBP PE=1 SV=2
sp|Q9ULV4-3|COR1C_HUMAN	Isoform 3 of Coronin-1C OS=Homo sapiens GN=CORO1C
sp|P55209-2|NP1L1_HUMAN	Isoform 2 of Nucleosome assembly protein 1-like 1 OS=Homo sapiens GN=NAP1L1
sp|P61313|RL15_HUMAN	60S ribosomal protein L15 OS=Homo sapiens GN=RPL15 PE=1 SV=2
tr|B3KXS5|B3KXS5_HUMAN	Lon protease homolog, mitochondrial OS=Homo sapiens GN=LONP1 PE=2 SV=1
sp|P38919|IF4A3_HUMAN	Eukaryotic initiation factor 4A-III OS=Homo sapiens GN=EIF4A3 PE=1 SV=4
sp|Q9H0U4|RAB1B_HUMAN	Ras-related protein Rab-1B OS=Homo sapiens GN=RAB1B PE=1 SV=1
sp|P43246|MSH2_HUMAN	DNA mismatch repair protein Msh2 OS=Homo sapiens GN=MSH2 PE=1 SV=1
sp|P09429|HMGB1_HUMAN	High mobility group protein B1 OS=Homo sapiens GN=HMGB1 PE=1 SV=3
sp|P46781|RS9_HUMAN	40S ribosomal protein S9 OS=Homo sapiens GN=RPS9 PE=1 SV=3
sp|P40939|ECHA_HUMAN	Trifunctional enzyme subunit alpha, mitochondrial OS=Homo sapiens GN=HADHA PE=1 SV=2
sp|P23381|SYWC_HUMAN	Tryptophan--tRNA ligase, cytoplasmic OS=Homo sapiens GN=WARS PE=1 SV=2
tr|Q59EF6|Q59EF6_HUMAN	Calpain 2, large [catalytic] subunit variant (Fragment) OS=Homo sapiens PE=2 SV=1
sp|Q96QK1|VPS35_HUMAN	Vacuolar protein sorting-associated protein 35 OS=Homo sapiens GN=VPS35 PE=1 SV=2
sp|Q15417|CNN3_HUMAN	Calponin-3 OS=Homo sapiens GN=CNN3 PE=1 SV=1
sp|P62241|RS8_HUMAN	40S ribosomal protein S8 OS=Homo sapiens GN=RPS8 PE=1 SV=2
sp|P29692-2|EF1D_HUMAN	Isoform 2 of Elongation factor 1-delta OS=Homo sapiens GN=EEF1D
sp|Q14566|MCM6_HUMAN	DNA replication licensing factor MCM6 OS=Homo sapiens GN=MCM6 PE=1 SV=1
sp|Q99536|VAT1_HUMAN	Synaptic vesicle membrane protein VAT-1 homolog OS=Homo sapiens GN=VAT1 PE=1 SV=2
sp|O60701|UGDH_HUMAN	UDP-glucose 6-dehydrogenase OS=Homo sapiens GN=UGDH PE=1 SV=1
tr|Q53FT8|Q53FT8_HUMAN	Proteasome subunit beta type (Fragment) OS=Homo sapiens PE=2 SV=1
sp|P46783|RS10_HUMAN	40S ribosomal protein S10 OS=Homo sapiens GN=RPS10 PE=1 SV=1
sp|P62269|RS18_HUMAN	40S ribosomal protein S18 OS=Homo sapiens GN=RPS18 PE=1 SV=3
tr|G3V1V0|G3V1V0_HUMAN	Myosin light polypeptide 6 OS=Homo sapiens GN=MYL6 PE=1 SV=1
sp|P49419-2|AL7A1_HUMAN	Isoform 2 of Alpha-aminoadipic semialdehyde dehydrogenase OS=Homo sapiens GN=ALDH7A1
tr|Q59F66|Q59F66_HUMAN	DEAD box polypeptide 17 isoform p82 variant (Fragment) OS=Homo sapiens PE=2 SV=1
sp|P40429|RL13A_HUMAN	60S ribosomal protein L13a OS=Homo sapiens GN=RPL13A PE=1 SV=2
sp|P42345|MTOR_HUMAN	Serine/threonine-protein kinase mTOR OS=Homo sapiens GN=MTOR PE=1 SV=1
sp|Q9UL46|PSME2_HUMAN	Proteasome activator complex subunit 2 OS=Homo sapiens GN=PSME2 PE=1 SV=4
sp|P61160|ARP2_HUMAN	Actin-related protein 2 OS=Homo sapiens GN=ACTR2 PE=1 SV=1
sp|Q9NQC3|RTN4_HUMAN	Reticulon-4 OS=Homo sapiens GN=RTN4 PE=1 SV=2
sp|Q9UQE7|SMC3_HUMAN	Structural maintenance of chromosomes protein 3 OS=Homo sapiens GN=SMC3 PE=1 SV=2
sp|P06756-3|ITAV_HUMAN	Isoform 3 of Integrin alpha-V OS=Homo sapiens GN=ITGAV
sp|P40261|NNMT_HUMAN	Nicotinamide N-methyltransferase OS=Homo sapiens GN=NNMT PE=1 SV=1
tr|I3L2B0|I3L2B0_HUMAN	Clustered mitochondria protein homolog (Fragment) OS=Homo sapiens GN=CLUH PE=1 SV=2
sp|P52292|IMA1_HUMAN	Importin subunit alpha-1 OS=Homo sapiens GN=KPNA2 PE=1 SV=1
sp|P08195-2|4F2_HUMAN	Isoform 2 of 4F2 cell-surface antigen heavy chain OS=Homo sapiens GN=SLC3A2
sp|P53992|SC24C_HUMAN	Protein transport protein Sec24C OS=Homo sapiens GN=SEC24C PE=1 SV=3
sp|Q08945|SSRP1_HUMAN	FACT complex subunit SSRP1 OS=Homo sapiens GN=SSRP1 PE=1 SV=1
sp|Q15046-2|SYK_HUMAN	Isoform Mitochondrial of Lysine--tRNA ligase OS=Homo sapiens GN=KARS
tr|Q4W4Y1|Q4W4Y1_HUMAN	Dopamine receptor interacting protein 4 OS=Homo sapiens GN=DRIP4 PE=2 SV=1
sp|P17174|AATC_HUMAN	Aspartate aminotransferase, cytoplasmic OS=Homo sapiens GN=GOT1 PE=1 SV=3
sp|Q13838-2|DX39B_HUMAN	Isoform 2 of Spliceosome RNA helicase DDX39B OS=Homo sapiens GN=DDX39B
sp|O60488-2|ACSL4_HUMAN	Isoform Short of Long-chain-fatty-acid--CoA ligase 4 OS=Homo sapiens GN=ACSL4
sp|Q9P2E9-2|RRBP1_HUMAN	Isoform 1 of Ribosome-binding protein 1 OS=Homo sapiens GN=RRBP1
sp|P27694|RFA1_HUMAN	Replication protein A 70 kDa DNA-binding subunit OS=Homo sapiens GN=RPA1 PE=1 SV=2
sp|Q92621|NU205_HUMAN	Nuclear pore complex protein Nup205 OS=Homo sapiens GN=NUP205 PE=1 SV=3
sp|Q92538-2|GBF1_HUMAN	Isoform 2 of Golgi-specific brefeldin A-resistance guanine nucleotide exchange factor 1 OS=Homo sapiens GN=GBF1
sp|P26373|RL13_HUMAN	60S ribosomal protein L13 OS=Homo sapiens GN=RPL13 PE=1 SV=4
tr|A8MXP9|A8MXP9_HUMAN	Matrin-3 OS=Homo sapiens GN=MATR3 PE=1 SV=1
tr|B2RA03|B2RA03_HUMAN	cDNA, FLJ94640, highly similar to Homo sapiens keratin 18 (KRT18), mRNA OS=Homo sapiens PE=2 SV=1
sp|P11216|PYGB_HUMAN	Glycogen phosphorylase, brain form OS=Homo sapiens GN=PYGB PE=1 SV=5
sp|Q96TA1-2|NIBL1_HUMAN	Isoform 2 of Niban-like protein 1 OS=Homo sapiens GN=FAM129B
sp|Q04917|1433F_HUMAN	14-3-3 protein eta OS=Homo sapiens GN=YWHAH PE=1 SV=4
sp|P43686|PRS6B_HUMAN	26S proteasome regulatory subunit 6B OS=Homo sapiens GN=PSMC4 PE=1 SV=2
sp|P54727|RD23B_HUMAN	UV excision repair protein RAD23 homolog B OS=Homo sapiens GN=RAD23B PE=1 SV=1
sp|Q9NU22|MDN1_HUMAN	Midasin OS=Homo sapiens GN=MDN1 PE=1 SV=2
sp|Q15477|SKIV2_HUMAN	Helicase SKI2W OS=Homo sapiens GN=SKIV2L PE=1 SV=3
sp|P48735|IDHP_HUMAN	Isocitrate dehydrogenase [NADP], mitochondrial OS=Homo sapiens GN=IDH2 PE=1 SV=2
sp|P62081|RS7_HUMAN	40S ribosomal protein S7 OS=Homo sapiens GN=RPS7 PE=1 SV=1
sp|P40925-3|MDHC_HUMAN	Isoform 3 of Malate dehydrogenase, cytoplasmic OS=Homo sapiens GN=MDH1
sp|Q99798|ACON_HUMAN	Aconitate hydratase, mitochondrial OS=Homo sapiens GN=ACO2 PE=1 SV=2
sp|O95486|SC24A_HUMAN	Protein transport protein Sec24A OS=Homo sapiens GN=SEC24A PE=1 SV=2
sp|Q99829|CPNE1_HUMAN	Copine-1 OS=Homo sapiens GN=CPNE1 PE=1 SV=1
sp|Q99873-2|ANM1_HUMAN	Isoform 2 of Protein arginine N-methyltransferase 1 OS=Homo sapiens GN=PRMT1
sp|P25205|MCM3_HUMAN	DNA replication licensing factor MCM3 OS=Homo sapiens GN=MCM3 PE=1 SV=3
sp|O00231-2|PSD11_HUMAN	Isoform 2 of 26S proteasome non-ATPase regulatory subunit 11 OS=Homo sapiens GN=PSMD11
sp|P24844|MYL9_HUMAN	Myosin regulatory light polypeptide 9 OS=Homo sapiens GN=MYL9 PE=1 SV=4
sp|P52907|CAZA1_HUMAN	F-actin-capping protein subunit alpha-1 OS=Homo sapiens GN=CAPZA1 PE=1 SV=3
sp|P09382|LEG1_HUMAN	Galectin-1 OS=Homo sapiens GN=LGALS1 PE=1 SV=2
sp|O43592|XPOT_HUMAN	Exportin-T OS=Homo sapiens GN=XPOT PE=1 SV=2
sp|P62195-2|PRS8_HUMAN	Isoform 2 of 26S proteasome regulatory subunit 8 OS=Homo sapiens GN=PSMC5
sp|Q14764|MVP_HUMAN	Major vault protein OS=Homo sapiens GN=MVP PE=1 SV=4
sp|Q99426|TBCB_HUMAN	Tubulin-folding cofactor B OS=Homo sapiens GN=TBCB PE=1 SV=2
sp|O15460-2|P4HA2_HUMAN	Isoform IIa of Prolyl 4-hydroxylase subunit alpha-2 OS=Homo sapiens GN=P4HA2
sp|P32969|RL9_HUMAN	60S ribosomal protein L9 OS=Homo sapiens GN=RPL9 PE=1 SV=1
sp|Q15386|UBE3C_HUMAN	Ubiquitin-protein ligase E3C OS=Homo sapiens GN=UBE3C PE=1 SV=3
sp|P17931|LEG3_HUMAN	Galectin-3 OS=Homo sapiens GN=LGALS3 PE=1 SV=5
sp|Q07157|ZO1_HUMAN	Tight junction protein ZO-1 OS=Homo sapiens GN=TJP1 PE=1 SV=3
sp|Q93008-1|USP9X_HUMAN	Isoform 2 of Probable ubiquitin carboxyl-terminal hydrolase FAF-X OS=Homo sapiens GN=USP9X
tr|A0A0U1RRM4|A0A0U1RRM4_HUMAN	Polypyrimidine tract-binding protein 1 OS=Homo sapiens GN=PTBP1 PE=1 SV=1
sp|Q16881|TRXR1_HUMAN	Thioredoxin reductase 1, cytoplasmic OS=Homo sapiens GN=TXNRD1 PE=1 SV=3
sp|P50570-2|DYN2_HUMAN	Isoform 2 of Dynamin-2 OS=Homo sapiens GN=DNM2
sp|P37837|TALDO_HUMAN	Transaldolase OS=Homo sapiens GN=TALDO1 PE=1 SV=2
tr|A0A0C4DG89|A0A0C4DG89_HUMAN	Probable ATP-dependent RNA helicase DDX46 OS=Homo sapiens GN=DDX46 PE=1 SV=1
sp|P62753|RS6_HUMAN	40S ribosomal protein S6 OS=Homo sapiens GN=RPS6 PE=1 SV=1
sp|P67936|TPM4_HUMAN	Tropomyosin alpha-4 chain OS=Homo sapiens GN=TPM4 PE=1 SV=3
sp|Q13045|FLII_HUMAN	Protein flightless-1 homolog OS=Homo sapiens GN=FLII PE=1 SV=2
sp|O43242|PSMD3_HUMAN	26S proteasome non-ATPase regulatory subunit 3 OS=Homo sapiens GN=PSMD3 PE=1 SV=2
sp|P35527|K1C9_HUMAN	Keratin, type I cytoskeletal 9 OS=Homo sapiens GN=KRT9 PE=1 SV=3
sp|O60763-2|USO1_HUMAN	Isoform 2 of General vesicular transport factor p115 OS=Homo sapiens GN=USO1
tr|Q6URC4|Q6URC4_HUMAN	Diaphanous 1 OS=Homo sapiens PE=2 SV=1
sp|Q9Y3I0|RTCB_HUMAN	tRNA-splicing ligase RtcB homolog OS=Homo sapiens GN=RTCB PE=1 SV=1
sp|P63241|IF5A1_HUMAN	Eukaryotic translation initiation factor 5A-1 OS=Homo sapiens GN=EIF5A PE=1 SV=2
sp|Q5VYK3|ECM29_HUMAN	Proteasome-associated protein ECM29 homolog OS=Homo sapiens GN=ECM29 PE=1 SV=2
sp|P46777|RL5_HUMAN	60S ribosomal protein L5 OS=Homo sapiens GN=RPL5 PE=1 SV=3
sp|Q9NVI1|FANCI_HUMAN	Fanconi anemia group I protein OS=Homo sapiens GN=FANCI PE=1 SV=4
sp|Q8NCM8-2|DYHC2_HUMAN	Isoform 2 of Cytoplasmic dynein 2 heavy chain 1 OS=Homo sapiens GN=DYNC2H1
sp|O75165|DJC13_HUMAN	DnaJ homolog subfamily C member 13 OS=Homo sapiens GN=DNAJC13 PE=1 SV=5
sp|P46459|NSF_HUMAN	Vesicle-fusing ATPase OS=Homo sapiens GN=NSF PE=1 SV=3
sp|P42285|MTREX_HUMAN	Exosome RNA helicase MTR4 OS=Homo sapiens GN=MTREX PE=1 SV=3
tr|B2R5M9|B2R5M9_HUMAN	cDNA, FLJ92537, highly similar to Homo sapiens procollagen-lysine, 2-oxoglutarate 5-dioxygenase (lysine hydroxylase, Ehlers-Danlos syndrome type VI) (PLOD), mRNA OS=Homo sapiens PE=2 SV=1
sp|O43847-2|NRDC_HUMAN	Isoform 2 of Nardilysin OS=Homo sapiens GN=NRDC
sp|Q02218-2|ODO1_HUMAN	Isoform 2 of 2-oxoglutarate dehydrogenase, mitochondrial OS=Homo sapiens GN=OGDH
sp|Q06323|PSME1_HUMAN	Proteasome activator complex subunit 1 OS=Homo sapiens GN=PSME1 PE=1 SV=1
sp|O43795|MYO1B_HUMAN	Unconventional myosin-Ib OS=Homo sapiens GN=MYO1B PE=1 SV=3
sp|P04899|GNAI2_HUMAN	Guanine nucleotide-binding protein G(i) subunit alpha-2 OS=Homo sapiens GN=GNAI2 PE=1 SV=3
sp|P09972|ALDOC_HUMAN	Fructose-bisphosphate aldolase C OS=Homo sapiens GN=ALDOC PE=1 SV=2
sp|P25786-2|PSA1_HUMAN	Isoform Long of Proteasome subunit alpha type-1 OS=Homo sapiens GN=PSMA1
sp|Q9Y520-3|PRC2C_HUMAN	Isoform 3 of Protein PRRC2C OS=Homo sapiens GN=PRRC2C
tr|Q4LE43|Q4LE43_HUMAN	Phosphoinositide phospholipase C (Fragment) OS=Homo sapiens GN=PLCG1 variant protein PE=2 SV=1
sp|Q9UHB9|SRP68_HUMAN	Signal recognition particle subunit SRP68 OS=Homo sapiens GN=SRP68 PE=1 SV=2
sp|Q12931|TRAP1_HUMAN	Heat shock protein 75 kDa, mitochondrial OS=Homo sapiens GN=TRAP1 PE=1 SV=3
sp|P49720|PSB3_HUMAN	Proteasome subunit beta type-3 OS=Homo sapiens GN=PSMB3 PE=1 SV=2
sp|P48444|COPD_HUMAN	Coatomer subunit delta OS=Homo sapiens GN=ARCN1 PE=1 SV=1
sp|Q02543|RL18A_HUMAN	60S ribosomal protein L18a OS=Homo sapiens GN=RPL18A PE=1 SV=2
sp|P61158|ARP3_HUMAN	Actin-related protein 3 OS=Homo sapiens GN=ACTR3 PE=1 SV=3
sp|Q93009|UBP7_HUMAN	Ubiquitin carboxyl-terminal hydrolase 7 OS=Homo sapiens GN=USP7 PE=1 SV=2
tr|Q4LE69|Q4LE69_HUMAN	PIK4CA variant protein (Fragment) OS=Homo sapiens GN=PIK4CA variant protein PE=2 SV=1
sp|P46939-2|UTRO_HUMAN	Isoform 2 of Utrophin OS=Homo sapiens GN=UTRN
sp|Q13509|TBB3_HUMAN	Tubulin beta-3 chain OS=Homo sapiens GN=TUBB3 PE=1 SV=2
sp|P67809|YBOX1_HUMAN	Nuclease-sensitive element-binding protein 1 OS=Homo sapiens GN=YBX1 PE=1 SV=3
sp|Q15020|SART3_HUMAN	Squamous cell carcinoma antigen recognized by T-cells 3 OS=Homo sapiens GN=SART3 PE=1 SV=1
sp|O60841|IF2P_HUMAN	Eukaryotic translation initiation factor 5B OS=Homo sapiens GN=EIF5B PE=1 SV=4
sp|P35221|CTNA1_HUMAN	Catenin alpha-1 OS=Homo sapiens GN=CTNNA1 PE=1 SV=1
sp|A0AVT1|UBA6_HUMAN	Ubiquitin-like modifier-activating enzyme 6 OS=Homo sapiens GN=UBA6 PE=1 SV=1
sp|P30085|KCY_HUMAN	UMP-CMP kinase OS=Homo sapiens GN=CMPK1 PE=1 SV=3
sp|P54886-2|P5CS_HUMAN	Isoform Short of Delta-1-pyrroline-5-carboxylate synthase OS=Homo sapiens GN=ALDH18A1
sp|P51148-2|RAB5C_HUMAN	Isoform 2 of Ras-related protein Rab-5C OS=Homo sapiens GN=RAB5C
sp|P28838|AMPL_HUMAN	Cytosol aminopeptidase OS=Homo sapiens GN=LAP3 PE=1 SV=3
sp|P30040|ERP29_HUMAN	Endoplasmic reticulum resident protein 29 OS=Homo sapiens GN=ERP29 PE=1 SV=4
sp|P51610-2|HCFC1_HUMAN	Isoform 2 of Host cell factor 1 OS=Homo sapiens GN=HCFC1
sp|P52732|KIF11_HUMAN	Kinesin-like protein KIF11 OS=Homo sapiens GN=KIF11 PE=1 SV=2
sp|P49792|RBP2_HUMAN	E3 SUMO-protein ligase RanBP2 OS=Homo sapiens GN=RANBP2 PE=1 SV=2
sp|P14868|SYDC_HUMAN	Aspartate--tRNA ligase, cytoplasmic OS=Homo sapiens GN=DARS PE=1 SV=2
sp|Q86VF2-5|IGFN1_HUMAN	Isoform 5 of Immunoglobulin-like and fibronectin type III domain-containing protein 1 OS=Homo sapiens GN=IGFN1
sp|P61981|1433G_HUMAN	14-3-3 protein gamma OS=Homo sapiens GN=YWHAG PE=1 SV=2
sp|P62917|RL8_HUMAN	60S ribosomal protein L8 OS=Homo sapiens GN=RPL8 PE=1 SV=2
sp|Q8N163-2|CCAR2_HUMAN	Isoform 2 of Cell cycle and apoptosis regulator protein 2 OS=Homo sapiens GN=CCAR2
sp|P52565|GDIR1_HUMAN	Rho GDP-dissociation inhibitor 1 OS=Homo sapiens GN=ARHGDIA PE=1 SV=3
sp|Q15631|TSN_HUMAN	Translin OS=Homo sapiens GN=TSN PE=1 SV=1
sp|P22234|PUR6_HUMAN	Multifunctional protein ADE2 OS=Homo sapiens GN=PAICS PE=1 SV=3
sp|P07996|TSP1_HUMAN	Thrombospondin-1 OS=Homo sapiens GN=THBS1 PE=1 SV=2
sp|P62873-2|GBB1_HUMAN	Isoform 2 of Guanine nucleotide-binding protein G(I)/G(S)/G(T) subunit beta-1 OS=Homo sapiens GN=GNB1
sp|Q9UJ70|NAGK_HUMAN	N-acetyl-D-glucosamine kinase OS=Homo sapiens GN=NAGK PE=1 SV=4
sp|Q9BQG0-2|MBB1A_HUMAN	Isoform 2 of Myb-binding protein 1A OS=Homo sapiens GN=MYBBP1A
sp|Q16181|SEPT7_HUMAN	Septin-7 OS=Homo sapiens GN=SEPT7 PE=1 SV=2
sp|P54577|SYYC_HUMAN	Tyrosine--tRNA ligase, cytoplasmic OS=Homo sapiens GN=YARS PE=1 SV=4
sp|P28340|DPOD1_HUMAN	DNA polymerase delta catalytic subunit OS=Homo sapiens GN=POLD1 PE=1 SV=2
sp|Q92626|PXDN_HUMAN	Peroxidasin homolog OS=Homo sapiens GN=PXDN PE=1 SV=2
sp|Q9NR31|SAR1A_HUMAN	GTP-binding protein SAR1a OS=Homo sapiens GN=SAR1A PE=1 SV=1
sp|P62906|RL10A_HUMAN	60S ribosomal protein L10a OS=Homo sapiens GN=RPL10A PE=1 SV=2
sp|O14818|PSA7_HUMAN	Proteasome subunit alpha type-7 OS=Homo sapiens GN=PSMA7 PE=1 SV=1
sp|P04632|CPNS1_HUMAN	Calpain small subunit 1 OS=Homo sapiens GN=CAPNS1 PE=1 SV=1
sp|P52630-4|STAT2_HUMAN	Isoform 2 of Signal transducer and activator of transcription 2 OS=Homo sapiens GN=STAT2
tr|A0A024R7E3|A0A024R7E3_HUMAN	DNA (cytosine-5)-methyltransferase OS=Homo sapiens GN=DNMT1 PE=3 SV=1
sp|P00491|PNPH_HUMAN	Purine nucleoside phosphorylase OS=Homo sapiens GN=PNP PE=1 SV=2
sp|Q12906-7|ILF3_HUMAN	Isoform 7 of Interleukin enhancer-binding factor 3 OS=Homo sapiens GN=ILF3
sp|P60228|EIF3E_HUMAN	Eukaryotic translation initiation factor 3 subunit E OS=Homo sapiens GN=EIF3E PE=1 SV=1
sp|Q12768|WASC5_HUMAN	WASH complex subunit 5 OS=Homo sapiens GN=WASHC5 PE=1 SV=1
sp|P06753-2|TPM3_HUMAN	Isoform 2 of Tropomyosin alpha-3 chain OS=Homo sapiens GN=TPM3
sp|P48637|GSHB_HUMAN	Glutathione synthetase OS=Homo sapiens GN=GSS PE=1 SV=1
sp|O15144|ARPC2_HUMAN	Actin-related protein 2/3 complex subunit 2 OS=Homo sapiens GN=ARPC2 PE=1 SV=1
sp|P35237|SPB6_HUMAN	Serpin B6 OS=Homo sapiens GN=SERPINB6 PE=1 SV=3
sp|Q15019-2|SEPT2_HUMAN	Isoform 2 of Septin-2 OS=Homo sapiens GN=SEPT2
sp|P13693|TCTP_HUMAN	Translationally-controlled tumor protein OS=Homo sapiens GN=TPT1 PE=1 SV=1
sp|Q9Y224|RTRAF_HUMAN	RNA transcription, translation and transport factor protein OS=Homo sapiens GN=RTRAF PE=1 SV=1
sp|P62249|RS16_HUMAN	40S ribosomal protein S16 OS=Homo sapiens GN=RPS16 PE=1 SV=2
sp|Q9UKK9|NUDT5_HUMAN	ADP-sugar pyrophosphatase OS=Homo sapiens GN=NUDT5 PE=1 SV=1
sp|P46060|RAGP1_HUMAN	Ran GTPase-activating protein 1 OS=Homo sapiens GN=RANGAP1 PE=1 SV=1
sp|P35637-2|FUS_HUMAN	Isoform Short of RNA-binding protein FUS OS=Homo sapiens GN=FUS
sp|O15042-2|SR140_HUMAN	Isoform 2 of U2 snRNP-associated SURP motif-containing protein OS=Homo sapiens GN=U2SURP
sp|P42330|AK1C3_HUMAN	Aldo-keto reductase family 1 member C3 OS=Homo sapiens GN=AKR1C3 PE=1 SV=4
sp|Q06210-2|GFPT1_HUMAN	Isoform 2 of Glutamine--fructose-6-phosphate aminotransferase [isomerizing] 1 OS=Homo sapiens GN=GFPT1
sp|O15355|PPM1G_HUMAN	Protein phosphatase 1G OS=Homo sapiens GN=PPM1G PE=1 SV=1
sp|Q92973|TNPO1_HUMAN	Transportin-1 OS=Homo sapiens GN=TNPO1 PE=1 SV=2
sp|P14314|GLU2B_HUMAN	Glucosidase 2 subunit beta OS=Homo sapiens GN=PRKCSH PE=1 SV=2
sp|P30084|ECHM_HUMAN	Enoyl-CoA hydratase, mitochondrial OS=Homo sapiens GN=ECHS1 PE=1 SV=4
sp|P62244|RS15A_HUMAN	40S ribosomal protein S15a OS=Homo sapiens GN=RPS15A PE=1 SV=2
sp|P46108-2|CRK_HUMAN	Isoform Crk-I of Adapter molecule crk OS=Homo sapiens GN=CRK
sp|Q92974-2|ARHG2_HUMAN	Isoform 2 of Rho guanine nucleotide exchange factor 2 OS=Homo sapiens GN=ARHGEF2
sp|O75694-2|NU155_HUMAN	Isoform 2 of Nuclear pore complex protein Nup155 OS=Homo sapiens GN=NUP155
sp|P13645|K1C10_HUMAN	Keratin, type I cytoskeletal 10 OS=Homo sapiens GN=KRT10 PE=1 SV=6
sp|P26006|ITA3_HUMAN	Integrin alpha-3 OS=Homo sapiens GN=ITGA3 PE=1 SV=5
sp|O14578-4|CTRO_HUMAN	Isoform 4 of Citron Rho-interacting kinase OS=Homo sapiens GN=CIT
sp|O94906|PRP6_HUMAN	Pre-mRNA-processing factor 6 OS=Homo sapiens GN=PRPF6 PE=1 SV=1
sp|P54920|SNAA_HUMAN	Alpha-soluble NSF attachment protein OS=Homo sapiens GN=NAPA PE=1 SV=3
sp|O75116|ROCK2_HUMAN	Rho-associated protein kinase 2 OS=Homo sapiens GN=ROCK2 PE=1 SV=4
sp|P04637|P53_HUMAN	Cellular tumor antigen p53 OS=Homo sapiens GN=TP53 PE=1 SV=4
sp|Q8N1F7|NUP93_HUMAN	Nuclear pore complex protein Nup93 OS=Homo sapiens GN=NUP93 PE=1 SV=2
sp|O00232|PSD12_HUMAN	26S proteasome non-ATPase regulatory subunit 12 OS=Homo sapiens GN=PSMD12 PE=1 SV=3
tr|E7EU96|E7EU96_HUMAN	Casein kinase II subunit alpha OS=Homo sapiens GN=CSNK2A1 PE=1 SV=1
sp|O60502|OGA_HUMAN	Protein O-GlcNAcase OS=Homo sapiens GN=MGEA5 PE=1 SV=2
sp|Q14847-2|LASP1_HUMAN	Isoform 2 of LIM and SH3 domain protein 1 OS=Homo sapiens GN=LASP1
sp|Q6PKG0|LARP1_HUMAN	La-related protein 1 OS=Homo sapiens GN=LARP1 PE=1 SV=2
sp|O43809|CPSF5_HUMAN	Cleavage and polyadenylation specificity factor subunit 5 OS=Homo sapiens GN=NUDT21 PE=1 SV=1
sp|P14324-2|FPPS_HUMAN	Isoform 2 of Farnesyl pyrophosphate synthase OS=Homo sapiens GN=FDPS
sp|P42166|LAP2A_HUMAN	Lamina-associated polypeptide 2, isoform alpha OS=Homo sapiens GN=TMPO PE=1 SV=2
sp|P62834|RAP1A_HUMAN	Ras-related protein Rap-1A OS=Homo sapiens GN=RAP1A PE=1 SV=1
sp|Q9Y3R5-2|DOP2_HUMAN	Isoform 2 of Protein dopey-2 OS=Homo sapiens GN=DOPEY2
sp|P35908|K22E_HUMAN	Keratin, type II cytoskeletal 2 epidermal OS=Homo sapiens GN=KRT2 PE=1 SV=2
sp|O94822-3|LTN1_HUMAN	Isoform 3 of E3 ubiquitin-protein ligase listerin OS=Homo sapiens GN=LTN1
sp|P46379-4|BAG6_HUMAN	Isoform 4 of Large proline-rich protein BAG6 OS=Homo sapiens GN=BAG6
sp|P31689|DNJA1_HUMAN	DnaJ homolog subfamily A member 1 OS=Homo sapiens GN=DNAJA1 PE=1 SV=2
sp|P35998|PRS7_HUMAN	26S proteasome regulatory subunit 7 OS=Homo sapiens GN=PSMC2 PE=1 SV=3
sp|Q9BTW9-4|TBCD_HUMAN	Isoform 4 of Tubulin-specific chaperone D OS=Homo sapiens GN=TBCD
sp|P12110|CO6A2_HUMAN	Collagen alpha-2(VI) chain OS=Homo sapiens GN=COL6A2 PE=1 SV=4
sp|Q6PGP7|TTC37_HUMAN	Tetratricopeptide repeat protein 37 OS=Homo sapiens GN=TTC37 PE=1 SV=1
sp|P56192|SYMC_HUMAN	Methionine--tRNA ligase, cytoplasmic OS=Homo sapiens GN=MARS PE=1 SV=2
sp|Q14247|SRC8_HUMAN	Src substrate cortactin OS=Homo sapiens GN=CTTN PE=1 SV=2
sp|Q14980|NUMA1_HUMAN	Nuclear mitotic apparatus protein 1 OS=Homo sapiens GN=NUMA1 PE=1 SV=2
sp|O75396|SC22B_HUMAN	Vesicle-trafficking protein SEC22b OS=Homo sapiens GN=SEC22B PE=1 SV=4
sp|P13674|P4HA1_HUMAN	Prolyl 4-hydroxylase subunit alpha-1 OS=Homo sapiens GN=P4HA1 PE=1 SV=2
sp|P54819-2|KAD2_HUMAN	Isoform 2 of Adenylate kinase 2, mitochondrial OS=Homo sapiens GN=AK2
sp|P28074|PSB5_HUMAN	Proteasome subunit beta type-5 OS=Homo sapiens GN=PSMB5 PE=1 SV=3
tr|Q9Y6E3|Q9Y6E3_HUMAN	HSPC027 OS=Homo sapiens PE=2 SV=1
sp|P28482|MK01_HUMAN	Mitogen-activated protein kinase 1 OS=Homo sapiens GN=MAPK1 PE=1 SV=3
sp|P00505|AATM_HUMAN	Aspartate aminotransferase, mitochondrial OS=Homo sapiens GN=GOT2 PE=1 SV=3
sp|O95433|AHSA1_HUMAN	Activator of 90 kDa heat shock protein ATPase homolog 1 OS=Homo sapiens GN=AHSA1 PE=1 SV=1
sp|P61019|RAB2A_HUMAN	Ras-related protein Rab-2A OS=Homo sapiens GN=RAB2A PE=1 SV=1
sp|P05787-2|K2C8_HUMAN	Isoform 2 of Keratin, type II cytoskeletal 8 OS=Homo sapiens GN=KRT8
sp|Q562R1|ACTBL_HUMAN	Beta-actin-like protein 2 OS=Homo sapiens GN=ACTBL2 PE=1 SV=2
sp|P05198|IF2A_HUMAN	Eukaryotic translation initiation factor 2 subunit 1 OS=Homo sapiens GN=EIF2S1 PE=1 SV=3
sp|P52597|HNRPF_HUMAN	Heterogeneous nuclear ribonucleoprotein F OS=Homo sapiens GN=HNRNPF PE=1 SV=3
sp|Q14789-2|GOGB1_HUMAN	Isoform 2 of Golgin subfamily B member 1 OS=Homo sapiens GN=GOLGB1
sp|P31153|METK2_HUMAN	S-adenosylmethionine synthase isoform type-2 OS=Homo sapiens GN=MAT2A PE=1 SV=1
sp|Q9NVA2|SEP11_HUMAN	Septin-11 OS=Homo sapiens GN=SEPT11 PE=1 SV=3
sp|Q9Y266|NUDC_HUMAN	Nuclear migration protein nudC OS=Homo sapiens GN=NUDC PE=1 SV=1
sp|P78347-2|GTF2I_HUMAN	Isoform 2 of General transcription factor II-I OS=Homo sapiens GN=GTF2I
sp|Q15738|NSDHL_HUMAN	Sterol-4-alpha-carboxylate 3-dehydrogenase, decarboxylating OS=Homo sapiens GN=NSDHL PE=1 SV=2
sp|P28066|PSA5_HUMAN	Proteasome subunit alpha type-5 OS=Homo sapiens GN=PSMA5 PE=1 SV=3
sp|P39019|RS19_HUMAN	40S ribosomal protein S19 OS=Homo sapiens GN=RPS19 PE=1 SV=2
sp|P49755|TMEDA_HUMAN	Transmembrane emp24 domain-containing protein 10 OS=Homo sapiens GN=TMED10 PE=1 SV=2
sp|Q9UBE0|SAE1_HUMAN	SUMO-activating enzyme subunit 1 OS=Homo sapiens GN=SAE1 PE=1 SV=1
tr|Q6NVC0|Q6NVC0_HUMAN	SLC25A5 protein (Fragment) OS=Homo sapiens GN=SLC25A5 PE=2 SV=1
sp|Q15392|DHC24_HUMAN	Delta(24)-sterol reductase OS=Homo sapiens GN=DHCR24 PE=1 SV=2
sp|Q13011|ECH1_HUMAN	Delta(3,5)-Delta(2,4)-dienoyl-CoA isomerase, mitochondrial OS=Homo sapiens GN=ECH1 PE=1 SV=2
sp|Q9Y4G6|TLN2_HUMAN	Talin-2 OS=Homo sapiens GN=TLN2 PE=1 SV=4
sp|Q9P260-2|K1468_HUMAN	Isoform 2 of LisH domain and HEAT repeat-containing protein KIAA1468 OS=Homo sapiens GN=KIAA1468
sp|P06493|CDK1_HUMAN	Cyclin-dependent kinase 1 OS=Homo sapiens GN=CDK1 PE=1 SV=3
sp|Q07955|SRSF1_HUMAN	Serine/arginine-rich splicing factor 1 OS=Homo sapiens GN=SRSF1 PE=1 SV=2
tr|A0A024R580|A0A024R580_HUMAN	Calpain 1, (Mu/I) large subunit, isoform CRA_a OS=Homo sapiens GN=CAPN1 PE=3 SV=1
sp|Q9ULT8|HECD1_HUMAN	E3 ubiquitin-protein ligase HECTD1 OS=Homo sapiens GN=HECTD1 PE=1 SV=3
sp|Q8IZ83-3|A16A1_HUMAN	Isoform 3 of Aldehyde dehydrogenase family 16 member A1 OS=Homo sapiens GN=ALDH16A1
sp|P40763-3|STAT3_HUMAN	Isoform 3 of Signal transducer and activator of transcription 3 OS=Homo sapiens GN=STAT3
sp|P25787|PSA2_HUMAN	Proteasome subunit alpha type-2 OS=Homo sapiens GN=PSMA2 PE=1 SV=2
sp|Q04837|SSBP_HUMAN	Single-stranded DNA-binding protein, mitochondrial OS=Homo sapiens GN=SSBP1 PE=1 SV=1
tr|Q6FI03|Q6FI03_HUMAN	G3BP protein OS=Homo sapiens GN=G3BP PE=2 SV=1
tr|B4DZF2|B4DZF2_HUMAN	cDNA FLJ59571, highly similar to Eukaryotic translation initiation factor 4gamma 2 OS=Homo sapiens PE=2 SV=1
sp|Q92620|PRP16_HUMAN	Pre-mRNA-splicing factor ATP-dependent RNA helicase PRP16 OS=Homo sapiens GN=DHX38 PE=1 SV=2
sp|Q14103-3|HNRPD_HUMAN	Isoform 3 of Heterogeneous nuclear ribonucleoprotein D0 OS=Homo sapiens GN=HNRNPD
sp|P62140|PP1B_HUMAN	Serine/threonine-protein phosphatase PP1-beta catalytic subunit OS=Homo sapiens GN=PPP1CB PE=1 SV=3
sp|O15371-2|EIF3D_HUMAN	Isoform 2 of Eukaryotic translation initiation factor 3 subunit D OS=Homo sapiens GN=EIF3D
sp|P02458-1|CO2A1_HUMAN	Isoform 1 of Collagen alpha-1(II) chain OS=Homo sapiens GN=COL2A1
sp|P15559-2|NQO1_HUMAN	Isoform 2 of NAD(P)H dehydrogenase [quinone] 1 OS=Homo sapiens GN=NQO1
sp|O00151|PDLI1_HUMAN	PDZ and LIM domain protein 1 OS=Homo sapiens GN=PDLIM1 PE=1 SV=4
sp|Q15008-4|PSMD6_HUMAN	Isoform 4 of 26S proteasome non-ATPase regulatory subunit 6 OS=Homo sapiens GN=PSMD6
sp|Q6Y7W6-3|GGYF2_HUMAN	Isoform 2 of GRB10-interacting GYF protein 2 OS=Homo sapiens GN=GIGYF2
sp|O95239-2|KIF4A_HUMAN	Isoform 2 of Chromosome-associated kinesin KIF4A OS=Homo sapiens GN=KIF4A
sp|P30520|PURA2_HUMAN	Adenylosuccinate synthetase isozyme 2 OS=Homo sapiens GN=ADSS PE=1 SV=3
sp|Q14683|SMC1A_HUMAN	Structural maintenance of chromosomes protein 1A OS=Homo sapiens GN=SMC1A PE=1 SV=2
sp|P42858|HD_HUMAN	Huntingtin OS=Homo sapiens GN=HTT PE=1 SV=2
tr|B5BUB1|B5BUB1_HUMAN	RuvB-like helicase (Fragment) OS=Homo sapiens GN=RUVBL1 PE=2 SV=1
sp|Q9Y3F4-2|STRAP_HUMAN	Isoform 2 of Serine-threonine kinase receptor-associated protein OS=Homo sapiens GN=STRAP
sp|P27635|RL10_HUMAN	60S ribosomal protein L10 OS=Homo sapiens GN=RPL10 PE=1 SV=4
sp|P24539|AT5F1_HUMAN	ATP synthase F(0) complex subunit B1, mitochondrial OS=Homo sapiens GN=ATP5F1 PE=1 SV=2
sp|Q16576|RBBP7_HUMAN	Histone-binding protein RBBP7 OS=Homo sapiens GN=RBBP7 PE=1 SV=1
sp|P16949-2|STMN1_HUMAN	Isoform 2 of Stathmin OS=Homo sapiens GN=STMN1
sp|Q9UJU6|DBNL_HUMAN	Drebrin-like protein OS=Homo sapiens GN=DBNL PE=1 SV=1
sp|Q9C0C2|TB182_HUMAN	182 kDa tankyrase-1-binding protein OS=Homo sapiens GN=TNKS1BP1 PE=1 SV=4
sp|Q96T76-8|MMS19_HUMAN	Isoform 5 of MMS19 nucleotide excision repair protein homolog OS=Homo sapiens GN=MMS19
sp|Q6P2E9|EDC4_HUMAN	Enhancer of mRNA-decapping protein 4 OS=Homo sapiens GN=EDC4 PE=1 SV=1
sp|Q9UHX1-2|PUF60_HUMAN	Isoform 2 of Poly(U)-binding-splicing factor PUF60 OS=Homo sapiens GN=PUF60
sp|P07942|LAMB1_HUMAN	Laminin subunit beta-1 OS=Homo sapiens GN=LAMB1 PE=1 SV=2
sp|P35222|CTNB1_HUMAN	Catenin beta-1 OS=Homo sapiens GN=CTNNB1 PE=1 SV=1
sp|P67775|PP2AA_HUMAN	Serine/threonine-protein phosphatase 2A catalytic subunit alpha isoform OS=Homo sapiens GN=PPP2CA PE=1 SV=1
sp|P61353|RL27_HUMAN	60S ribosomal protein L27 OS=Homo sapiens GN=RPL27 PE=1 SV=2
sp|Q15404|RSU1_HUMAN	Ras suppressor protein 1 OS=Homo sapiens GN=RSU1 PE=1 SV=3
sp|P56537|IF6_HUMAN	Eukaryotic translation initiation factor 6 OS=Homo sapiens GN=EIF6 PE=1 SV=1
sp|P51149|RAB7A_HUMAN	Ras-related protein Rab-7a OS=Homo sapiens GN=RAB7A PE=1 SV=1
sp|Q13561-2|DCTN2_HUMAN	Isoform 2 of Dynactin subunit 2 OS=Homo sapiens GN=DCTN2
tr|B3KM47|B3KM47_HUMAN	cDNA FLJ10273 fis, clone HEMBB1001137, highly similar to SEC23-interacting protein OS=Homo sapiens PE=2 SV=1
sp|Q9BT78|CSN4_HUMAN	COP9 signalosome complex subunit 4 OS=Homo sapiens GN=COPS4 PE=1 SV=1
sp|O95714|HERC2_HUMAN	E3 ubiquitin-protein ligase HERC2 OS=Homo sapiens GN=HERC2 PE=1 SV=2
sp|Q9UNF1|MAGD2_HUMAN	Melanoma-associated antigen D2 OS=Homo sapiens GN=MAGED2 PE=1 SV=2
sp|P31150|GDIA_HUMAN	Rab GDP dissociation inhibitor alpha OS=Homo sapiens GN=GDI1 PE=1 SV=2
sp|P62263|RS14_HUMAN	40S ribosomal protein S14 OS=Homo sapiens GN=RPS14 PE=1 SV=3
sp|P25788-2|PSA3_HUMAN	Isoform 2 of Proteasome subunit alpha type-3 OS=Homo sapiens GN=PSMA3
tr|Q6IPH7|Q6IPH7_HUMAN	RPL14 protein OS=Homo sapiens GN=RPL14 PE=1 SV=1
sp|P62841|RS15_HUMAN	40S ribosomal protein S15 OS=Homo sapiens GN=RPS15 PE=1 SV=2
sp|P54652|HSP72_HUMAN	Heat shock-related 70 kDa protein 2 OS=Homo sapiens GN=HSPA2 PE=1 SV=1
tr|D3DQ69|D3DQ69_HUMAN	SERPINE1 mRNA binding protein 1, isoform CRA_c OS=Homo sapiens GN=SERBP1 PE=4 SV=1
sp|Q07020|RL18_HUMAN	60S ribosomal protein L18 OS=Homo sapiens GN=RPL18 PE=1 SV=2
sp|Q9Y3Z3|SAMH1_HUMAN	Deoxynucleoside triphosphate triphosphohydrolase SAMHD1 OS=Homo sapiens GN=SAMHD1 PE=1 SV=2
sp|O60716-3|CTND1_HUMAN	Isoform 1AC of Catenin delta-1 OS=Homo sapiens GN=CTNND1
sp|Q9UI26-2|IPO11_HUMAN	Isoform 2 of Importin-11 OS=Homo sapiens GN=IPO11
sp|Q15155|NOMO1_HUMAN	Nodal modulator 1 OS=Homo sapiens GN=NOMO1 PE=1 SV=5
sp|P18858|DNLI1_HUMAN	DNA ligase 1 OS=Homo sapiens GN=LIG1 PE=1 SV=1
sp|E9PAV3|NACAM_HUMAN	Nascent polypeptide-associated complex subunit alpha, muscle-specific form OS=Homo sapiens GN=NACA PE=1 SV=1
sp|O75821|EIF3G_HUMAN	Eukaryotic translation initiation factor 3 subunit G OS=Homo sapiens GN=EIF3G PE=1 SV=2
sp|Q14CX7|NAA25_HUMAN	N-alpha-acetyltransferase 25, NatB auxiliary subunit OS=Homo sapiens GN=NAA25 PE=1 SV=1
sp|Q14019|COTL1_HUMAN	Coactosin-like protein OS=Homo sapiens GN=COTL1 PE=1 SV=3
sp|O94776|MTA2_HUMAN	Metastasis-associated protein MTA2 OS=Homo sapiens GN=MTA2 PE=1 SV=1
sp|Q16706|MA2A1_HUMAN	Alpha-mannosidase 2 OS=Homo sapiens GN=MAN2A1 PE=1 SV=2
sp|Q16513-2|PKN2_HUMAN	Isoform 2 of Serine/threonine-protein kinase N2 OS=Homo sapiens GN=PKN2
sp|Q12905|ILF2_HUMAN	Interleukin enhancer-binding factor 2 OS=Homo sapiens GN=ILF2 PE=1 SV=2
sp|Q29RF7|PDS5A_HUMAN	Sister chromatid cohesion protein PDS5 homolog A OS=Homo sapiens GN=PDS5A PE=1 SV=1
sp|P30876|RPB2_HUMAN	DNA-directed RNA polymerase II subunit RPB2 OS=Homo sapiens GN=POLR2B PE=1 SV=1
sp|P62277|RS13_HUMAN	40S ribosomal protein S13 OS=Homo sapiens GN=RPS13 PE=1 SV=2
sp|Q9H3U1-2|UN45A_HUMAN	Isoform 2 of Protein unc-45 homolog A OS=Homo sapiens GN=UNC45A
tr|B4DVE1|B4DVE1_HUMAN	cDNA FLJ53478, highly similar to Galectin-3-binding protein OS=Homo sapiens PE=2 SV=1
sp|P08708|RS17_HUMAN	40S ribosomal protein S17 OS=Homo sapiens GN=RPS17 PE=1 SV=2
sp|P30086|PEBP1_HUMAN	Phosphatidylethanolamine-binding protein 1 OS=Homo sapiens GN=PEBP1 PE=1 SV=3
sp|O43399|TPD54_HUMAN	Tumor protein D54 OS=Homo sapiens GN=TPD52L2 PE=1 SV=2
sp|O15230|LAMA5_HUMAN	Laminin subunit alpha-5 OS=Homo sapiens GN=LAMA5 PE=1 SV=8
sp|Q8NI27|THOC2_HUMAN	THO complex subunit 2 OS=Homo sapiens GN=THOC2 PE=1 SV=2
sp|O75691|UTP20_HUMAN	Small subunit processome component 20 homolog OS=Homo sapiens GN=UTP20 PE=1 SV=3
sp|Q16643-3|DREB_HUMAN	Isoform 3 of Drebrin OS=Homo sapiens GN=DBN1
sp|P80723|BASP1_HUMAN	Brain acid soluble protein 1 OS=Homo sapiens GN=BASP1 PE=1 SV=2
sp|Q99733|NP1L4_HUMAN	Nucleosome assembly protein 1-like 4 OS=Homo sapiens GN=NAP1L4 PE=1 SV=1
sp|P45974-2|UBP5_HUMAN	Isoform Short of Ubiquitin carboxyl-terminal hydrolase 5 OS=Homo sapiens GN=USP5
sp|Q2NKX8|ERC6L_HUMAN	DNA excision repair protein ERCC-6-like OS=Homo sapiens GN=ERCC6L PE=1 SV=1
sp|O00429-5|DNM1L_HUMAN	Isoform 5 of Dynamin-1-like protein OS=Homo sapiens GN=DNM1L
sp|Q9NR12|PDLI7_HUMAN	PDZ and LIM domain protein 7 OS=Homo sapiens GN=PDLIM7 PE=1 SV=1
sp|P30488|1B50_HUMAN	HLA class I histocompatibility antigen, B-50 alpha chain OS=Homo sapiens GN=HLA-B PE=1 SV=1
tr|F8W726|F8W726_HUMAN	Ubiquitin-associated protein 2-like OS=Homo sapiens GN=UBAP2L PE=1 SV=2
tr|Q53HA4|Q53HA4_HUMAN	Seryl-tRNA synthetase variant (Fragment) OS=Homo sapiens PE=2 SV=1
tr|A8K1Z2|A8K1Z2_HUMAN	Glycerol-3-phosphate dehydrogenase OS=Homo sapiens PE=2 SV=1
sp|P11717|MPRI_HUMAN	Cation-independent mannose-6-phosphate receptor OS=Homo sapiens GN=IGF2R PE=1 SV=3
sp|P11388-3|TOP2A_HUMAN	Isoform 3 of DNA topoisomerase 2-alpha OS=Homo sapiens GN=TOP2A
tr|K7ERV3|K7ERV3_HUMAN	Thymidine kinase OS=Homo sapiens GN=TK1 PE=1 SV=1
sp|Q9UDY2-6|ZO2_HUMAN	Isoform 6 of Tight junction protein ZO-2 OS=Homo sapiens GN=TJP2
sp|P15170-2|ERF3A_HUMAN	Isoform 2 of Eukaryotic peptide chain release factor GTP-binding subunit ERF3A OS=Homo sapiens GN=GSPT1
sp|P39687|AN32A_HUMAN	Acidic leucine-rich nuclear phosphoprotein 32 family member A OS=Homo sapiens GN=ANP32A PE=1 SV=1
sp|P60900|PSA6_HUMAN	Proteasome subunit alpha type-6 OS=Homo sapiens GN=PSMA6 PE=1 SV=1
sp|O15294|OGT1_HUMAN	UDP-N-acetylglucosamine--peptide N-acetylglucosaminyltransferase 110 kDa subunit OS=Homo sapiens GN=OGT PE=1 SV=3
tr|F6KPG5|F6KPG5_HUMAN	Albumin (Fragment) OS=Homo sapiens PE=2 SV=1
sp|Q9Y4C2|TCAF1_HUMAN	TRPM8 channel-associated factor 1 OS=Homo sapiens GN=TCAF1 PE=1 SV=3
tr|C9JAB2|C9JAB2_HUMAN	Serine/arginine-rich-splicing factor 7 OS=Homo sapiens GN=SRSF7 PE=1 SV=1
sp|A0FGR8-2|ESYT2_HUMAN	Isoform 2 of Extended synaptotagmin-2 OS=Homo sapiens GN=ESYT2
sp|Q02952|AKA12_HUMAN	A-kinase anchor protein 12 OS=Homo sapiens GN=AKAP12 PE=1 SV=4
sp|Q9Y4A5-2|TRRAP_HUMAN	Isoform 2 of Transformation/transcription domain-associated protein OS=Homo sapiens GN=TRRAP
sp|P62314|SMD1_HUMAN	Small nuclear ribonucleoprotein Sm D1 OS=Homo sapiens GN=SNRPD1 PE=1 SV=1
tr|Q6FHE4|Q6FHE4_HUMAN	Calponin OS=Homo sapiens GN=CNN2 PE=2 SV=1
sp|Q96P48-3|ARAP1_HUMAN	Isoform 3 of Arf-GAP with Rho-GAP domain, ANK repeat and PH domain-containing protein 1 OS=Homo sapiens GN=ARAP1
sp|Q9H4A4|AMPB_HUMAN	Aminopeptidase B OS=Homo sapiens GN=RNPEP PE=1 SV=2
sp|Q68EM7-5|RHG17_HUMAN	Isoform 5 of Rho GTPase-activating protein 17 OS=Homo sapiens GN=ARHGAP17
sp|Q01844-3|EWS_HUMAN	Isoform 3 of RNA-binding protein EWS OS=Homo sapiens GN=EWSR1
sp|Q9UG63-2|ABCF2_HUMAN	Isoform 2 of ATP-binding cassette sub-family F member 2 OS=Homo sapiens GN=ABCF2
sp|P42695|CNDD3_HUMAN	Condensin-2 complex subunit D3 OS=Homo sapiens GN=NCAPD3 PE=1 SV=2
sp|Q92769-3|HDAC2_HUMAN	Isoform 2 of Histone deacetylase 2 OS=Homo sapiens GN=HDAC2
sp|Q96FW1|OTUB1_HUMAN	Ubiquitin thioesterase OTUB1 OS=Homo sapiens GN=OTUB1 PE=1 SV=2
sp|Q32P28-3|P3H1_HUMAN	Isoform 3 of Prolyl 3-hydroxylase 1 OS=Homo sapiens GN=P3H1
sp|Q6XQN6-3|PNCB_HUMAN	Isoform 3 of Nicotinate phosphoribosyltransferase OS=Homo sapiens GN=NAPRT
sp|Q86UP2|KTN1_HUMAN	Kinectin OS=Homo sapiens GN=KTN1 PE=1 SV=1
sp|O43747-2|AP1G1_HUMAN	Isoform 2 of AP-1 complex subunit gamma-1 OS=Homo sapiens GN=AP1G1
sp|Q9H4M9|EHD1_HUMAN	EH domain-containing protein 1 OS=Homo sapiens GN=EHD1 PE=1 SV=2
sp|P00533|EGFR_HUMAN	Epidermal growth factor receptor OS=Homo sapiens GN=EGFR PE=1 SV=2
sp|P23921|RIR1_HUMAN	Ribonucleoside-diphosphate reductase large subunit OS=Homo sapiens GN=RRM1 PE=1 SV=1
sp|P48739-3|PIPNB_HUMAN	Isoform 3 of Phosphatidylinositol transfer protein beta isoform OS=Homo sapiens GN=PITPNB
sp|P40121|CAPG_HUMAN	Macrophage-capping protein OS=Homo sapiens GN=CAPG PE=1 SV=2
sp|P62750|RL23A_HUMAN	60S ribosomal protein L23a OS=Homo sapiens GN=RPL23A PE=1 SV=1
sp|P30044|PRDX5_HUMAN	Peroxiredoxin-5, mitochondrial OS=Homo sapiens GN=PRDX5 PE=1 SV=4
sp|P46782|RS5_HUMAN	40S ribosomal protein S5 OS=Homo sapiens GN=RPS5 PE=1 SV=4
sp|P61026|RAB10_HUMAN	Ras-related protein Rab-10 OS=Homo sapiens GN=RAB10 PE=1 SV=1
sp|Q63ZY3-3|KANK2_HUMAN	Isoform 3 of KN motif and ankyrin repeat domain-containing protein 2 OS=Homo sapiens GN=KANK2
sp|Q9HCE1|MOV10_HUMAN	Putative helicase MOV-10 OS=Homo sapiens GN=MOV10 PE=1 SV=2
sp|P07954-2|FUMH_HUMAN	Isoform Cytoplasmic of Fumarate hydratase, mitochondrial OS=Homo sapiens GN=FH
sp|Q9NTK5|OLA1_HUMAN	Obg-like ATPase 1 OS=Homo sapiens GN=OLA1 PE=1 SV=2
sp|P61289-3|PSME3_HUMAN	Isoform 3 of Proteasome activator complex subunit 3 OS=Homo sapiens GN=PSME3
sp|Q9Y6D6|BIG1_HUMAN	Brefeldin A-inhibited guanine nucleotide-exchange protein 1 OS=Homo sapiens GN=ARFGEF1 PE=1 SV=2
sp|O00303|EIF3F_HUMAN	Eukaryotic translation initiation factor 3 subunit F OS=Homo sapiens GN=EIF3F PE=1 SV=1
sp|P09960|LKHA4_HUMAN	Leukotriene A-4 hydrolase OS=Homo sapiens GN=LTA4H PE=1 SV=2
sp|P62495|ERF1_HUMAN	Eukaryotic peptide chain release factor subunit 1 OS=Homo sapiens GN=ETF1 PE=1 SV=3
sp|Q9Y2L1|RRP44_HUMAN	Exosome complex exonuclease RRP44 OS=Homo sapiens GN=DIS3 PE=1 SV=2
sp|P13489|RINI_HUMAN	Ribonuclease inhibitor OS=Homo sapiens GN=RNH1 PE=1 SV=2
sp|P50748|KNTC1_HUMAN	Kinetochore-associated protein 1 OS=Homo sapiens GN=KNTC1 PE=1 SV=1
sp|P31350-2|RIR2_HUMAN	Isoform 2 of Ribonucleoside-diphosphate reductase subunit M2 OS=Homo sapiens GN=RRM2
sp|Q7L2H7|EIF3M_HUMAN	Eukaryotic translation initiation factor 3 subunit M OS=Homo sapiens GN=EIF3M PE=1 SV=1
sp|Q04760-2|LGUL_HUMAN	Isoform 2 of Lactoylglutathione lyase OS=Homo sapiens GN=GLO1
sp|P46779|RL28_HUMAN	60S ribosomal protein L28 OS=Homo sapiens GN=RPL28 PE=1 SV=3
sp|O76094|SRP72_HUMAN	Signal recognition particle subunit SRP72 OS=Homo sapiens GN=SRP72 PE=1 SV=3
sp|P49589-2|SYCC_HUMAN	Isoform 2 of Cysteine--tRNA ligase, cytoplasmic OS=Homo sapiens GN=CARS
sp|Q9BXP5-2|SRRT_HUMAN	Isoform 2 of Serrate RNA effector molecule homolog OS=Homo sapiens GN=SRRT
sp|P36957|ODO2_HUMAN	Dihydrolipoyllysine-residue succinyltransferase component of 2-oxoglutarate dehydrogenase complex, mitochondrial OS=Homo sapiens GN=DLST PE=1 SV=4
sp|Q9BVK6|TMED9_HUMAN	Transmembrane emp24 domain-containing protein 9 OS=Homo sapiens GN=TMED9 PE=1 SV=2
sp|P84098|RL19_HUMAN	60S ribosomal protein L19 OS=Homo sapiens GN=RPL19 PE=1 SV=1
sp|P51991|ROA3_HUMAN	Heterogeneous nuclear ribonucleoprotein A3 OS=Homo sapiens GN=HNRNPA3 PE=1 SV=2
sp|P06132|DCUP_HUMAN	Uroporphyrinogen decarboxylase OS=Homo sapiens GN=UROD PE=1 SV=2
sp|P30043|BLVRB_HUMAN	Flavin reductase (NADPH) OS=Homo sapiens GN=BLVRB PE=1 SV=3
sp|O95197-2|RTN3_HUMAN	Isoform 2 of Reticulon-3 OS=Homo sapiens GN=RTN3
tr|A0A0A7E6I2|A0A0A7E6I2_HUMAN	Aminopeptidase (Fragment) OS=Homo sapiens GN=ERAP1 PE=2 SV=1
sp|Q9UHD8-2|SEPT9_HUMAN	Isoform 2 of Septin-9 OS=Homo sapiens GN=SEPT9
sp|Q92614-4|MY18A_HUMAN	Isoform 4 of Unconventional myosin-XVIIIa OS=Homo sapiens GN=MYO18A
sp|O00764|PDXK_HUMAN	Pyridoxal kinase OS=Homo sapiens GN=PDXK PE=1 SV=1
sp|P07910-2|HNRPC_HUMAN	Isoform C1 of Heterogeneous nuclear ribonucleoproteins C1/C2 OS=Homo sapiens GN=HNRNPC
sp|Q13098-5|CSN1_HUMAN	Isoform 4 of COP9 signalosome complex subunit 1 OS=Homo sapiens GN=GPS1
sp|P50213|IDH3A_HUMAN	Isocitrate dehydrogenase [NAD] subunit alpha, mitochondrial OS=Homo sapiens GN=IDH3A PE=1 SV=1
sp|Q15056-2|IF4H_HUMAN	Isoform Short of Eukaryotic translation initiation factor 4H OS=Homo sapiens GN=EIF4H
sp|Q9BZQ8|NIBAN_HUMAN	Protein Niban OS=Homo sapiens GN=FAM129A PE=1 SV=1
sp|P28070|PSB4_HUMAN	Proteasome subunit beta type-4 OS=Homo sapiens GN=PSMB4 PE=1 SV=4
sp|P62280|RS11_HUMAN	40S ribosomal protein S11 OS=Homo sapiens GN=RPS11 PE=1 SV=3
sp|O43684-2|BUB3_HUMAN	Isoform 2 of Mitotic checkpoint protein BUB3 OS=Homo sapiens GN=BUB3
sp|Q99714|HCD2_HUMAN	3-hydroxyacyl-CoA dehydrogenase type-2 OS=Homo sapiens GN=HSD17B10 PE=1 SV=3
tr|E7ENY0|E7ENY0_HUMAN	Alpha-adducin OS=Homo sapiens GN=ADD1 PE=1 SV=1
sp|P29966|MARCS_HUMAN	Myristoylated alanine-rich C-kinase substrate OS=Homo sapiens GN=MARCKS PE=1 SV=4
sp|P11047|LAMC1_HUMAN	Laminin subunit gamma-1 OS=Homo sapiens GN=LAMC1 PE=1 SV=3
sp|P15927-3|RFA2_HUMAN	Isoform 3 of Replication protein A 32 kDa subunit OS=Homo sapiens GN=RPA2
sp|P04350|TBB4A_HUMAN	Tubulin beta-4A chain OS=Homo sapiens GN=TUBB4A PE=1 SV=2
sp|P50502|F10A1_HUMAN	Hsc70-interacting protein OS=Homo sapiens GN=ST13 PE=1 SV=2
sp|P62847-4|RS24_HUMAN	Isoform 4 of 40S ribosomal protein S24 OS=Homo sapiens GN=RPS24
sp|O14974-4|MYPT1_HUMAN	Isoform 4 of Protein phosphatase 1 regulatory subunit 12A OS=Homo sapiens GN=PPP1R12A
sp|Q06124|PTN11_HUMAN	Tyrosine-protein phosphatase non-receptor type 11 OS=Homo sapiens GN=PTPN11 PE=1 SV=2
sp|Q14997|PSME4_HUMAN	Proteasome activator complex subunit 4 OS=Homo sapiens GN=PSME4 PE=1 SV=2
sp|P22061-2|PIMT_HUMAN	Isoform 2 of Protein-L-isoaspartate(D-aspartate) O-methyltransferase OS=Homo sapiens GN=PCMT1
sp|Q9P0L0-2|VAPA_HUMAN	Isoform 2 of Vesicle-associated membrane protein-associated protein A OS=Homo sapiens GN=VAPA
sp|P00367|DHE3_HUMAN	Glutamate dehydrogenase 1, mitochondrial OS=Homo sapiens GN=GLUD1 PE=1 SV=2
sp|P20290|BTF3_HUMAN	Transcription factor BTF3 OS=Homo sapiens GN=BTF3 PE=1 SV=1
sp|Q15907|RB11B_HUMAN	Ras-related protein Rab-11B OS=Homo sapiens GN=RAB11B PE=1 SV=4
sp|P48047|ATPO_HUMAN	ATP synthase subunit O, mitochondrial OS=Homo sapiens GN=ATP5O PE=1 SV=1
sp|P61163|ACTZ_HUMAN	Alpha-centractin OS=Homo sapiens GN=ACTR1A PE=1 SV=1
sp|P35613-2|BASI_HUMAN	Isoform 2 of Basigin OS=Homo sapiens GN=BSG
sp|Q9UHB6-4|LIMA1_HUMAN	Isoform 4 of LIM domain and actin-binding protein 1 OS=Homo sapiens GN=LIMA1
sp|O15031|PLXB2_HUMAN	Plexin-B2 OS=Homo sapiens GN=PLXNB2 PE=1 SV=3
sp|P55036|PSMD4_HUMAN	26S proteasome non-ATPase regulatory subunit 4 OS=Homo sapiens GN=PSMD4 PE=1 SV=1
sp|O75390|CISY_HUMAN	Citrate synthase, mitochondrial OS=Homo sapiens GN=CS PE=1 SV=2
sp|O00267-2|SPT5H_HUMAN	Isoform 2 of Transcription elongation factor SPT5 OS=Homo sapiens GN=SUPT5H
sp|Q5VTR2|BRE1A_HUMAN	E3 ubiquitin-protein ligase BRE1A OS=Homo sapiens GN=RNF20 PE=1 SV=2
sp|P98164|LRP2_HUMAN	Low-density lipoprotein receptor-related protein 2 OS=Homo sapiens GN=LRP2 PE=1 SV=3
tr|H3BS19|H3BS19_HUMAN	Zinc finger protein 469 OS=Homo sapiens GN=ZNF469 PE=1 SV=2
tr|B4DZ28|B4DZ28_HUMAN	cDNA FLJ53577, highly similar to pre-mRNA-splicing factor ATP-dependentRNA helicase DHX16 (EC 3.6.1.-) OS=Homo sapiens PE=2 SV=1
sp|Q9UBT2|SAE2_HUMAN	SUMO-activating enzyme subunit 2 OS=Homo sapiens GN=UBA2 PE=1 SV=2
sp|Q02388|CO7A1_HUMAN	Collagen alpha-1(VII) chain OS=Homo sapiens GN=COL7A1 PE=1 SV=2
sp|P14866|HNRPL_HUMAN	Heterogeneous nuclear ribonucleoprotein L OS=Homo sapiens GN=HNRNPL PE=1 SV=2
sp|P54578|UBP14_HUMAN	Ubiquitin carboxyl-terminal hydrolase 14 OS=Homo sapiens GN=USP14 PE=1 SV=3
sp|P09622|DLDH_HUMAN	Dihydrolipoyl dehydrogenase, mitochondrial OS=Homo sapiens GN=DLD PE=1 SV=2
sp|Q9Y613|FHOD1_HUMAN	FH1/FH2 domain-containing protein 1 OS=Homo sapiens GN=FHOD1 PE=1 SV=3
sp|Q9UBQ7|GRHPR_HUMAN	Glyoxylate reductase/hydroxypyruvate reductase OS=Homo sapiens GN=GRHPR PE=1 SV=1
sp|Q9NY33-4|DPP3_HUMAN	Isoform 4 of Dipeptidyl peptidase 3 OS=Homo sapiens GN=DPP3
sp|P55263|ADK_HUMAN	Adenosine kinase OS=Homo sapiens GN=ADK PE=1 SV=2
sp|Q13616|CUL1_HUMAN	Cullin-1 OS=Homo sapiens GN=CUL1 PE=1 SV=2
sp|P14678|RSMB_HUMAN	Small nuclear ribonucleoprotein-associated proteins B and B' OS=Homo sapiens GN=SNRPB PE=1 SV=2
sp|Q13907-2|IDI1_HUMAN	Isoform 2 of Isopentenyl-diphosphate Delta-isomerase 1 OS=Homo sapiens GN=IDI1
sp|Q7Z5P9-2|MUC19_HUMAN	Isoform 2 of Mucin-19 OS=Homo sapiens GN=MUC19
sp|Q9Y2Q3-2|GSTK1_HUMAN	Isoform 2 of Glutathione S-transferase kappa 1 OS=Homo sapiens GN=GSTK1
sp|P61088|UBE2N_HUMAN	Ubiquitin-conjugating enzyme E2 N OS=Homo sapiens GN=UBE2N PE=1 SV=1
sp|P16070-5|CD44_HUMAN	Isoform 5 of CD44 antigen OS=Homo sapiens GN=CD44
sp|Q9Y3E0|GOT1B_HUMAN	Vesicle transport protein GOT1B OS=Homo sapiens GN=GOLT1B PE=1 SV=1
sp|O95573|ACSL3_HUMAN	Long-chain-fatty-acid--CoA ligase 3 OS=Homo sapiens GN=ACSL3 PE=1 SV=3
sp|P21359-2|NF1_HUMAN	Isoform 1 of Neurofibromin OS=Homo sapiens GN=NF1
sp|P0DN76|U2AF5_HUMAN	Splicing factor U2AF 35 kDa subunit-like protein OS=Homo sapiens GN=U2AF1L5 PE=1 SV=1
sp|P39656-2|OST48_HUMAN	Isoform 2 of Dolichyl-diphosphooligosaccharide--protein glycosyltransferase 48 kDa subunit OS=Homo sapiens GN=DDOST
sp|Q8TEQ6|GEMI5_HUMAN	Gem-associated protein 5 OS=Homo sapiens GN=GEMIN5 PE=1 SV=3
sp|P10644|KAP0_HUMAN	cAMP-dependent protein kinase type I-alpha regulatory subunit OS=Homo sapiens GN=PRKAR1A PE=1 SV=1
sp|Q9Y6M1-1|IF2B2_HUMAN	Isoform 2 of Insulin-like growth factor 2 mRNA-binding protein 2 OS=Homo sapiens GN=IGF2BP2
sp|Q8TAQ2-2|SMRC2_HUMAN	Isoform 2 of SWI/SNF complex subunit SMARCC2 OS=Homo sapiens GN=SMARCC2
sp|P24928|RPB1_HUMAN	DNA-directed RNA polymerase II subunit RPB1 OS=Homo sapiens GN=POLR2A PE=1 SV=2
sp|P26196|DDX6_HUMAN	Probable ATP-dependent RNA helicase DDX6 OS=Homo sapiens GN=DDX6 PE=1 SV=2
sp|Q16836-2|HCDH_HUMAN	Isoform 2 of Hydroxyacyl-coenzyme A dehydrogenase, mitochondrial OS=Homo sapiens GN=HADH
sp|Q15843|NEDD8_HUMAN	NEDD8 OS=Homo sapiens GN=NEDD8 PE=1 SV=1
sp|P27695|APEX1_HUMAN	DNA-(apurinic or apyrimidinic site) lyase OS=Homo sapiens GN=APEX1 PE=1 SV=2
sp|Q460N5|PAR14_HUMAN	Poly [ADP-ribose] polymerase 14 OS=Homo sapiens GN=PARP14 PE=1 SV=3
sp|Q13126-2|MTAP_HUMAN	Isoform 2 of S-methyl-5'-thioadenosine phosphorylase OS=Homo sapiens GN=MTAP
sp|Q9BYK8|HELZ2_HUMAN	Helicase with zinc finger domain 2 OS=Homo sapiens GN=HELZ2 PE=1 SV=6
sp|Q12965|MYO1E_HUMAN	Unconventional myosin-Ie OS=Homo sapiens GN=MYO1E PE=1 SV=2
sp|O43491|E41L2_HUMAN	Band 4.1-like protein 2 OS=Homo sapiens GN=EPB41L2 PE=1 SV=1
sp|Q9NSV4-6|DIAP3_HUMAN	Isoform 6 of Protein diaphanous homolog 3 OS=Homo sapiens GN=DIAPH3
sp|Q9H2M9|RBGPR_HUMAN	Rab3 GTPase-activating protein non-catalytic subunit OS=Homo sapiens GN=RAB3GAP2 PE=1 SV=1
tr|Q59ET0|Q59ET0_HUMAN	Glucan, branching enzyme 1 variant (Fragment) OS=Homo sapiens PE=2 SV=1
sp|P11802|CDK4_HUMAN	Cyclin-dependent kinase 4 OS=Homo sapiens GN=CDK4 PE=1 SV=2
sp|Q07812-2|BAX_HUMAN	Isoform Beta of Apoptosis regulator BAX OS=Homo sapiens GN=BAX
sp|P51665|PSMD7_HUMAN	26S proteasome non-ATPase regulatory subunit 7 OS=Homo sapiens GN=PSMD7 PE=1 SV=2
tr|D3DV26|D3DV26_HUMAN	S100 calcium binding protein A10 (Annexin II ligand, calpactin I, light polypeptide (P11)), isoform CRA_b (Fragment) OS=Homo sapiens GN=S100A10 PE=4 SV=1
sp|P62191|PRS4_HUMAN	26S proteasome regulatory subunit 4 OS=Homo sapiens GN=PSMC1 PE=1 SV=1
sp|P00492|HPRT_HUMAN	Hypoxanthine-guanine phosphoribosyltransferase OS=Homo sapiens GN=HPRT1 PE=1 SV=2
sp|Q01105|SET_HUMAN	Protein SET OS=Homo sapiens GN=SET PE=1 SV=3
sp|P61086|UBE2K_HUMAN	Ubiquitin-conjugating enzyme E2 K OS=Homo sapiens GN=UBE2K PE=1 SV=3
sp|P62888|RL30_HUMAN	60S ribosomal protein L30 OS=Homo sapiens GN=RPL30 PE=1 SV=2
sp|P99999|CYC_HUMAN	Cytochrome c OS=Homo sapiens GN=CYCS PE=1 SV=2
sp|P78417|GSTO1_HUMAN	Glutathione S-transferase omega-1 OS=Homo sapiens GN=GSTO1 PE=1 SV=2
sp|Q5JTH9|RRP12_HUMAN	RRP12-like protein OS=Homo sapiens GN=RRP12 PE=1 SV=2
sp|Q9UPA5|BSN_HUMAN	Protein bassoon OS=Homo sapiens GN=BSN PE=1 SV=4
sp|Q12797|ASPH_HUMAN	Aspartyl/asparaginyl beta-hydroxylase OS=Homo sapiens GN=ASPH PE=1 SV=3
sp|Q9H0D6-2|XRN2_HUMAN	Isoform 2 of 5'-3' exoribonuclease 2 OS=Homo sapiens GN=XRN2
sp|Q5VW36|FOCAD_HUMAN	Focadhesin OS=Homo sapiens GN=FOCAD PE=1 SV=1
sp|Q8TAT6-2|NPL4_HUMAN	Isoform 2 of Nuclear protein localization protein 4 homolog OS=Homo sapiens GN=NPLOC4
sp|P20908|CO5A1_HUMAN	Collagen alpha-1(V) chain OS=Homo sapiens GN=COL5A1 PE=1 SV=3
sp|Q9NZ01|TECR_HUMAN	Very-long-chain enoyl-CoA reductase OS=Homo sapiens GN=TECR PE=1 SV=1
tr|A0A1Y0BRN0|A0A1Y0BRN0_HUMAN	Myosin VI transcript variant 008 OS=Homo sapiens GN=Myo6-008 PE=2 SV=1
sp|Q7KZ85|SPT6H_HUMAN	Transcription elongation factor SPT6 OS=Homo sapiens GN=SUPT6H PE=1 SV=2
sp|P33316|DUT_HUMAN	Deoxyuridine 5'-triphosphate nucleotidohydrolase, mitochondrial OS=Homo sapiens GN=DUT PE=1 SV=4
sp|Q9BZF9|UACA_HUMAN	Uveal autoantigen with coiled-coil domains and ankyrin repeats OS=Homo sapiens GN=UACA PE=1 SV=2
sp|P30048|PRDX3_HUMAN	Thioredoxin-dependent peroxide reductase, mitochondrial OS=Homo sapiens GN=PRDX3 PE=1 SV=3
sp|Q86XI2-2|CNDG2_HUMAN	Isoform 2 of Condensin-2 complex subunit G2 OS=Homo sapiens GN=NCAPG2
sp|Q96N67-2|DOCK7_HUMAN	Isoform 2 of Dedicator of cytokinesis protein 7 OS=Homo sapiens GN=DOCK7
sp|Q92878-2|RAD50_HUMAN	Isoform 2 of DNA repair protein RAD50 OS=Homo sapiens GN=RAD50
sp|Q92890-1|UFD1_HUMAN	Isoform Long of Ubiquitin recognition factor in ER-associated degradation protein 1 OS=Homo sapiens GN=UFD1
sp|Q8WVM8|SCFD1_HUMAN	Sec1 family domain-containing protein 1 OS=Homo sapiens GN=SCFD1 PE=1 SV=4
tr|D6RE83|D6RE83_HUMAN	Ubiquitin carboxyl-terminal hydrolase OS=Homo sapiens GN=UCHL1 PE=1 SV=1
sp|O60306|AQR_HUMAN	Intron-binding protein aquarius OS=Homo sapiens GN=AQR PE=1 SV=4
sp|P29992|GNA11_HUMAN	Guanine nucleotide-binding protein subunit alpha-11 OS=Homo sapiens GN=GNA11 PE=1 SV=2
sp|Q13885|TBB2A_HUMAN	Tubulin beta-2A chain OS=Homo sapiens GN=TUBB2A PE=1 SV=1
sp|Q9Y295|DRG1_HUMAN	Developmentally-regulated GTP-binding protein 1 OS=Homo sapiens GN=DRG1 PE=1 SV=1
sp|O60518|RNBP6_HUMAN	Ran-binding protein 6 OS=Homo sapiens GN=RANBP6 PE=1 SV=2
sp|P18621-3|RL17_HUMAN	Isoform 3 of 60S ribosomal protein L17 OS=Homo sapiens GN=RPL17
tr|B3KR50|B3KR50_HUMAN	cDNA FLJ33691 fis, clone BRAWH2002976, highly similar to GROWTH FACTOR RECEPTOR-BOUND PROTEIN 2 OS=Homo sapiens PE=2 SV=1
sp|P14174|MIF_HUMAN	Macrophage migration inhibitory factor OS=Homo sapiens GN=MIF PE=1 SV=4
sp|Q01581|HMCS1_HUMAN	Hydroxymethylglutaryl-CoA synthase, cytoplasmic OS=Homo sapiens GN=HMGCS1 PE=1 SV=2
sp|P23919-2|KTHY_HUMAN	Isoform 2 of Thymidylate kinase OS=Homo sapiens GN=DTYMK
sp|O95071|UBR5_HUMAN	E3 ubiquitin-protein ligase UBR5 OS=Homo sapiens GN=UBR5 PE=1 SV=2
sp|P13804|ETFA_HUMAN	Electron transfer flavoprotein subunit alpha, mitochondrial OS=Homo sapiens GN=ETFA PE=1 SV=1
sp|Q9Y617|SERC_HUMAN	Phosphoserine aminotransferase OS=Homo sapiens GN=PSAT1 PE=1 SV=2
sp|Q99707|METH_HUMAN	Methionine synthase OS=Homo sapiens GN=MTR PE=1 SV=2
sp|Q8IUD2-3|RB6I2_HUMAN	Isoform 3 of ELKS/Rab6-interacting/CAST family member 1 OS=Homo sapiens GN=ERC1
sp|Q12874|SF3A3_HUMAN	Splicing factor 3A subunit 3 OS=Homo sapiens GN=SF3A3 PE=1 SV=1
sp|P24534|EF1B_HUMAN	Elongation factor 1-beta OS=Homo sapiens GN=EEF1B2 PE=1 SV=3
sp|Q13162|PRDX4_HUMAN	Peroxiredoxin-4 OS=Homo sapiens GN=PRDX4 PE=1 SV=1
sp|Q8NE71-2|ABCF1_HUMAN	Isoform 2 of ATP-binding cassette sub-family F member 1 OS=Homo sapiens GN=ABCF1
sp|P49189|AL9A1_HUMAN	4-trimethylaminobutyraldehyde dehydrogenase OS=Homo sapiens GN=ALDH9A1 PE=1 SV=3
sp|Q2LD37-4|K1109_HUMAN	Isoform 4 of Uncharacterized protein KIAA1109 OS=Homo sapiens GN=KIAA1109
sp|Q9UMS4|PRP19_HUMAN	Pre-mRNA-processing factor 19 OS=Homo sapiens GN=PRPF19 PE=1 SV=1
sp|P20339|RAB5A_HUMAN	Ras-related protein Rab-5A OS=Homo sapiens GN=RAB5A PE=1 SV=2
sp|P61586|RHOA_HUMAN	Transforming protein RhoA OS=Homo sapiens GN=RHOA PE=1 SV=1
sp|O00273|DFFA_HUMAN	DNA fragmentation factor subunit alpha OS=Homo sapiens GN=DFFA PE=1 SV=1
sp|O95155-4|UBE4B_HUMAN	Isoform 4 of Ubiquitin conjugation factor E4 B OS=Homo sapiens GN=UBE4B
sp|Q9BZZ5-2|API5_HUMAN	Isoform 2 of Apoptosis inhibitor 5 OS=Homo sapiens GN=API5
sp|P61254|RL26_HUMAN	60S ribosomal protein L26 OS=Homo sapiens GN=RPL26 PE=1 SV=1
sp|P30050|RL12_HUMAN	60S ribosomal protein L12 OS=Homo sapiens GN=RPL12 PE=1 SV=1
sp|Q15363|TMED2_HUMAN	Transmembrane emp24 domain-containing protein 2 OS=Homo sapiens GN=TMED2 PE=1 SV=1
tr|H7BYN4|H7BYN4_HUMAN	Kinesin-like protein OS=Homo sapiens GN=KIF23 PE=1 SV=1
sp|O60271-4|JIP4_HUMAN	Isoform 4 of C-Jun-amino-terminal kinase-interacting protein 4 OS=Homo sapiens GN=SPAG9
sp|O43390-2|HNRPR_HUMAN	Isoform 2 of Heterogeneous nuclear ribonucleoprotein R OS=Homo sapiens GN=HNRNPR
sp|P46778|RL21_HUMAN	60S ribosomal protein L21 OS=Homo sapiens GN=RPL21 PE=1 SV=2
sp|Q9Y6M7|S4A7_HUMAN	Sodium bicarbonate cotransporter 3 OS=Homo sapiens GN=SLC4A7 PE=1 SV=2
tr|B7ZKT9|B7ZKT9_HUMAN	KIAA1033 protein OS=Homo sapiens GN=KIAA1033 PE=2 SV=1
sp|Q9UIA9|XPO7_HUMAN	Exportin-7 OS=Homo sapiens GN=XPO7 PE=1 SV=3
sp|Q9P2E3|ZNFX1_HUMAN	NFX1-type zinc finger-containing protein 1 OS=Homo sapiens GN=ZNFX1 PE=2 SV=2
sp|Q96A65|EXOC4_HUMAN	Exocyst complex component 4 OS=Homo sapiens GN=EXOC4 PE=1 SV=1
sp|Q02750|MP2K1_HUMAN	Dual specificity mitogen-activated protein kinase kinase 1 OS=Homo sapiens GN=MAP2K1 PE=1 SV=2
sp|P21964|COMT_HUMAN	Catechol O-methyltransferase OS=Homo sapiens GN=COMT PE=1 SV=2
sp|Q6DKJ4|NXN_HUMAN	Nucleoredoxin OS=Homo sapiens GN=NXN PE=1 SV=2
sp|P26368-2|U2AF2_HUMAN	Isoform 2 of Splicing factor U2AF 65 kDa subunit OS=Homo sapiens GN=U2AF2
sp|Q01130-2|SRSF2_HUMAN	Isoform 2 of Serine/arginine-rich splicing factor 2 OS=Homo sapiens GN=SRSF2
sp|P11310-2|ACADM_HUMAN	Isoform 2 of Medium-chain specific acyl-CoA dehydrogenase, mitochondrial OS=Homo sapiens GN=ACADM
sp|Q27J81-2|INF2_HUMAN	Isoform 2 of Inverted formin-2 OS=Homo sapiens GN=INF2
sp|P07339|CATD_HUMAN	Cathepsin D OS=Homo sapiens GN=CTSD PE=1 SV=1
sp|P11498|PYC_HUMAN	Pyruvate carboxylase, mitochondrial OS=Homo sapiens GN=PC PE=1 SV=2
sp|P21266|GSTM3_HUMAN	Glutathione S-transferase Mu 3 OS=Homo sapiens GN=GSTM3 PE=1 SV=3
sp|P12081-4|SYHC_HUMAN	Isoform 4 of Histidine--tRNA ligase, cytoplasmic OS=Homo sapiens GN=HARS
sp|Q07864|DPOE1_HUMAN	DNA polymerase epsilon catalytic subunit A OS=Homo sapiens GN=POLE PE=1 SV=5
sp|P18077|RL35A_HUMAN	60S ribosomal protein L35a OS=Homo sapiens GN=RPL35A PE=1 SV=2
sp|Q15102|PA1B3_HUMAN	Platelet-activating factor acetylhydrolase IB subunit gamma OS=Homo sapiens GN=PAFAH1B3 PE=1 SV=1
sp|Q13185|CBX3_HUMAN	Chromobox protein homolog 3 OS=Homo sapiens GN=CBX3 PE=1 SV=4
sp|P0DP23|CALM1_HUMAN	Calmodulin-1 OS=Homo sapiens GN=CALM1 PE=1 SV=1
sp|Q08378|GOGA3_HUMAN	Golgin subfamily A member 3 OS=Homo sapiens GN=GOLGA3 PE=1 SV=2
tr|A0A1U9X7H3|A0A1U9X7H3_HUMAN	COL11A2 OS=Homo sapiens PE=4 SV=1
sp|P23634-2|AT2B4_HUMAN	Isoform XA of Plasma membrane calcium-transporting ATPase 4 OS=Homo sapiens GN=ATP2B4
sp|O14744-2|ANM5_HUMAN	Isoform 2 of Protein arginine N-methyltransferase 5 OS=Homo sapiens GN=PRMT5
sp|O75044|SRGP2_HUMAN	SLIT-ROBO Rho GTPase-activating protein 2 OS=Homo sapiens GN=SRGAP2 PE=1 SV=3
sp|Q96CW1-2|AP2M1_HUMAN	Isoform 2 of AP-2 complex subunit mu OS=Homo sapiens GN=AP2M1
sp|O43776|SYNC_HUMAN	Asparagine--tRNA ligase, cytoplasmic OS=Homo sapiens GN=NARS PE=1 SV=1
sp|Q8N766-2|EMC1_HUMAN	Isoform 2 of ER membrane protein complex subunit 1 OS=Homo sapiens GN=EMC1
sp|P27105|STOM_HUMAN	Erythrocyte band 7 integral membrane protein OS=Homo sapiens GN=STOM PE=1 SV=3
sp|Q8IZC6|CORA1_HUMAN	Collagen alpha-1(XXVII) chain OS=Homo sapiens GN=COL27A1 PE=1 SV=1
sp|Q8TF05-2|PP4R1_HUMAN	Isoform 2 of Serine/threonine-protein phosphatase 4 regulatory subunit 1 OS=Homo sapiens GN=PPP4R1
sp|P23588-2|IF4B_HUMAN	Isoform 2 of Eukaryotic translation initiation factor 4B OS=Homo sapiens GN=EIF4B
sp|P32004-2|L1CAM_HUMAN	Isoform 2 of Neural cell adhesion molecule L1 OS=Homo sapiens GN=L1CAM
sp|P46063|RECQ1_HUMAN	ATP-dependent DNA helicase Q1 OS=Homo sapiens GN=RECQL PE=1 SV=3
sp|P23193-2|TCEA1_HUMAN	Isoform 2 of Transcription elongation factor A protein 1 OS=Homo sapiens GN=TCEA1
sp|Q6NZI2|CAVN1_HUMAN	Caveolae-associated protein 1 OS=Homo sapiens GN=CAVIN1 PE=1 SV=1
sp|Q9UPU5|UBP24_HUMAN	Ubiquitin carboxyl-terminal hydrolase 24 OS=Homo sapiens GN=USP24 PE=1 SV=3
sp|O15173-2|PGRC2_HUMAN	Isoform 2 of Membrane-associated progesterone receptor component 2 OS=Homo sapiens GN=PGRMC2
sp|O75962|TRIO_HUMAN	Triple functional domain protein OS=Homo sapiens GN=TRIO PE=1 SV=2
sp|Q07960|RHG01_HUMAN	Rho GTPase-activating protein 1 OS=Homo sapiens GN=ARHGAP1 PE=1 SV=1
sp|P09619|PGFRB_HUMAN	Platelet-derived growth factor receptor beta OS=Homo sapiens GN=PDGFRB PE=1 SV=1
sp|Q96RT1-8|ERBIN_HUMAN	Isoform 8 of Erbin OS=Homo sapiens GN=ERBIN
sp|Q9BYB0|SHAN3_HUMAN	SH3 and multiple ankyrin repeat domains protein 3 OS=Homo sapiens GN=SHANK3 PE=1 SV=3
sp|P59998|ARPC4_HUMAN	Actin-related protein 2/3 complex subunit 4 OS=Homo sapiens GN=ARPC4 PE=1 SV=3
sp|P08621-2|RU17_HUMAN	Isoform 2 of U1 small nuclear ribonucleoprotein 70 kDa OS=Homo sapiens GN=SNRNP70
tr|A0A024RB01|A0A024RB01_HUMAN	Integrin, alpha 5 (Fibronectin receptor, alpha polypeptide), isoform CRA_b OS=Homo sapiens GN=ITGA5 PE=3 SV=1
sp|Q16851|UGPA_HUMAN	UTP--glucose-1-phosphate uridylyltransferase OS=Homo sapiens GN=UGP2 PE=1 SV=5
sp|Q9NQG5|RPR1B_HUMAN	Regulation of nuclear pre-mRNA domain-containing protein 1B OS=Homo sapiens GN=RPRD1B PE=1 SV=1
sp|Q9UNS2|CSN3_HUMAN	COP9 signalosome complex subunit 3 OS=Homo sapiens GN=COPS3 PE=1 SV=3
[truncated: 938 more rows]

## Sheet: AC16_Dox_SpD
Proteins found only in control (32)
[truncated: 2,028 more rows]
